# Supplementary material for: Transcriptomic changes in the lacrimal glands of a Sjogren’s disease animal model highlight key molecular mediators and altered biological functions underpinning glandular inflammation and hypofunction
Source: Front Ophthalmol (Lausanne). 2026 Mar 13;6:1697924. doi: 10.3389/fopht.2026.1697924 (PMC13021454; doi:10.3389/fopht.2026.1697924)
Supplement: Supplementary file 2 [file Table1.xlsx]

## Sheet: Sheet1
Supplementary Table S1. DESeq2 (Differential Expression Analysis) Results for the 3-week NOR versus BALB/c comparison.
Gene Symbol	baseMean	log2 Fold-Change (NOR/BALBc)	lfcSE	stat	P value	Adjusted P value
5530400C23Rik	3082.21	-6.82171	0.125985	-54.1469	0	0
Gm5885	1334.18	-5.55228	0.127024	-43.7107	0	0
Slc37a1	1268.2	4.24068	0.141473	29.9751	2.0696e-197	1.00017e-193
BC048546	2643.86	-3.89755	0.149327	-26.1008	3.56916e-150	1.29364e-146
Actn1	1540.51	1.96783	0.0851601	23.1075	3.89432e-118	1.1292e-114
Asrgl1	405.203	-2.62382	0.114751	-22.8653	1.0291e-115	2.48665e-112
BC018473	8607.72	13.3144	0.608901	21.8663	5.43703e-106	1.12609e-102
Asgr1	814.031	8.46994	0.412453	20.5355	1.03645e-93	1.8783e-90
Pmvk	440.824	4.04105	0.219811	18.3842	1.75821e-75	2.83228e-72
4930597G03Rik	1416.3	-3.14486	0.182489	-17.2332	1.49689e-66	2.17018e-63
Serpinb11	728.552	3.62423	0.218732	16.5692	1.16302e-61	1.53286e-58
Retsat	234.094	2.23997	0.142674	15.6999	1.51389e-55	1.82903e-52
Slc16a12	84.3878	-4.65265	0.298906	-15.5656	1.24664e-54	1.39029e-51
Mucl1	828.88	11.5963	0.757076	15.3172	5.86768e-53	6.07641e-50
Helb	277.693	2.01883	0.134339	15.0278	4.82702e-51	4.66548e-48
Mfsd4	365.773	3.25316	0.219401	14.8274	9.73922e-50	8.82495e-47
Slco1a6	839.504	2.41104	0.164519	14.6551	1.24945e-48	1.06556e-45
Agl	712.475	2.44255	0.167215	14.6072	2.52579e-48	2.03438e-45
Mug1	274.263	3.41161	0.233925	14.5842	3.54133e-48	2.70222e-45
Cd59a	139.351	3.15362	0.217781	14.4807	1.60398e-47	1.16272e-44
Snap91	80.0187	-3.39016	0.235163	-14.4162	4.09421e-47	2.82656e-44
Isg20	491.434	1.49882	0.104874	14.2916	2.46868e-46	1.62686e-43
Ceacam2	538.269	9.22266	0.65841	14.0075	1.40328e-44	8.84557e-42
Ech1	565.799	-1.82332	0.131802	-13.8338	1.59376e-43	9.62764e-41
Aldh3a2	9652.44	1.46997	0.10668	13.7792	3.39786e-43	1.97049e-40
Ubc	588.195	1.44475	0.105171	13.7372	6.07838e-43	3.3894e-40
Slc48a1	932.186	-1.24155	0.0925366	-13.4168	4.82018e-41	2.58826e-38
Tifa	281.638	-2.1285	0.160268	-13.2809	2.9894e-40	1.54787e-37
H2-T23	333.52	-2.77474	0.208981	-13.2775	3.12691e-40	1.56324e-37
Rapgef3	404.345	-3.02995	0.229094	-13.2258	6.23084e-40	3.01116e-37
Abcb1a	196.208	2.62457	0.198644	13.2125	7.4348e-40	3.47709e-37
Suclg2	283.275	-1.92184	0.146768	-13.0944	3.5446e-39	1.60593e-36
Dhrs4	1064.81	1.54374	0.118282	13.0513	6.24781e-39	2.74487e-36
Gda	273.438	2.16381	0.168029	12.8776	6.0203e-38	2.56713e-35
Zhx2	89.3815	3.44487	0.269256	12.794	1.77104e-37	7.33615e-35
Glrb	123.53	5.18985	0.411036	12.6263	1.51307e-36	6.09346e-34
Pafah2	311.049	1.77335	0.140973	12.5793	2.74425e-36	1.0753e-33
Zdhhc21	464.663	1.60386	0.130089	12.3289	6.33126e-35	2.41554e-32
Sardh	134.925	2.25454	0.183957	12.2557	1.5651e-34	5.81817e-32
Chchd2	460.296	1.36309	0.112299	12.1381	6.63357e-34	2.40434e-31
Dpyd	377.638	-1.676	0.141912	-11.8101	3.46199e-32	1.22419e-29
Ceacam1	1545.72	-1.49849	0.128029	-11.7043	1.21178e-31	4.18297e-29
A330049N07Rik	108.166	3.27469	0.279954	11.6972	1.3167e-31	4.43944e-29
Dock7	427.486	-1.35201	0.117678	-11.489	1.49821e-30	4.9366e-28
Scd1	4699.82	2.95547	0.261427	11.3052	1.23717e-29	3.98589e-27
Smc5	415.359	1.46903	0.131195	11.1973	4.20191e-29	1.32433e-26
Coro2a	177.684	4.11131	0.368393	11.1601	6.39097e-29	1.97141e-26
Tmem181c-ps	152.797	-5.92034	0.532646	-11.115	1.06103e-28	3.20474e-26
Gm14403	116.968	2.83323	0.256248	11.0566	2.03708e-28	6.02726e-26
Arhgap18	99.2552	-3.20309	0.293758	-10.9039	1.10481e-27	3.20351e-25
Fbp1	73.0477	2.62352	0.24222	10.8312	2.45015e-27	6.96516e-25
Srp9	611.507	-1.41372	0.130765	-10.8112	3.04766e-27	8.49712e-25
Fgg	3733.25	2.72735	0.253613	10.754	5.6768e-27	1.55287e-24
Sval3	2177.22	6.0249	0.565721	10.6499	1.7447e-26	4.6842e-24
1500003O03Rik	782.019	1.08419	0.101837	10.6463	1.81423e-26	4.78232e-24
Pde3b	189.415	2.19073	0.206044	10.6323	2.10764e-26	5.45653e-24
Slc25a13	464.268	1.76366	0.166993	10.5612	4.50732e-26	1.14644e-23
Ttc39b	668.898	1.73257	0.164498	10.5325	6.11875e-26	1.52948e-23
Aox3	398.979	-1.61373	0.154044	-10.4758	1.11628e-25	2.74303e-23
Hddc3	644.879	1.27695	0.122592	10.4162	2.09154e-25	5.05386e-23
Sdc3	1087.55	1.44657	0.139951	10.3362	4.83229e-25	1.1485e-22
St3gal5	142.723	1.88039	0.18252	10.3024	6.87428e-25	1.60747e-22
Pls3	190.937	-1.53417	0.149647	-10.2519	1.16001e-24	2.66949e-22
Suox	227.4	-2.00069	0.195983	-10.2085	1.81703e-24	4.11615e-22
Anxa7	1075.59	-0.897896	0.0882828	-10.1707	2.68043e-24	5.97859e-22
Vars	595.482	-1.0224	0.100598	-10.1632	2.8935e-24	6.35605e-22
Dhtkd1	237.004	-1.53725	0.154161	-9.97175	2.0263e-23	4.38466e-21
Psmc3ip	48.4766	3.45908	0.348049	9.93847	2.83149e-23	6.03691e-21
Faim2	896.934	-1.77653	0.178853	-9.93288	2.99465e-23	6.29224e-21
Serpinb6a	722.042	1.27588	0.128642	9.91813	3.47208e-23	7.19118e-21
Dnajc10	838.098	-0.6985	0.0704513	-9.91466	3.59496e-23	7.34081e-21
Furin	1958.41	1.19496	0.121076	9.86952	5.64331e-23	1.13634e-20
Mt2	98.743	3.98286	0.405383	9.82493	8.79337e-23	1.74639e-20
Extl1	83.0342	-4.60199	0.474621	-9.69613	3.13153e-22	6.13526e-20
Plekha4	69.3266	-3.20195	0.331522	-9.65833	4.53187e-22	8.7604e-20
Cap2	76.4171	2.72914	0.282934	9.64587	5.11752e-22	9.76234e-20
Metap1d	153.651	-1.65869	0.171982	-9.64452	5.18548e-22	9.76352e-20
2410001C21Rik	531.318	-0.907647	0.0944816	-9.60661	7.49803e-22	1.39367e-19
Rcn2	141.989	-1.60168	0.167389	-9.56858	1.08382e-21	1.98902e-19
AI428936	148.071	2.85434	0.300712	9.49196	2.26741e-21	4.10911e-19
Ptprd	60.4749	2.6724	0.281741	9.48533	2.41627e-21	4.32483e-19
Mgll	536.939	-1.09881	0.11628	-9.44969	3.3985e-21	6.00872e-19
Prkca	121.122	-2.10473	0.222954	-9.44021	3.7204e-21	6.49859e-19
Setdb1	468.149	-1.12791	0.120113	-9.3904	5.97731e-21	1.03166e-18
Amotl1	982.585	-1.49312	0.160829	-9.28391	1.6337e-20	2.78651e-18
Shisa7	54.7556	-3.3461	0.363939	-9.19411	3.78128e-20	6.37454e-18
Tbc1d13	417.336	0.808826	0.0885063	9.13862	6.3254e-20	1.05409e-17
Mt1	187.027	1.92942	0.211857	9.1072	8.4536e-20	1.39273e-17
1600014C10Rik	426.515	1.3808	0.152071	9.07999	1.08585e-19	1.76884e-17
Cdk14	152.484	1.78109	0.196505	9.06383	1.25949e-19	2.02889e-17
Rsph1	50.7929	5.63719	0.622709	9.0527	1.39478e-19	2.22215e-17
Ankle2	602.904	0.934043	0.103507	9.02398	1.81382e-19	2.85835e-17
Ehd3	102.781	2.44476	0.270979	9.02196	1.84752e-19	2.88014e-17
Ankrd33b	141.027	2.19668	0.24418	8.99615	2.33766e-19	3.60546e-17
Gdf5	176.86	-1.86706	0.207762	-8.98652	2.55182e-19	3.89435e-17
Htr5b	117.684	-7.58215	0.848339	-8.93764	3.97555e-19	6.00391e-17
Ltf	14674.9	0.771873	0.0863881	8.93494	4.07415e-19	6.08939e-17
Pde4b	775.005	-0.932803	0.104451	-8.93054	4.23941e-19	6.27174e-17
Rplp0	3219.49	0.568131	0.0636468	8.92631	4.40463e-19	6.45034e-17
Chmp4b	1184.91	0.769651	0.0869398	8.85269	8.54376e-19	1.23867e-16
Rhbdd3	274.149	1.16291	0.131436	8.84775	8.93053e-19	1.28193e-16
Gm12887	15340.5	1.40472	0.158799	8.84592	9.07747e-19	1.29025e-16
Mia1	34.7488	2.50816	0.284607	8.81269	1.22181e-18	1.71978e-16
Mcart1	1200.54	0.929906	0.105571	8.80836	1.26994e-18	1.77035e-16
Hapln4	130.617	10.3973	1.18765	8.75449	2.05029e-18	2.83097e-16
Nup210	279.467	-1.89529	0.217869	-8.69922	3.34165e-18	4.5705e-16
Calml3	102.907	2.0936	0.24159	8.66591	4.47902e-18	6.06886e-16
Capg	154.652	2.08018	0.240421	8.65222	5.0507e-18	6.7801e-16
Pttg1	58.7539	4.14536	0.482241	8.59603	8.25186e-18	1.09757e-15
Pcyt1b	64.7454	2.54061	0.296351	8.57298	1.00839e-17	1.32906e-15
Tmbim4	953.336	0.875039	0.102183	8.56343	1.09562e-17	1.43101e-15
4933421O10Rik	160.726	-1.32317	0.154783	-8.54858	1.24607e-17	1.613e-15
Rap1gap	95.9864	3.10673	0.3656	8.49764	1.93488e-17	2.48246e-15
Mfge8	2628.66	-0.538159	0.0637164	-8.44615	3.01058e-17	3.82872e-15
Camk1	324.253	0.858625	0.102043	8.41438	3.94995e-17	4.97968e-15
Zfp62	544.846	-0.988052	0.117584	-8.40297	4.35323e-17	5.44078e-15
Cdk5rap1	111.134	1.44823	0.172501	8.3955	4.63909e-17	5.7485e-15
Lactb2	364.939	1.49894	0.17939	8.35576	6.50106e-17	7.98748e-15
Lrrc8b	460.599	-1.09211	0.130724	-8.35432	6.58134e-17	8.01818e-15
Gm14420	72.8037	2.14886	0.257412	8.34793	6.94694e-17	8.39306e-15
Gusb	556.859	1.19937	0.144424	8.30449	1.0025e-16	1.20118e-14
Zc3h12d	88.9322	2.63803	0.318013	8.29536	1.08253e-16	1.28644e-14
Alpk1	236.03	-1.2521	0.152486	-8.21127	2.18855e-16	2.57964e-14
Tubb6	191.372	-1.78233	0.217193	-8.2062	2.28305e-16	2.66933e-14
Pak6	65.6697	1.86416	0.227274	8.20223	2.35964e-16	2.73681e-14
Slc36a1	196.373	-1.16467	0.142274	-8.18607	2.69901e-16	3.10557e-14
Dynlrb1	531.266	0.884076	0.108264	8.16596	3.18883e-16	3.64029e-14
Fcgbp	917.143	1.03717	0.127276	8.14895	3.67097e-16	4.15795e-14
Pik3ap1	197.495	1.92882	0.237184	8.13218	4.21641e-16	4.73873e-14
5830417I10Rik	43.289	3.06835	0.378308	8.11071	5.03257e-16	5.56963e-14
Rab6b	69.938	4.31693	0.532199	8.11151	4.99954e-16	5.56963e-14
Ankib1	295.443	-0.875687	0.108125	-8.0988	5.55018e-16	6.09595e-14
Pdk3	149.681	1.45604	0.17998	8.09002	5.96534e-16	6.50267e-14
Rdh18-ps	223.756	2.1739	0.269274	8.07319	6.8483e-16	7.40945e-14
Pigyl	160.211	1.32688	0.165037	8.0399	8.99133e-16	9.65602e-14
Agpat6	241.316	1.12209	0.139693	8.03257	9.5452e-16	1.01755e-13
Got1	263.861	0.826265	0.103258	8.00192	1.22495e-15	1.2963e-13
Pglyrp1	180.668	2.68861	0.336366	7.99309	1.31601e-15	1.38257e-13
Pepd	372.617	0.894741	0.111994	7.98918	1.3584e-15	1.41685e-13
Mfap3l	604.897	-1.31197	0.165519	-7.92639	2.25599e-15	2.33624e-13
Thyn1	46.114	2.56807	0.325557	7.88823	3.06494e-15	3.15146e-13
Fam164a	77.2108	-2.39122	0.30507	-7.83828	4.56756e-15	4.66342e-13
Cd86	67.0502	2.82661	0.360716	7.83613	4.64653e-15	4.71087e-13
Iqgap2	1995.58	0.900827	0.115076	7.82811	4.95244e-15	4.98614e-13
Scd2	4127.83	1.76735	0.226956	7.78719	6.85142e-15	6.85047e-13
Cbs	32.796	2.9494	0.379912	7.76339	8.26858e-15	8.21082e-13
Arhgef19	264.465	-1.10945	0.143013	-7.75766	8.65075e-15	8.53187e-13
Paqr3	26.1198	4.91636	0.63453	7.74804	9.33246e-15	9.14203e-13
Slc41a2	976.666	-0.969115	0.125301	-7.73428	1.03987e-14	1.01182e-12
Mup5	1540.67	2.58508	0.334906	7.71882	1.17415e-14	1.13486e-12
Acad8	486.848	1.00394	0.131194	7.65234	1.97352e-14	1.89484e-12
Ddx19b	218.531	0.933108	0.122271	7.63147	2.32092e-14	2.21373e-12
Tfe3	516.911	-0.668863	0.0878137	-7.61684	2.59961e-14	2.46334e-12
Tgm5	109.811	1.77108	0.233921	7.57126	3.69616e-14	3.47967e-12
Arhgap10	79.8874	1.92902	0.255712	7.54374	4.56696e-14	4.27173e-12
Otogl	139.117	-2.00036	0.265454	-7.53561	4.86067e-14	4.51731e-12
Tmem128	166.926	1.18671	0.157499	7.5347	4.89443e-14	4.51971e-12
Cmklr1	115.274	2.83867	0.376968	7.53028	5.06317e-14	4.64594e-12
Tprkb	90.0711	1.4467	0.192551	7.51333	5.76425e-14	5.25598e-12
Styk1	77.3313	7.86777	1.04762	7.51012	5.9071e-14	5.35258e-12
Tpx2	52.8667	4.05818	0.540468	7.50864	5.97464e-14	5.38015e-12
Prc1	53.9373	3.34584	0.446978	7.48547	7.12896e-14	6.37998e-12
Enpep	355.102	0.987149	0.131927	7.48256	7.28871e-14	6.48292e-12
Ifih1	254.655	-1.43246	0.191779	-7.46933	8.06051e-14	7.12569e-12
Ccdc6	671.314	-0.609973	0.081725	-7.46372	8.41137e-14	7.35299e-12
Gmds	159.327	1.13631	0.152247	7.4636	8.41907e-14	7.35299e-12
Vcp	2183.32	-0.813646	0.109049	-7.46127	8.56915e-14	7.43925e-12
Cyp2e1	76.149	3.68092	0.49596	7.4218	1.15538e-13	9.97069e-12
Nudt18	281.75	-1.09105	0.147512	-7.39637	1.39961e-13	1.20068e-11
Gm6084	2196.54	-3.28663	0.444567	-7.39288	1.43677e-13	1.22531e-11
S100a11	305.334	-1.07626	0.145833	-7.38005	1.58226e-13	1.3415e-11
Arl5a	238.87	-1.11149	0.151234	-7.34951	1.98933e-13	1.67682e-11
Gpr155	246.56	-1.21624	0.165697	-7.34015	2.13354e-13	1.78798e-11
BC002163	23.3545	5.12349	0.698382	7.33623	2.19702e-13	1.8306e-11
Slco1a5	126.204	2.09135	0.28545	7.3265	2.36239e-13	1.95714e-11
Xaf1	132.542	2.54331	0.347673	7.31523	2.5695e-13	2.11663e-11
Tmem181b-ps	131.776	-1.30713	0.178901	-7.30641	2.74364e-13	2.24731e-11
Slc39a2	176.159	1.53913	0.210753	7.30304	2.81347e-13	2.29156e-11
Mettl13	116.477	-1.2779	0.175325	-7.28874	3.1287e-13	2.51999e-11
Zfp869	283.303	0.851695	0.116849	7.28886	3.12589e-13	2.51999e-11
Cct6a	391.298	-0.752114	0.103212	-7.2871	3.16688e-13	2.53665e-11
Retnla	92.9378	2.58013	0.35418	7.28481	3.22129e-13	2.56606e-11
H2-Q10	46.422	-4.39081	0.603163	-7.27964	3.34722e-13	2.6518e-11
Col4a6	30.638	3.61111	0.497081	7.26464	3.74035e-13	2.94715e-11
Eya2	304.835	0.942654	0.129843	7.25994	3.87257e-13	3.03484e-11
Ccna2	51.1213	3.8273	0.527499	7.25555	4.0002e-13	3.118e-11
Lyplal1	119.733	1.2676	0.175202	7.2351	4.65199e-13	3.60666e-11
B4galt6	1024.51	1.27547	0.176516	7.22579	4.98188e-13	3.84188e-11
Eci1	198.805	-0.943456	0.130733	-7.21664	5.32875e-13	4.08763e-11
Esp24	4582.16	2.18614	0.303129	7.21191	5.5174e-13	4.21007e-11
Fggy	50.982	2.01144	0.280181	7.17907	7.01877e-13	5.32765e-11
H2-T10	117.961	2.07452	0.289207	7.17314	7.32986e-13	5.5348e-11
Chmp1a	355.705	0.754812	0.105242	7.17219	7.38101e-13	5.54455e-11
Lzts2	244.965	0.860111	0.12016	7.15807	8.18238e-13	6.11485e-11
Fam73a	138.236	-1.32402	0.186297	-7.10703	1.1857e-12	8.81553e-11
Haus8	36.8715	3.20536	0.451913	7.09286	1.31367e-12	9.71715e-11
Akr1a1	2100.87	0.433851	0.0612837	7.07939	1.44791e-12	1.06557e-10
Adi1	444.225	0.702819	0.0994468	7.06728	1.58e-12	1.15691e-10
Abca5	93.9395	1.66916	0.237069	7.04079	1.91152e-12	1.39262e-10
Plcd1	76.572	1.6986	0.241363	7.03755	1.95653e-12	1.41829e-10
Ccdc129	119.42	1.93104	0.275402	7.01171	2.35423e-12	1.69809e-10
Pde4d	235.562	0.911049	0.130762	6.96724	3.23229e-12	2.31989e-10
Rras2	323.041	-0.765373	0.110827	-6.906	4.98507e-12	3.56027e-10
Mgat4a	388.935	1.2329	0.179409	6.87197	6.33193e-12	4.50002e-10
Fmo5	2944.29	-2.01568	0.29381	-6.86049	6.8626e-12	4.85336e-10
Apip	157.345	-1.20567	0.175857	-6.85598	7.08253e-12	4.98459e-10
BC030870	288.697	1.54092	0.225212	6.8421	7.80426e-12	5.466e-10
Slc5a1	308.402	-0.915407	0.134113	-6.82564	8.75314e-12	6.10111e-10
Pde1a	18.8252	3.16789	0.465057	6.81183	9.63618e-12	6.68447e-10
Tnk1	67.6959	-1.88445	0.277999	-6.77861	1.21334e-11	8.37665e-10
0610010O12Rik	79.1246	-1.45107	0.214351	-6.76962	1.29122e-11	8.8721e-10
Hsd17b11	1391.04	-0.980487	0.14543	-6.74198	1.56243e-11	1.0685e-09
Tcf7l1	96.4442	-1.07589	0.159791	-6.73311	1.66078e-11	1.13042e-09
Myst1	135.472	-1.03598	0.154314	-6.71345	1.90075e-11	1.28771e-09
Khsrp	329.484	-0.729938	0.108901	-6.70274	2.04549e-11	1.37933e-09
Zbtb4	421.634	-1.09508	0.163441	-6.70012	2.08249e-11	1.39778e-09
Thrsp	113.433	2.65095	0.395799	6.69771	2.11718e-11	1.41451e-09
Tspan3	301.51	0.87437	0.130568	6.69668	2.13208e-11	1.41793e-09
Lnx1	131.24	1.06707	0.159674	6.68284	2.34362e-11	1.5515e-09
1700086O06Rik	38.1947	-2.23687	0.337851	-6.62088	3.57063e-11	2.35305e-09
AI467606	71.162	-4.01241	0.606659	-6.61395	3.74192e-11	2.45477e-09
Trap1	607.701	-0.59325	0.0900107	-6.59089	4.37211e-11	2.85527e-09
6030458C11Rik	301.975	-0.789295	0.119889	-6.58354	4.5937e-11	2.98653e-09
Cdc26	60.0728	1.50238	0.22869	6.56953	5.0476e-11	3.26697e-09
Fam20b	1503.59	0.708653	0.108009	6.56106	5.34272e-11	3.44261e-09
Mapk9	1497.7	-0.609408	0.0929459	-6.5566	5.50501e-11	3.53149e-09
Cfb	248.355	2.07192	0.316502	6.54631	5.89761e-11	3.76668e-09
Filip1l	219.858	1.46413	0.223699	6.54512	5.94484e-11	3.78019e-09
Bmp2k	81.1612	1.64604	0.251594	6.54242	6.0531e-11	3.83222e-09
Plcb1	95.5385	1.81938	0.278727	6.52746	6.68936e-11	4.21663e-09
Slc27a2	24690.8	0.96839	0.148577	6.51775	7.13692e-11	4.47927e-09
Cadm4	309.531	-0.810537	0.124397	-6.51571	7.23454e-11	4.52097e-09
Efna3	77.984	1.39694	0.214588	6.50984	7.52319e-11	4.68117e-09
Gcn1l1	806.732	-0.721314	0.11097	-6.50009	8.02739e-11	4.97355e-09
Gdpd1	632.885	0.814392	0.125365	6.49618	8.23848e-11	5.08262e-09
Pink1	1131.34	0.766918	0.118143	6.49145	8.50129e-11	5.22253e-09
Alad	285.175	-0.761718	0.117792	-6.46664	1.00206e-10	6.10521e-09
Sema4g	110.041	-1.41551	0.218896	-6.46661	1.00223e-10	6.10521e-09
Vipr1	431.7	-0.881991	0.136449	-6.46389	1.02045e-10	6.19018e-09
2700089E24Rik	492.467	-0.58826	0.0917003	-6.41504	1.4079e-10	8.47078e-09
Slc47a2	22.9159	3.87157	0.603516	6.41501	1.4081e-10	8.47078e-09
Vwf	265.285	1.27163	0.198297	6.41274	1.42923e-10	8.56242e-09
F13a1	294.398	1.28457	0.200392	6.41028	1.45256e-10	8.66636e-09
Spon1	124.116	-1.47955	0.231045	-6.40374	1.51617e-10	9.00879e-09
Eml1	271.162	-1.01875	0.159253	-6.39704	1.58422e-10	9.37473e-09
Smarcd2	1679.35	-0.41532	0.0650641	-6.38324	1.73383e-10	1.02183e-08
Zfp386	245.554	0.80752	0.126574	6.37982	1.77294e-10	1.04065e-08
B4galnt1	1495.51	-0.543124	0.0851576	-6.37787	1.79568e-10	1.04975e-08
Itih2	166.687	2.14328	0.336569	6.36802	1.91489e-10	1.11494e-08
D2Ertd750e	31.9289	3.99326	0.628012	6.35857	2.03644e-10	1.18097e-08
Rab11b	212.708	-0.834703	0.131839	-6.33123	2.43207e-10	1.40479e-08
Slc4a4	215.392	1.01079	0.16024	6.30798	2.82701e-10	1.62643e-08
Slc25a23	703.749	-0.565733	0.089716	-6.30582	2.86676e-10	1.64278e-08
2610002J02Rik	95.9377	1.10908	0.175977	6.30242	2.93042e-10	1.67264e-08
Tmprss4	355.329	0.725909	0.115442	6.28806	3.21468e-10	1.8277e-08
Gm20410	1744.46	-5.07162	0.808395	-6.27369	3.5259e-10	1.99681e-08
D930016D06Rik	50.5718	1.80992	0.288589	6.27163	3.57294e-10	2.01558e-08
Cdo1	675.199	0.773978	0.123471	6.26851	3.64525e-10	2.0484e-08
H2-Ea-ps	147.559	-7.43646	1.18922	-6.25323	4.02057e-10	2.25059e-08
Lyrm7	38.2125	2.02721	0.324479	6.24759	4.16839e-10	2.32436e-08
Slc38a2	1378.1	-0.578753	0.0927174	-6.24212	4.31686e-10	2.39792e-08
Akr1c14	30.4706	-2.22023	0.355739	-6.24118	4.34282e-10	2.40314e-08
Fam125a	307.579	0.672872	0.107992	6.23075	4.64208e-10	2.55897e-08
Gtl3	238.534	-0.764478	0.122753	-6.22776	4.73153e-10	2.5984e-08
Nucb1	1776.7	0.512852	0.0824976	6.21658	5.08122e-10	2.77991e-08
1190007F08Rik	194.555	1.17966	0.190322	6.19822	5.71059e-10	3.11249e-08
Atl2	824.045	-0.633082	0.102306	-6.18813	6.08838e-10	3.29363e-08
Sash1	352.725	0.774098	0.125089	6.18839	6.07805e-10	3.29363e-08
Adhfe1	425.94	-0.801483	0.129659	-6.18148	6.35039e-10	3.4226e-08
Ptges	141.605	1.10584	0.179016	6.17734	6.51923e-10	3.50059e-08
Pitpnc1	145.478	1.00673	0.163249	6.16686	6.96606e-10	3.72672e-08
Rps6ka1	661.951	0.870701	0.141213	6.16586	7.00994e-10	3.7364e-08
Me1	684.554	-0.704504	0.114339	-6.16155	7.20372e-10	3.82562e-08
Phf20	311.388	-0.698891	0.113691	-6.14727	7.88277e-10	4.17096e-08
Klk1b11	82.485	5.36038	0.873047	6.13985	8.25988e-10	4.35461e-08
Rps14	3368.87	0.480991	0.078549	6.12345	9.15687e-10	4.81001e-08
Chl1	285.747	1.70083	0.277956	6.11907	9.41255e-10	4.92647e-08
Itpa	133.551	1.01149	0.165346	6.11745	9.50862e-10	4.95885e-08
Pde1c	29.588	2.72351	0.446333	6.10197	1.04768e-09	5.4442e-08
Sfrp5	249.965	-1.24063	0.203598	-6.09353	1.10447e-09	5.71879e-08
Smpd2	424.897	0.712021	0.117182	6.07621	1.23053e-09	6.34884e-08
Slc6a6	1402.9	0.622584	0.102592	6.06856	1.29066e-09	6.63545e-08
Ucp2	1787.82	-0.7358	0.121306	-6.06567	1.31405e-09	6.73184e-08
Ntan1	204.34	0.741795	0.122314	6.06468	1.32219e-09	6.74969e-08
Zfp677	33.8542	1.92501	0.318524	6.04354	1.50774e-09	7.66987e-08
Gstz1	651.404	0.691008	0.11444	6.03815	1.55895e-09	7.90266e-08
BC064078	393.742	0.905431	0.150598	6.01226	1.82955e-09	9.2421e-08
Cenpf	28.0746	3.34551	0.558102	5.99445	2.04174e-09	1.02782e-07
Wdr33	518.584	0.541161	0.0904289	5.98438	2.17218e-09	1.0897e-07
Gm20581	949.957	-1.51353	0.253439	-5.97195	2.34436e-09	1.17202e-07
Efhd2	509.647	0.738079	0.123832	5.96034	2.51709e-09	1.25405e-07
Ctsh	483.323	1.42091	0.23847	5.95843	2.54677e-09	1.26449e-07
Bok	99.081	2.36233	0.397662	5.94055	2.84062e-09	1.40557e-07
Soat1	957.058	0.759102	0.127807	5.93946	2.85957e-09	1.41014e-07
Spint1	355.336	-0.649153	0.109707	-5.91716	3.27555e-09	1.60979e-07
A630073D07Rik	177.935	-3.22123	0.544629	-5.91453	3.32815e-09	1.63012e-07
Ccnb2	26.6898	3.31752	0.561448	5.90887	3.44468e-09	1.68151e-07
Zfp872	38.6952	2.49516	0.422817	5.90129	3.60676e-09	1.75472e-07
2900097C17Rik	335.196	0.716108	0.121458	5.89592	3.72609e-09	1.80672e-07
Fhdc1	181.825	-0.860099	0.145908	-5.8948	3.75129e-09	1.81287e-07
D730050B12Rik	211.354	-1.28916	0.218745	-5.89345	3.78222e-09	1.82175e-07
Pex6	163.262	-0.884838	0.150193	-5.89135	3.83064e-09	1.83896e-07
Gpatch4	79.2893	-1.50243	0.255086	-5.88989	3.86446e-09	1.84908e-07
Pstpip2	272.79	0.996672	0.169485	5.8806	4.0877e-09	1.94946e-07
Rps3a	2339.11	0.402322	0.068537	5.87013	4.35442e-09	2.06985e-07
Esrrg	246.655	1.07288	0.183265	5.85423	4.79214e-09	2.27047e-07
Cyp4f13	118.164	-1.15341	0.197049	-5.85341	4.81606e-09	2.27437e-07
Apoe	2526.76	0.893231	0.152617	5.85274	4.83529e-09	2.27604e-07
Hyi	54.0006	1.49613	0.256043	5.84327	5.11865e-09	2.40163e-07
Sqrdl	228.91	1.03237	0.177418	5.81885	5.92533e-09	2.77114e-07
Wdtc1	525.74	0.720875	0.123958	5.81546	6.04687e-09	2.81889e-07
Gnpda1	37.34	-2.05959	0.354762	-5.80554	6.41604e-09	2.9814e-07
Cpeb2	206.756	-0.941678	0.16232	-5.80136	6.57811e-09	3.04695e-07
Mpv17l2	130.781	-0.84422	0.145714	-5.79368	6.88613e-09	3.17946e-07
Gprc5a	9.29205	4.89979	0.846861	5.78582	7.21591e-09	3.32115e-07
Acsm1	282.117	-0.907922	0.157297	-5.77202	7.83246e-09	3.59351e-07
Gm8615	29.3711	6.15814	1.06769	5.76773	8.03451e-09	3.67458e-07
Sumf2	58.4677	1.37376	0.238235	5.76639	8.09865e-09	3.69227e-07
Svopl	12.9264	4.60207	0.798932	5.76028	8.39759e-09	3.81656e-07
Reep5	1247.18	0.46024	0.0800192	5.75162	8.83919e-09	4.0047e-07
Slc16a7	123.389	-1.03832	0.180769	-5.74392	9.25103e-09	4.17824e-07
F5	600.331	0.78968	0.137622	5.73805	9.57719e-09	4.31211e-07
Aqr	418.072	-0.635147	0.110773	-5.73377	9.82208e-09	4.40868e-07
Ube2c	21.5389	3.83123	0.668934	5.72736	1.02005e-08	4.5644e-07
Mpp7	400.206	-0.784406	0.137118	-5.72067	1.06105e-08	4.73324e-07
Tacc2	1332.12	-0.776934	0.136009	-5.71236	1.11423e-08	4.95524e-07
Nin	117.639	-1.34348	0.235409	-5.70701	1.14979e-08	5.09775e-07
Trim25	306.894	-1.24071	0.217489	-5.70468	1.16559e-08	5.15207e-07
Fth1	3066.35	-0.498324	0.0877632	-5.67805	1.36238e-08	6.00357e-07
Cacna1b	61.517	-5.7455	1.01202	-5.67727	1.36862e-08	6.0128e-07
Tram2	37.9189	-1.69509	0.2989	-5.67109	1.41891e-08	6.21492e-07
Hibch	603.29	0.814168	0.143814	5.66128	1.5025e-08	6.56122e-07
Cep290	135.385	-0.953437	0.168507	-5.65813	1.53029e-08	6.66252e-07
Racgap1	35.08	3.14521	0.556042	5.65642	1.54563e-08	6.70914e-07
Pm20d1	81.6582	-1.69725	0.300169	-5.65431	1.56473e-08	6.77176e-07
Pak1	177.385	1.69243	0.299408	5.65258	1.58057e-08	6.81997e-07
Stxbp1	393.467	1.10921	0.196494	5.645	1.65182e-08	7.10626e-07
Acot1	72.2419	-1.37269	0.243628	-5.63438	1.75691e-08	7.53599e-07
Ckap2	29.2759	3.35908	0.596595	5.63042	1.79771e-08	7.68825e-07
Pank1	97.0985	-1.06886	0.189976	-5.6263	1.84116e-08	7.85094e-07
Pbk	24.1601	3.05087	0.542436	5.62439	1.86167e-08	7.9151e-07
Isoc2a	451.581	0.783677	0.13957	5.61493	1.96639e-08	8.3359e-07
Nav3	316.896	-1.19358	0.212765	-5.60987	2.02479e-08	8.55842e-07
Ccdc3	58.49	1.46856	0.261885	5.60765	2.05094e-08	8.64374e-07
Folr1	179.132	0.978944	0.174706	5.60338	2.10213e-08	8.83381e-07
BB123696	406.753	1.87658	0.335191	5.59854	2.16164e-08	9.05766e-07
Acot11	154.035	0.980704	0.175415	5.59076	2.26074e-08	9.4456e-07
Mrs2	217.426	-0.707437	0.126549	-5.59022	2.26787e-08	9.44816e-07
Acot13	118.004	-0.936788	0.167626	-5.58858	2.28939e-08	9.51049e-07
4931408A02Rik	16.6776	2.72589	0.48831	5.58228	2.37385e-08	9.80516e-07
Smc6	397.776	-0.631961	0.113205	-5.58244	2.37169e-08	9.80516e-07
Upb1	131.347	-1.0413	0.186738	-5.57625	2.45761e-08	1.01223e-06
Grhl2	631.04	-0.82569	0.148162	-5.57289	2.50549e-08	1.02903e-06
Exoc7	247.459	-0.667611	0.12	-5.56343	2.64519e-08	1.08333e-06
4930422G04Rik	39.2352	2.68476	0.482677	5.56222	2.66362e-08	1.08781e-06
Adh1	1090.18	0.726584	0.130992	5.54679	2.90963e-08	1.18066e-06
Hp	10012	-0.596115	0.107468	-5.54692	2.90747e-08	1.18066e-06
Mtmr6	514.617	0.516398	0.0931044	5.54644	2.9154e-08	1.18066e-06
Bbs2	57.1246	-1.80223	0.325044	-5.54457	2.94681e-08	1.19005e-06
Hist1h4h	17.3478	-2.83005	0.510981	-5.53847	3.05124e-08	1.2288e-06
Gm6222	13.9071	-6.78756	1.22587	-5.53695	3.07778e-08	1.23606e-06
Nudt19	628.311	-0.695668	0.125762	-5.53163	3.17271e-08	1.27066e-06
Tmem64	350.919	-0.638188	0.115746	-5.51371	3.51357e-08	1.4033e-06
Acadl	903.834	-0.738829	0.134128	-5.50838	3.6216e-08	1.44247e-06
Mpzl1	145.029	0.929708	0.169497	5.48511	4.13215e-08	1.64131e-06
Cyp2a5	1888.19	0.883349	0.161246	5.47826	4.29538e-08	1.70149e-06
Pbxip1	412.743	0.875568	0.159955	5.47384	4.40377e-08	1.73967e-06
Amot	92.8176	1.48683	0.271855	5.46922	4.52008e-08	1.78076e-06
Slc35a1	379.241	0.6283	0.115126	5.45751	4.82861e-08	1.89716e-06
Dhdh	42.3809	-1.7765	0.325879	-5.45141	4.99709e-08	1.95805e-06
Cdca8	40.829	2.73677	0.502251	5.44902	5.06492e-08	1.97396e-06
Cuzd1	27.1172	6.84634	1.25636	5.44936	5.05512e-08	1.97396e-06
1110028C15Rik	222.281	-0.805924	0.14797	-5.44653	5.13633e-08	1.99642e-06
Nedd4l	282.541	0.94225	0.173243	5.43889	5.36145e-08	2.07835e-06
4930452B06Rik	50.3627	-1.60947	0.29639	-5.43022	5.62833e-08	2.17599e-06
Tbl3	367.378	0.625487	0.115329	5.42349	5.8447e-08	2.25363e-06
Steap4	421.83	-0.813661	0.150201	-5.41714	6.05614e-08	2.32896e-06
Peg13	358.832	-0.733234	0.135401	-5.41526	6.11982e-08	2.34723e-06
Eif2c4	150.511	-0.885886	0.16364	-5.41363	6.17586e-08	2.36247e-06
Ift20	827.04	-0.534726	0.0988601	-5.40891	6.34084e-08	2.4192e-06
Met	764.349	-0.566865	0.105016	-5.39791	6.74211e-08	2.56554e-06
Fbxo18	352.316	-0.566848	0.10534	-5.38113	7.40202e-08	2.80928e-06
Raly	464.47	-0.615135	0.114341	-5.37981	7.4564e-08	2.82253e-06
Gm1943	13.1658	4.14775	0.771263	5.37787	7.53738e-08	2.84575e-06
Mapk8ip1	214.2	0.738738	0.13748	5.37341	7.72624e-08	2.90948e-06
Ankrd26	69.1778	-1.29597	0.24127	-5.37144	7.81104e-08	2.92621e-06
Slc25a35	306.38	-0.666476	0.124072	-5.37169	7.80018e-08	2.92621e-06
Mtap	135.787	-0.880241	0.163963	-5.36853	7.93798e-08	2.9661e-06
Lima1	1387.05	-0.459744	0.0857974	-5.35848	8.39229e-08	3.1278e-06
Zfp868	119.887	-1.00352	0.187481	-5.35264	8.66804e-08	3.22229e-06
Col6a5	83.7813	1.50032	0.28068	5.34529	9.02708e-08	3.34717e-06
Fam46b	159.933	0.866111	0.162444	5.33173	9.72792e-08	3.59784e-06
Lrrk1	378.697	-0.614648	0.115331	-5.32942	9.85272e-08	3.63472e-06
C7	289.896	1.55584	0.292043	5.32745	9.95995e-08	3.66496e-06
Mboat1	124.969	1.59662	0.300157	5.31928	1.04178e-07	3.82371e-06
Baiap2	324.986	-0.581782	0.109595	-5.30848	1.10542e-07	4.04707e-06
Ryr2	60.5768	1.87453	0.353328	5.30534	1.12466e-07	4.10712e-06
Mxd4	543.22	-0.598509	0.113046	-5.29438	1.19419e-07	4.35011e-06
Gm10432	31.6549	2.41627	0.456736	5.2903	1.22116e-07	4.43718e-06
Vegfa	532.497	-0.577214	0.109362	-5.27802	1.30588e-07	4.73315e-06
Chd1l	203.615	0.669689	0.126896	5.27745	1.30993e-07	4.736e-06
1810014F10Rik	143.844	0.869992	0.164895	5.27605	1.32001e-07	4.76058e-06
Sec13	1134.2	0.473456	0.0897827	5.27336	1.3395e-07	4.81888e-06
BC026585	47.9003	1.60402	0.304404	5.26938	1.36889e-07	4.91242e-06
5730508B09Rik	60.0169	1.15276	0.219255	5.25764	1.45912e-07	5.2202e-06
Cd164l2	56.2366	1.14999	0.218742	5.2573	1.46186e-07	5.2202e-06
Trim62	264.408	-0.744116	0.141696	-5.25151	1.50858e-07	5.37382e-06
Tceal8	186.634	0.871625	0.166148	5.24608	1.55371e-07	5.52099e-06
AW011738	481.628	-0.792512	0.151281	-5.23868	1.61732e-07	5.73297e-06
1200014J11Rik	147.746	-0.848506	0.162036	-5.23654	1.63613e-07	5.78552e-06
Apod	525.203	0.824532	0.157533	5.23402	1.65864e-07	5.85084e-06
Lmf1	243.403	0.652806	0.124737	5.23346	1.6637e-07	5.85444e-06
Aldh3b2	978.294	0.739301	0.14142	5.22768	1.71646e-07	6.02547e-06
Olfml2b	64.2795	1.53566	0.293968	5.22391	1.7518e-07	6.13468e-06
Sult1e1	25.6726	-2.14552	0.410904	-5.22147	1.77506e-07	6.20115e-06
Rpl10a	813.778	0.513203	0.0983699	5.21707	1.81772e-07	6.33494e-06
Fkbp4	2580.41	-0.560639	0.107747	-5.20327	1.95809e-07	6.80775e-06
0610007P08Rik	315.489	0.690199	0.132867	5.19466	2.05097e-07	7.11362e-06
H2-D1	2846.01	0.971516	0.187067	5.19342	2.0647e-07	7.14416e-06
Hip1r	799.592	0.490156	0.0946429	5.17901	2.23066e-07	7.70002e-06
Asap2	76.3803	-1.37293	0.265961	-5.16213	2.44149e-07	8.40778e-06
Hmmr	31.2936	3.05337	0.593196	5.14732	2.64238e-07	9.07801e-06
Fam107a	48.8011	1.76143	0.342362	5.14494	2.67607e-07	9.15039e-06
Kif20b	25.4027	2.72641	0.529891	5.14523	2.6719e-07	9.15039e-06
Fabp5	58.9893	1.891	0.368323	5.13408	2.83527e-07	9.67193e-06
Dlx5	9.69781	5.88267	1.14651	5.13092	2.88332e-07	9.81278e-06
2810422J05Rik	272.973	0.583533	0.113792	5.12805	2.92754e-07	9.93992e-06
Rfk	388.816	0.523517	0.102139	5.12555	2.9667e-07	1.00493e-05
Lrrc8e	48.9288	-1.30919	0.256059	-5.11282	3.17388e-07	1.07261e-05
S100a10	205.814	1.29169	0.252799	5.10953	3.22962e-07	1.08891e-05
Hexb	2100.15	-0.755961	0.147995	-5.10802	3.25546e-07	1.09507e-05
Irf3	613.035	-0.453678	0.088869	-5.10501	3.30769e-07	1.11007e-05
Uap1l1	169.434	-0.844221	0.165498	-5.10111	3.37671e-07	1.13061e-05
Clec2d	359.217	0.976432	0.191438	5.10051	3.38741e-07	1.13158e-05
Mki67	404.584	1.67465	0.328817	5.09297	3.52499e-07	1.17483e-05
Slc25a48	160.97	0.663864	0.13041	5.0906	3.56934e-07	1.18689e-05
Dgkg	236.682	0.963432	0.189357	5.08791	3.62029e-07	1.20107e-05
2810001G20Rik	29.023	1.83465	0.361043	5.08153	3.74403e-07	1.23929e-05
Fah	53.1545	1.41465	0.278467	5.08011	3.77207e-07	1.24409e-05
Gca	157.199	-0.82106	0.161628	-5.07993	3.7757e-07	1.24409e-05
Dpp4	1788.35	-0.496624	0.0978983	-5.07286	3.9189e-07	1.28835e-05
Cenpe	25.3712	3.12526	0.61646	5.06969	3.98469e-07	1.30701e-05
Glt1d1	4.76204	7.11879	1.40446	5.06869	4.00556e-07	1.31089e-05
Ccnb1	17.1728	3.46703	0.684145	5.06768	4.0269e-07	1.31491e-05
Hnf1b	18.4371	3.21444	0.634704	5.06448	4.09517e-07	1.3342e-05
Fgl2	275.908	1.24895	0.246668	5.06329	4.12092e-07	1.33958e-05
2810432L12Rik	218.662	0.764671	0.151146	5.05914	4.2115e-07	1.36596e-05
AW549877	676.003	-0.543748	0.107515	-5.05742	4.24958e-07	1.37523e-05
Ncoa3	667.301	-0.633455	0.125321	-5.05465	4.31175e-07	1.38915e-05
Setd3	712.292	-0.4364	0.0863294	-5.05506	4.30265e-07	1.38915e-05
Cited2	349.175	-0.864287	0.171031	-5.0534	4.34021e-07	1.39522e-05
Gm10845	104.206	-2.89686	0.574018	-5.04664	4.49652e-07	1.44227e-05
Med12l	11.8475	2.85567	0.566021	5.04517	4.53119e-07	1.45018e-05
Galnt4	185.945	-0.825016	0.163804	-5.03661	4.73861e-07	1.51322e-05
Rps6kc1	81.6154	-1.20428	0.239569	-5.02686	4.98572e-07	1.58515e-05
Srebf1	1169	0.8458	0.168251	5.02701	4.98198e-07	1.58515e-05
Cdk1	62.9311	1.81273	0.360893	5.02289	5.08988e-07	1.61154e-05
Slco1a1	9.20237	6.5797	1.30995	5.02285	5.09095e-07	1.61154e-05
Mmab	74.5689	1.13942	0.226906	5.02157	5.12521e-07	1.61533e-05
Ttc38	251.609	0.768528	0.153034	5.02194	5.11523e-07	1.61533e-05
Ptplb	362.573	-0.685496	0.136807	-5.01069	5.42344e-07	1.70562e-05
Dmrt3	334.518	0.69514	0.138803	5.00809	5.49724e-07	1.72509e-05
Cpsf4	139.033	-0.769962	0.153773	-5.00713	5.52471e-07	1.72996e-05
Cmbl	22.6547	2.25042	0.450812	4.99192	5.9781e-07	1.8679e-05
Fmnl3	140.35	0.960513	0.192548	4.98843	6.08721e-07	1.8979e-05
Ano10	188.597	-0.751062	0.150683	-4.98438	6.21606e-07	1.93391e-05
C4b	541.075	1.75671	0.352747	4.9801	6.35527e-07	1.97299e-05
Lrrc36	28.0154	1.60569	0.322528	4.97845	6.40943e-07	1.98555e-05
Dhrs1	632.62	0.50979	0.102419	4.97748	6.44171e-07	1.98706e-05
Trim12a	40.2593	6.3296	1.27158	4.97776	6.43251e-07	1.98706e-05
Noxo1	116.785	1.26532	0.254962	4.96278	6.94919e-07	2.13905e-05
Tmem68	119.181	0.797724	0.160895	4.95805	7.12054e-07	2.18715e-05
Prol1	113.781	5.20925	1.05133	4.95493	7.23579e-07	2.21786e-05
Plk1	14.5649	3.67785	0.742995	4.95003	7.42027e-07	2.2696e-05
Itfg2	86.7675	-1.01986	0.206349	-4.9424	7.71673e-07	2.35531e-05
Kcnq2	37.1497	5.33078	1.07913	4.93989	7.81655e-07	2.38076e-05
4833439L19Rik	949.604	-0.476789	0.0965988	-4.93577	7.98359e-07	2.42654e-05
Galnt11	235.517	0.643776	0.130489	4.93357	8.07417e-07	2.44894e-05
Mrps12	196.076	0.636033	0.128949	4.93244	8.12088e-07	2.45797e-05
Nfic	945.341	-0.419945	0.0851984	-4.92903	8.26389e-07	2.49604e-05
Pdgfc	96.5749	0.902171	0.183106	4.92705	8.34787e-07	2.51616e-05
Masp2	18.0489	-5.20869	1.05806	-4.92289	8.52768e-07	2.56503e-05
St7	214.008	0.676304	0.137449	4.92041	8.63629e-07	2.59232e-05
Ggta1	262.315	1.38119	0.281085	4.91377	8.93407e-07	2.67616e-05
Lrba	978.85	0.630549	0.128356	4.91251	8.99159e-07	2.68784e-05
Glt25d1	422.373	0.561813	0.114375	4.91203	9.01387e-07	2.68895e-05
9930104L06Rik	94.7462	0.933063	0.19035	4.90184	9.49437e-07	2.81683e-05
Elovl6	50.4099	1.22266	0.249436	4.90171	9.50083e-07	2.81683e-05
Sh3rf1	191.715	-0.740838	0.151128	-4.90204	9.48448e-07	2.81683e-05
Lypd1	13.9487	-5.93412	1.21097	-4.9003	9.56897e-07	2.83124e-05
Nkx2-6	33.9584	1.59619	0.326361	4.89088	1.00387e-06	2.96417e-05
Rps6ka6	61.4121	-1.31463	0.268894	-4.88904	1.0133e-06	2.98593e-05
Cyp46a1	17.1863	-2.84683	0.582555	-4.8868	1.02488e-06	3.01393e-05
Nek2	24.6769	2.80427	0.574793	4.87875	1.06761e-06	3.13325e-05
Zfp943	152.362	0.747315	0.153287	4.87526	1.08666e-06	3.1827e-05
Eml2	84.5416	-1.11232	0.228407	-4.8699	1.11653e-06	3.26361e-05
Gmnn	41.065	-2.02135	0.415199	-4.86838	1.12515e-06	3.28217e-05
Zfp397	244.458	-0.606962	0.124865	-4.86093	1.16834e-06	3.40133e-05
Slc12a2	624.876	0.959973	0.197592	4.85836	1.18361e-06	3.43887e-05
Fam129a	1335.69	0.570384	0.117435	4.85702	1.19168e-06	3.4554e-05
Birc5	26.3733	2.59391	0.534444	4.85347	1.21317e-06	3.51068e-05
Ptk7	105.407	-0.882341	0.181864	-4.85165	1.22436e-06	3.53602e-05
Azgp1	558.894	0.727239	0.150049	4.84669	1.25536e-06	3.61834e-05
Rps2	1110.02	0.424464	0.0875926	4.84589	1.26046e-06	3.62583e-05
Nlrc5	168.333	3.14279	0.648845	4.84367	1.27464e-06	3.65936e-05
Slc12a1	135.418	1.31144	0.270783	4.84312	1.27815e-06	3.66217e-05
Agps	743.418	-0.469817	0.0971075	-4.83812	1.31075e-06	3.74818e-05
Gabpb2	857.015	-0.367529	0.0759821	-4.83705	1.3178e-06	3.76093e-05
Ifrd1	698.917	0.736544	0.152377	4.83369	1.34028e-06	3.81756e-05
Rpl7l1	538.51	-0.462191	0.0956428	-4.83248	1.34846e-06	3.83332e-05
Numa1	1322.28	-0.35407	0.0734383	-4.82133	1.42607e-06	4.04603e-05
Mpped2	27.8969	1.52674	0.316779	4.81956	1.43872e-06	4.07393e-05
Slc16a11	76.6029	1.17641	0.244407	4.81334	1.4843e-06	4.1948e-05
Trim30d	32.204	6.02639	1.25302	4.80947	1.5133e-06	4.26845e-05
Smc1a	594.6	-0.440203	0.0915719	-4.80719	1.53067e-06	4.30905e-05
Rab11fip2	98.3247	-0.951975	0.198806	-4.78845	1.68073e-06	4.72232e-05
Marcksl1	103.755	1.46231	0.305444	4.78749	1.68883e-06	4.73592e-05
Sox10	139.569	1.16073	0.242542	4.78569	1.70399e-06	4.76002e-05
Thnsl2	209.381	-0.756937	0.15816	-4.7859	1.7022e-06	4.76002e-05
Zwint	273.851	-0.644818	0.134868	-4.7811	1.74337e-06	4.86064e-05
Sipa1l1	458.587	0.519405	0.108867	4.77103	1.83291e-06	5.10048e-05
Casp6	278.059	-0.661056	0.138727	-4.76516	1.88706e-06	5.23878e-05
Ttc25	475.9	0.780349	0.163772	4.76486	1.88984e-06	5.23878e-05
Kdm2b	230.415	-0.632062	0.132746	-4.76143	1.92228e-06	5.31854e-05
6330403K07Rik	15.1437	4.64662	0.976399	4.75894	1.94614e-06	5.3743e-05
Mettl7a1	495.098	0.554086	0.116547	4.75419	1.99243e-06	5.49167e-05
Fam86	81.7402	-0.90759	0.191254	-4.74546	2.08032e-06	5.72306e-05
Hsdl2	607.422	-0.717083	0.151212	-4.74223	2.11379e-06	5.80411e-05
Fgf1	264.895	0.725837	0.153262	4.73592	2.18065e-06	5.96511e-05
Pwwp2a	187.096	-0.7636	0.161234	-4.73597	2.18015e-06	5.96511e-05
Cwh43	20.7936	1.84519	0.389975	4.73158	2.22783e-06	6.08269e-05
Ecsit	182.855	-0.732527	0.154903	-4.72893	2.25711e-06	6.15104e-05
Clec10a	112.047	1.3194	0.279057	4.72808	2.26654e-06	6.16517e-05
Anln	24.7531	2.37012	0.501453	4.72651	2.28415e-06	6.20141e-05
BC005537	986.402	-0.340062	0.0719584	-4.72582	2.2919e-06	6.21084e-05
Slc22a29	19.4476	-3.39925	0.719442	-4.72485	2.30286e-06	6.2289e-05
Mmel1	9.0112	3.35079	0.70952	4.72262	2.32829e-06	6.28594e-05
Cldn7	136.517	-0.82588	0.175002	-4.71927	2.36697e-06	6.3785e-05
Copz2	689.751	0.491305	0.10416	4.71681	2.39567e-06	6.44388e-05
Ddx5	5709.18	-0.354622	0.0752134	-4.71487	2.41865e-06	6.49362e-05
Pla2g12a	847.675	-0.669884	0.142252	-4.70912	2.48789e-06	6.66718e-05
1700017B05Rik	479.575	-0.492563	0.10467	-4.70588	2.52776e-06	6.76152e-05
BC006779	266.92	-1.28932	0.274168	-4.70268	2.56767e-06	6.85564e-05
Plbd1	215.796	-1.06866	0.227954	-4.68807	2.75795e-06	7.35013e-05
Mgat1	546.851	0.515524	0.110118	4.68156	2.84696e-06	7.57343e-05
Frat1	92.7171	0.829767	0.177481	4.67524	2.93614e-06	7.79636e-05
Ly6g6e	201.021	-0.876657	0.187545	-4.67439	2.94832e-06	7.81439e-05
Gltp	825.369	0.423686	0.0906788	4.67238	2.97732e-06	7.87686e-05
Atp6v1g1	98.2113	0.968105	0.207632	4.66259	3.12254e-06	8.24601e-05
A730017L22Rik	10.2993	5.85723	1.25697	4.65979	3.16532e-06	8.34378e-05
Mpzl2	264.506	-0.586014	0.125783	-4.65894	3.17837e-06	8.34782e-05
Retn	22.2607	2.87549	0.617165	4.65918	3.17464e-06	8.34782e-05
Zdhhc9	549.049	-0.533344	0.114566	-4.65536	3.23416e-06	8.47899e-05
H2afy2	127.255	0.829509	0.178455	4.64829	3.34704e-06	8.75909e-05
Cadps2	415.462	-0.567578	0.122184	-4.64526	3.39643e-06	8.87234e-05
Adam15	442.25	-0.576532	0.124193	-4.64222	3.4468e-06	8.98772e-05
Adal	151.213	-0.7608	0.163955	-4.6403	3.47897e-06	9.0553e-05
Osbpl9	435.448	0.452624	0.097556	4.63964	3.49025e-06	9.06839e-05
Naca	1726.9	0.286375	0.0617612	4.63681	3.53833e-06	9.17686e-05
Polr2k	47.3547	-1.33426	0.287782	-4.63636	3.54599e-06	9.18031e-05
9130011J15Rik	1110	0.464977	0.100312	4.63531	3.56407e-06	9.21068e-05
Ccdc69	54.6062	-1.51472	0.326808	-4.63488	3.57138e-06	9.21313e-05
Mllt4	1080.53	-0.47698	0.10297	-4.63224	3.61726e-06	9.31493e-05
Kdm6b	394.667	-0.623202	0.134944	-4.61823	3.87023e-06	9.94869e-05
Prkar2b	287.176	0.722261	0.156447	4.61664	3.90003e-06	0.000100076
Gpx3	248.994	1.20238	0.261088	4.60526	4.11943e-06	0.000105518
Bcr	208.592	0.597975	0.129939	4.60196	4.18539e-06	0.000107019
Kif11	28.0538	2.41579	0.525885	4.59377	4.35316e-06	0.000111113
Lin28a	8.94029	5.1135	1.11343	4.59259	4.3778e-06	0.000111545
Rabac1	932.257	-0.506281	0.110268	-4.59135	4.40378e-06	0.000112011
Camk2d	323.34	0.584762	0.127386	4.59046	4.42277e-06	0.000112296
Aldh1l1	720.19	0.834773	0.18189	4.58943	4.44453e-06	0.000112652
Nkain1	10.2192	-4.27244	0.931525	-4.5865	4.50741e-06	0.000114046
Ganc	89.6787	1.11765	0.243915	4.58212	4.6029e-06	0.000115655
Pgls	315.423	0.491085	0.107173	4.58219	4.60141e-06	0.000115655
Rps24	1760.72	-0.519323	0.11333	-4.58239	4.59692e-06	0.000115655
Tst	286.342	0.54113	0.118069	4.58318	4.57958e-06	0.000115655
Cables1	215.77	-0.636697	0.139021	-4.57985	4.65308e-06	0.000116713
Bcor	318.347	-0.557782	0.121889	-4.57615	4.73604e-06	0.000118589
Emp2	206.022	1.00715	0.220199	4.57384	4.7886e-06	0.000119698
Gbp1	51.7943	-5.10937	1.11725	-4.57318	4.80382e-06	0.000119872
Plin2	110.515	-1.289	0.281946	-4.57178	4.83589e-06	0.000120465
Pmm1	137.413	0.937719	0.205133	4.57127	4.84768e-06	0.000120552
Ttc13	407.664	0.534027	0.116844	4.57042	4.86756e-06	0.000120839
Rab27b	611.452	-0.604761	0.132351	-4.56938	4.89162e-06	0.000121229
Hsph1	562.999	-0.990985	0.216919	-4.56845	4.91339e-06	0.00012156
Sox13	550.357	-0.653325	0.143084	-4.56603	4.97043e-06	0.000122762
Gstk1	213.146	0.70218	0.153849	4.56407	5.01712e-06	0.000123704
AI413582	41.1028	1.53286	0.336054	4.56136	5.08245e-06	0.000125103
Cdca3	27.1679	2.08653	0.457583	4.5599	5.11788e-06	0.000125761
BC021614	24.1834	2.52984	0.554944	4.55873	5.14649e-06	0.00012625
Mis18bp1	14.5204	2.69521	0.591532	4.55632	5.20575e-06	0.000127488
Tat	8.52148	3.05484	0.67112	4.55186	5.31746e-06	0.000130004
AI661453	121.57	0.828651	0.182195	4.54815	5.41205e-06	0.000132094
Arl4a	96.9465	0.83784	0.1843	4.54608	5.46552e-06	0.000133175
Slc26a2	520.535	0.776592	0.170847	4.54553	5.47965e-06	0.000133295
Slc20a2	180.831	0.8551	0.188237	4.54268	5.55448e-06	0.000134889
C2	145.285	1.04253	0.229675	4.53916	5.6479e-06	0.000136929
Atp5e	477.878	0.559821	0.12341	4.53625	5.72627e-06	0.000138366
Tnip1	132.697	1.00366	0.221249	4.53633	5.72411e-06	0.000138366
Aspm	17.1615	2.96645	0.654214	4.53437	5.77744e-06	0.000139218
Ghr	506.875	0.582969	0.12857	4.53425	5.78074e-06	0.000139218
Ckmt1	99.3116	1.4971	0.33026	4.53308	5.81299e-06	0.000139762
Rab25	480.503	0.514865	0.113601	4.5322	5.83716e-06	0.000140111
Cdc20	40.0706	3.49701	0.77218	4.52876	5.93316e-06	0.00014218
Nampt	403.433	-0.618176	0.136559	-4.52682	5.98782e-06	0.000143253
5930434B04Rik	515.746	0.436498	0.0964463	4.52582	6.01628e-06	0.000143697
Oxsr1	316.987	-0.473082	0.104609	-4.5224	6.11432e-06	0.000145798
Khdrbs3	46.771	1.06036	0.234809	4.51585	6.30639e-06	0.000150132
Gtf2b	657.025	0.505868	0.112093	4.51292	6.39397e-06	0.000151967
Ndufs6	297.026	-0.46879	0.103976	-4.50865	6.52413e-06	0.000154807
Fmo1	160.445	0.801656	0.17784	4.50774	6.55212e-06	0.000155217
A630020A06	11.7988	4.00434	0.88926	4.503	6.69993e-06	0.000158459
Mll5	709.864	-0.445688	0.0990163	-4.50115	6.7586e-06	0.000159587
Ctnnbip1	96.21	0.834237	0.185924	4.48698	7.22388e-06	0.000170263
Psen2	279.703	0.50253	0.112005	4.48668	7.23423e-06	0.000170263
Mettl17	240.633	-0.561557	0.125274	-4.48263	7.37285e-06	0.000173244
1810064F22Rik	33.2671	1.60618	0.358438	4.48106	7.42746e-06	0.000174245
Atp2a3	392.784	2.58764	0.577558	4.48032	7.45313e-06	0.000174565
Lrriq1	49.0175	1.26467	0.282437	4.47769	7.54542e-06	0.000176441
Car12	253.217	0.791997	0.176989	4.47482	7.64746e-06	0.000178539
Alg1	160.129	-0.659993	0.147609	-4.47123	7.7772e-06	0.000181276
Megf9	45.3406	-1.04464	0.233996	-4.46436	8.0309e-06	0.000186889
Kat2b	861.993	-0.496257	0.111249	-4.46078	8.16622e-06	0.000189734
Eef2k	1002.44	-0.523753	0.117553	-4.45547	8.37113e-06	0.000194183
Cenpa	20.7689	3.23642	0.726489	4.45487	8.39437e-06	0.000194411
Hexdc	86.0123	-1.28793	0.289227	-4.45302	8.467e-06	0.000195781
5730416F02Rik	11.136	4.20497	0.944391	4.45257	8.48498e-06	0.000195884
Maf	107.391	0.932831	0.209691	4.44859	8.6435e-06	0.000199226
Gcnt1	61.7435	3.74086	0.841039	4.44791	8.67104e-06	0.000199544
Rrm2	116.55	0.795376	0.178851	4.44714	8.70221e-06	0.000199944
Kif4	14.8193	2.60409	0.585838	4.44507	8.78622e-06	0.000201236
Tmem51	67.1306	1.19397	0.268601	4.44516	8.78247e-06	0.000201236
Ddx17	4347.85	-0.467525	0.105318	-4.43918	9.03031e-06	0.000206501
Zfp52	48.1118	1.26234	0.284459	4.43771	9.09208e-06	0.000207586
Ankrd23	95.9979	0.900944	0.203141	4.43507	9.20416e-06	0.000209814
Hist1h2ba	6.5064	-5.75506	1.29898	-4.43046	9.40328e-06	0.000214017
Fam171a2	193.064	-0.646272	0.145985	-4.42699	9.55577e-06	0.000217147
Odam	147.148	1.24847	0.282424	4.42056	9.84462e-06	0.00022336
Anpep	1580.36	-0.447809	0.101323	-4.41961	9.88802e-06	0.000223994
Manbal	85.3005	0.819194	0.185439	4.41759	9.98095e-06	0.000225747
Mllt1	188.222	-0.544266	0.123227	-4.41679	1.00177e-05	0.000226224
Slc25a1	186.864	0.635244	0.143947	4.41302	1.01937e-05	0.000229842
Prr11	12.2569	3.42597	0.776774	4.41051	1.03127e-05	0.000232163
Ankrd35	38.6338	1.33885	0.303751	4.40771	1.04468e-05	0.000234819
Micall1	638.459	0.58946	0.133837	4.40432	1.06116e-05	0.000238153
Ociad2	113.299	-1.03422	0.23537	-4.39403	1.11269e-05	0.000249332
Adamts10	147.024	-1.14432	0.260473	-4.39324	1.11674e-05	0.000249852
Secisbp2l	1017.53	0.516985	0.117709	4.39204	1.12291e-05	0.000250846
Akr1e1	159.907	0.710295	0.161739	4.39161	1.12514e-05	0.000250958
Zfyve20	293.014	-0.557326	0.127025	-4.38752	1.14651e-05	0.000255332
Bfar	700.994	0.4759	0.108598	4.38222	1.17474e-05	0.000261217
Crat	756.434	0.528191	0.120602	4.3796	1.18895e-05	0.000263972
Usp54	582.874	0.65421	0.149391	4.37918	1.19129e-05	0.000264088
Kbtbd10	129.921	4.25837	0.973083	4.37616	1.20788e-05	0.000266949
Nf2	1192.92	-0.436747	0.0997991	-4.37626	1.20733e-05	0.000266949
Rbmx	205.138	-0.704592	0.161022	-4.37575	1.21015e-05	0.000267042
Ect2l	25.9821	-3.08996	0.706842	-4.3715	1.23396e-05	0.000271883
Atrn	340.636	-0.469793	0.10748	-4.37097	1.23697e-05	0.000272133
Abcb10	388.611	-0.468442	0.107401	-4.36161	1.29109e-05	0.00028358
Ccnd1	604.911	-0.648674	0.148734	-4.3613	1.29291e-05	0.00028358
Penk	120.872	0.966988	0.221748	4.36075	1.2962e-05	0.000283872
Man2a2	1388.25	-0.384148	0.0882498	-4.35296	1.34309e-05	0.000293696
Krcc1	547.079	-0.463674	0.106543	-4.35199	1.34905e-05	0.000294556
Msrb2	74.9063	-0.985977	0.226581	-4.35154	1.35182e-05	0.000294718
Itpripl1	561.659	-0.469398	0.107909	-4.34994	1.36178e-05	0.000296442
Entpd2	182.493	-0.779041	0.179167	-4.34812	1.37311e-05	0.000298461
Cyp2f2	2742.06	-0.637777	0.146838	-4.34341	1.4029e-05	0.00030448
Ak2	440.01	0.394175	0.0907762	4.34227	1.41018e-05	0.000305603
Sox9	652.458	-0.46222	0.106503	-4.33998	1.42493e-05	0.000308338
Stk17b	146.614	1.45647	0.33565	4.33926	1.42963e-05	0.000308894
Lsm4	111.853	0.71982	0.165903	4.3388	1.4326e-05	0.000309074
Ica1	1220	-0.670195	0.154654	-4.33352	1.46742e-05	0.000315647
Sepsecs	109.817	-0.860033	0.198451	-4.33374	1.466e-05	0.000315647
2310014L17Rik	9.70323	2.26899	0.524661	4.32468	1.52756e-05	0.000328097
2310008N11Rik	6.20465	3.1006	0.717042	4.32415	1.53121e-05	0.000328395
Tubb4b	1069.79	-0.493764	0.114254	-4.32164	1.54873e-05	0.000331661
Sybu	78.814	1.00599	0.232807	4.32113	1.55234e-05	0.000331945
Sap130	322.335	-0.499393	0.115758	-4.31413	1.60236e-05	0.000342135
Bmpr1b	23.7961	-2.18828	0.507357	-4.31311	1.60976e-05	0.00034321
Fgfbp1	2361.81	0.493911	0.114584	4.31048	1.62898e-05	0.000346798
Abph	731723	-0.899566	0.209027	-4.30359	1.68052e-05	0.000357176
Atg2b	531.669	-0.416819	0.0968675	-4.30299	1.68512e-05	0.000357176
Kdr	152.403	-0.740066	0.171987	-4.30303	1.68475e-05	0.000357176
Akt2	428.183	0.365449	0.0849542	4.30171	1.69482e-05	0.000358708
Prdx6	1021.02	-0.411748	0.0957747	-4.29913	1.7147e-05	0.000362387
Etv1	913.465	-0.482276	0.112273	-4.29556	1.74254e-05	0.000367734
Mctp2	214.72	-0.66072	0.153934	-4.29222	1.76896e-05	0.000372766
Slc16a2	199.268	-0.589573	0.137483	-4.28833	1.80024e-05	0.000378807
Stmn1	19.5142	1.87023	0.436334	4.28623	1.81731e-05	0.000381294
Tnfrsf19	109.032	0.917875	0.214142	4.28628	1.81688e-05	0.000381294
Bag2	213.879	0.73744	0.172107	4.28477	1.82927e-05	0.000383248
Rps7	2334.41	0.284355	0.0663764	4.28398	1.83578e-05	0.000384056
Fam73b	305.782	-0.528681	0.12347	-4.28186	1.85334e-05	0.000387172
Dom3z	200.637	0.655406	0.153127	4.28014	1.86778e-05	0.000389068
Nadk	704.548	0.390257	0.0911731	4.2804	1.86557e-05	0.000389068
1110021L09Rik	197.394	-0.650676	0.152087	-4.2783	1.88326e-05	0.00039173
Acadsb	1143.55	0.544162	0.127202	4.27795	1.88621e-05	0.000391781
Diap3	11.9348	2.48974	0.582166	4.27669	1.89694e-05	0.000393398
Mmp3	64.8072	-1.71714	0.401539	-4.2764	1.89942e-05	0.000393398
Slc30a4	1138.41	-0.416291	0.09741	-4.2736	1.92345e-05	0.000397806
Rap1gap2	739.476	0.64804	0.151652	4.27322	1.92674e-05	0.000397919
Ubiad1	118.254	-0.802114	0.187798	-4.27115	1.94466e-05	0.000401049
Slc44a1	187.307	0.620718	0.145341	4.27077	1.948e-05	0.000401166
Chmp3	1082.43	-0.392297	0.0919297	-4.26736	1.97801e-05	0.000406684
Nphp1	122.237	0.778489	0.18244	4.26709	1.9804e-05	0.000406684
Ccrn4l	593.288	0.795623	0.186487	4.26638	1.9867e-05	0.000407399
Spag5	16.3262	2.41882	0.567026	4.26581	1.99178e-05	0.000407866
Acaa2	744.821	-0.483229	0.113336	-4.26367	2.01094e-05	0.000411208
Ndc80	10.2095	4.30665	1.01097	4.25991	2.04509e-05	0.000417601
Spata21	17.8267	-5.32018	1.24911	-4.25917	2.05188e-05	0.000418398
Crtc1	139.816	0.664636	0.156118	4.25727	2.06938e-05	0.000421374
Arg1	360.31	-0.80106	0.188195	-4.25653	2.07622e-05	0.000422175
Camsap2	288.895	-0.454423	0.106776	-4.25586	2.08243e-05	0.000422844
Tpm4	506.339	0.56505	0.132794	4.25508	2.08977e-05	0.00042374
Casp9	94.8442	-0.908985	0.213663	-4.2543	2.09705e-05	0.000424622
Galnt12	51.4062	1.54711	0.363802	4.25262	2.11285e-05	0.000427226
Hist1h1c	377.255	0.713989	0.167974	4.25059	2.13205e-05	0.000430507
Caprin1	1685.61	-0.285847	0.0673124	-4.24658	2.17062e-05	0.000437488
Kif20a	31.6821	1.74768	0.411572	4.24637	2.17266e-05	0.000437488
Cdkn3	6.78717	3.81475	0.899195	4.2424	2.21138e-05	0.000444669
Dlgap5	12.1776	3.3314	0.786772	4.23426	2.29309e-05	0.00046046
Parn	274.34	0.516807	0.122154	4.23077	2.32889e-05	0.000467002
Arhgap11a	47.2402	1.59451	0.377098	4.22838	2.35378e-05	0.000471341
Immt	644.289	-0.339742	0.080371	-4.22717	2.36646e-05	0.000473226
Ect2	24.1869	2.04195	0.48321	4.22581	2.38082e-05	0.000475443
Nup35	58.6707	-1.14827	0.271987	-4.22177	2.4239e-05	0.000483379
C330027C09Rik	49.5364	1.5722	0.372792	4.21737	2.47168e-05	0.000491556
Tmem66	3431.49	0.456065	0.108137	4.21746	2.47074e-05	0.000491556
Atp13a5	59.4138	1.12735	0.267347	4.21681	2.47784e-05	0.000492106
Stard7	1105.05	0.317623	0.0753474	4.21545	2.49284e-05	0.000494408
Kctd1	51.6151	1.05249	0.249879	4.212	2.5312e-05	0.00050133
Lcp1	2215.23	0.394482	0.0937281	4.20879	2.56743e-05	0.000507812
Tmprss2	111.804	1.00387	0.238638	4.20665	2.59189e-05	0.000511951
Ttc23l	61.3242	2.70175	0.642432	4.2055	2.60504e-05	0.000513848
Timd2	71.4731	1.17806	0.280362	4.20192	2.64662e-05	0.000521342
Epb4.1l1	522.016	-0.473276	0.11276	-4.19719	2.70242e-05	0.000531611
Pld2	95.0833	-1.02304	0.243813	-4.196	2.71665e-05	0.000533685
Rbm24	37.0724	1.28136	0.30583	4.18979	2.7921e-05	0.000547766
Csn1s2a	15.6089	1.96865	0.470185	4.18697	2.827e-05	0.000553862
Uba5	3033.43	0.498952	0.119432	4.17773	2.94435e-05	0.000576074
Sgol1	9.00243	3.61407	0.865167	4.17731	2.94979e-05	0.000576362
Tra2a	293.08	-0.581966	0.139331	-4.17685	2.95569e-05	0.000576738
Kdm3a	411.116	-0.476547	0.114209	-4.17258	3.01167e-05	0.00058687
Plekhb1	177.142	-0.908647	0.217921	-4.16961	3.05115e-05	0.000593766
Dlg3	335.626	-0.492991	0.118278	-4.16808	3.07178e-05	0.00059698
Snapc1	76.8162	-0.9625	0.231114	-4.16462	3.11872e-05	0.00060529
Oxct1	1447.9	-0.366258	0.0879563	-4.16409	3.126e-05	0.000605893
Gm8801	7.15035	3.18161	0.764481	4.1618	3.1575e-05	0.000611182
Erp29	1612.27	0.400208	0.096188	4.16068	3.17295e-05	0.000613352
Napa	1071.99	0.356329	0.0857783	4.15407	3.26618e-05	0.000630533
Cbwd1	81.987	0.826248	0.198954	4.15296	3.28201e-05	0.000632748
Zfp532	163.543	-0.714122	0.171992	-4.15205	3.29507e-05	0.000634422
Zfp703	210.372	0.607213	0.1465	4.14481	3.40102e-05	0.000653952
Myo1b	161.949	0.807571	0.195135	4.13852	3.49553e-05	0.000671234
Add1	601.786	-0.446909	0.108016	-4.13744	3.51195e-05	0.000672605
Fn3k	34.8182	-1.2832	0.310128	-4.13765	3.50881e-05	0.000672605
Nusap1	23.2149	2.40022	0.580234	4.13665	3.5242e-05	0.000674062
Spata13	568.318	-0.478761	0.11588	-4.13152	3.60379e-05	0.000688376
Ltk	23.6529	-1.67835	0.40632	-4.13061	3.61801e-05	0.000690184
Rpl13a	2454.55	0.407673	0.0987284	4.12923	3.63973e-05	0.000693414
Smap2	525.308	0.463853	0.112401	4.12678	3.67883e-05	0.000699942
Obfc2b	186.312	0.59973	0.145374	4.12543	3.70043e-05	0.000703131
Sec16b	335.448	0.770087	0.186733	4.12401	3.7234e-05	0.000706568
Trim8	843.734	-0.33123	0.0803235	-4.1237	3.7283e-05	0.000706574
Slc5a11	8.43331	5.35376	1.29992	4.11854	3.81286e-05	0.000721656
Ccdc88c	415.376	-0.487419	0.118357	-4.1182	3.81842e-05	0.000721766
1500004A13Rik	8.37814	5.22013	1.26865	4.11472	3.87644e-05	0.00073178
Acad10	135.223	-0.72147	0.175432	-4.11254	3.91326e-05	0.00073777
Drosha	198.006	-0.582558	0.141675	-4.11193	3.92369e-05	0.000738775
1810037I17Rik	100.248	0.733376	0.178444	4.10984	3.95934e-05	0.00074452
BC051019	26.8855	1.68113	0.409115	4.10918	3.97066e-05	0.000745681
Fam69a	36.551	1.71909	0.418538	4.10737	4.00193e-05	0.000750582
Meis1	965.586	-0.470822	0.114769	-4.10235	4.08968e-05	0.000766048
Fam65b	184.755	-1.02646	0.25032	-4.1006	4.1208e-05	0.000770883
Spast	392.821	0.471356	0.115021	4.09798	4.16763e-05	0.000778638
Sbno1	554.244	-0.386488	0.0944276	-4.09296	4.25905e-05	0.000794694
Crocc	25.4652	-1.92598	0.470908	-4.08992	4.31526e-05	0.000804147
Zfp459	12.9491	-2.81932	0.689434	-4.08932	4.32643e-05	0.000805194
Pdhb	761.81	-0.45407	0.111052	-4.08879	4.3363e-05	0.000805996
Pxn	363.999	-0.453392	0.110906	-4.08808	4.34954e-05	0.000807421
Zfp963	80.9806	0.793686	0.194178	4.08742	4.36189e-05	0.000808679
Palmd	162.947	0.805192	0.197333	4.08037	4.49645e-05	0.000832562
2310042D19Rik	31.4594	1.4266	0.350417	4.07115	4.67824e-05	0.000865117
Sft2d2	2691.43	0.359341	0.0883046	4.06933	4.71482e-05	0.000870771
Mesp2	12.2269	2.30732	0.567185	4.06802	4.74145e-05	0.000873756
Ssr2	2407.43	0.357148	0.0877957	4.06794	4.74304e-05	0.000873756
Arfip1	384.89	0.440668	0.108335	4.06763	4.74937e-05	0.000873811
Troap	6.15895	5.84294	1.43727	4.06531	4.79691e-05	0.00088144
Srpx	83.2001	0.901632	0.222338	4.05523	5.00842e-05	0.00091914
Atg10	84.1351	0.792315	0.195623	4.05021	5.11709e-05	0.000937897
Csn3	4.17362	6.50438	1.60793	4.04519	5.22817e-05	0.000957046
Azin1	1737	-0.526162	0.1303	-4.03807	5.38925e-05	0.000985289
Tfap2b	539.976	-0.451042	0.111881	-4.03145	5.54332e-05	0.00101218
Uox	11.0306	-5.12854	1.27247	-4.03039	5.56834e-05	0.00101547
Tulp4	252.707	-0.571402	0.141865	-4.02779	5.63045e-05	0.00102551
Ada	40.7125	1.1832	0.293824	4.0269	5.65178e-05	0.0010281
Hdhd3	72.3618	-0.801795	0.199314	-4.02278	5.75149e-05	0.00104493
Bbs12	36.2724	-1.49243	0.3712	-4.02056	5.80612e-05	0.00105353
Akap2	587.764	-0.44923	0.111855	-4.01617	5.91526e-05	0.00107199
Chchd4	73.4319	0.796747	0.198602	4.01177	6.02658e-05	0.0010908
Otx1	673.922	-0.402513	0.100396	-4.00926	6.0908e-05	0.00110105
Fkbp9	453.969	0.374856	0.0935363	4.0076	6.13401e-05	0.00110748
Dmbt1	6022.06	0.470238	0.117391	4.00576	6.18194e-05	0.00111475
Melk	19.4179	2.43765	0.609126	4.00189	6.28389e-05	0.00113052
Nupr1	5324.05	0.689901	0.172396	4.00185	6.28501e-05	0.00113052
Glt8d2	68.8301	-1.26659	0.316816	-3.99789	6.39106e-05	0.00114817
BC048403	50.3446	0.917003	0.22944	3.99671	6.42301e-05	0.00115248
Zzef1	500.006	-0.423945	0.106107	-3.99546	6.45701e-05	0.00115715
Exoc6b	265.872	0.417306	0.10448	3.99412	6.49362e-05	0.00116155
Pmm2	933.002	0.34344	0.0859895	3.99397	6.49757e-05	0.00116155
Gm15417	74.539	-0.921024	0.230865	-3.98945	6.62269e-05	0.00118246
Suclg1	938.674	0.316165	0.0792723	3.98834	6.6538e-05	0.00118655
Pgam1	87.0367	-0.727223	0.182399	-3.98699	6.69182e-05	0.00119187
Casz1	278.99	-0.453197	0.113775	-3.98327	6.79725e-05	0.00120916
Ube2m	240.448	0.450641	0.113152	3.9826	6.81659e-05	0.00121112
Jrk	43.4916	1.07226	0.269313	3.98147	6.84901e-05	0.00121538
Dad1	896.498	0.350123	0.0879647	3.98026	6.88392e-05	0.00122009
Aox3l1	6.4371	3.47524	0.873334	3.97927	6.91264e-05	0.0012226
C130074G19Rik	174.592	-0.689613	0.173305	-3.97919	6.91499e-05	0.0012226
B4galnt3	224.588	4.4438	1.11772	3.97578	7.01497e-05	0.00123726
Pclo	22.1084	1.88406	0.473855	3.97604	7.00734e-05	0.00123726
Anxa5	943.093	0.315203	0.0793742	3.9711	7.15405e-05	0.00126026
AB099516	3.07694	5.72607	1.44217	3.97046	7.17344e-05	0.00126214
Bod1	335.848	0.494063	0.124507	3.96815	7.24342e-05	0.00127291
Arhgap19	52.4891	1.19256	0.300759	3.96518	7.33412e-05	0.00128729
Arhgef18	780.758	-0.417446	0.105331	-3.9632	7.39513e-05	0.00129643
Zfp296	34.669	-1.39427	0.351887	-3.96226	7.4244e-05	0.00129999
Slmo2	343.761	-0.432157	0.109082	-3.96176	7.43996e-05	0.00130114
Cpt1a	1136.46	-0.583729	0.147404	-3.96006	7.49315e-05	0.00130886
Cnpy3	528.722	0.389057	0.0982608	3.95943	7.51277e-05	0.00130964
Cyp27a1	731.261	-0.509871	0.128777	-3.95934	7.51565e-05	0.00130964
Zfp180	163.543	-0.575634	0.145413	-3.9586	7.53893e-05	0.00131212
Cd14	70.7416	1.24906	0.315831	3.95484	7.65857e-05	0.00133134
Fam82a2	229.317	-0.48983	0.124097	-3.94715	7.9088e-05	0.00137319
Airn	77.8358	1.05183	0.266511	3.94668	7.92431e-05	0.00137424
Tspan5	157.343	0.614413	0.155702	3.94609	7.94383e-05	0.00137598
Wdr60	83.5248	-0.85557	0.216879	-3.94491	7.98283e-05	0.00138109
Gyg	180.887	0.591965	0.150135	3.94287	8.05109e-05	0.00139124
H2-Q6	128.279	2.30066	0.583836	3.94059	8.12826e-05	0.0014029
Rps19	734.979	-0.427535	0.108537	-3.93906	8.18026e-05	0.00141019
Pla2g2f	7.07792	3.24825	0.825218	3.93624	8.27684e-05	0.00142515
Pip5k1b	231.552	0.643824	0.16358	3.93583	8.29109e-05	0.00142591
S100a1	102.892	0.872515	0.221854	3.93283	8.39505e-05	0.00144208
Pafah1b3	82.4711	0.859319	0.218965	3.92447	8.69227e-05	0.00149137
Capns1	621.146	0.540055	0.137718	3.92146	8.80152e-05	0.00150833
Rp9	270.32	-0.482277	0.123156	-3.916	9.00296e-05	0.00153908
Stk3	191.178	0.49312	0.125922	3.91606	9.00075e-05	0.00153908
Tacc3	44.1915	1.47659	0.377092	3.91574	9.01285e-05	0.00153908
Uqcr10	403.09	0.480561	0.12281	3.91305	9.11366e-05	0.00155447
Ptov1	365.042	-0.424002	0.10844	-3.91	9.22946e-05	0.00157237
Inpp5f	217.983	-0.599926	0.153547	-3.9071	9.34096e-05	0.0015895
5430419D17Rik	168.468	1.31987	0.337914	3.90592	9.38669e-05	0.00159541
Vasn	156.21	-0.680356	0.174308	-3.90319	9.49324e-05	0.00161163
Acox2	16.5307	2.22278	0.569536	3.90279	9.50904e-05	0.00161242
Kif13b	501.803	-0.501061	0.128425	-3.90159	9.55624e-05	0.00161853
Chd3	1478.52	-0.380122	0.0974549	-3.90049	9.59963e-05	0.00162209
Decr1	282.798	-0.489594	0.125514	-3.9007	9.59136e-05	0.00162209
Cldn2	79.3217	-1.03018	0.264167	-3.89974	9.62961e-05	0.00162526
Klra1	10.2983	5.4138	1.38853	3.89894	9.66142e-05	0.00162874
Bcl7a	123.993	-0.826998	0.212359	-3.89434	9.84677e-05	0.00165805
BC029214	233.888	-0.522376	0.134194	-3.8927	9.91338e-05	0.00166733
Jdp2	42.5067	-1.3042	0.335142	-3.89148	9.96345e-05	0.00167381
Podn	523.826	-0.622979	0.160272	-3.88701	0.000101489	0.00170299
Asb13	412.652	-0.383164	0.0986275	-3.88496	0.000102348	0.00171543
Ccdc28a	33.9207	1.2341	0.318222	3.87812	0.000105266	0.00175823
Foxm1	22.3207	1.98269	0.51121	3.87843	0.000105131	0.00175823
Slc22a5	144.853	-0.627025	0.16168	-3.87818	0.000105239	0.00175823
Mdfic	128.108	-0.797148	0.205567	-3.87779	0.000105409	0.00175859
Cd209f	46.068	1.73116	0.447037	3.87252	0.000107717	0.00179297
Gm8909	24.6176	-2.02562	0.523064	-3.87261	0.000107677	0.00179297
Fam123b	367.548	-0.42627	0.110131	-3.87057	0.000108583	0.00180532
Sdhb	748.271	-0.327457	0.0846887	-3.8666	0.000110365	0.00183284
Hars	695.471	0.308772	0.0799161	3.8637	0.000111683	0.00185206
Map3k10	133.888	0.576783	0.149291	3.86348	0.000111782	0.00185206
Rbm47	805.974	-0.419085	0.108481	-3.86321	0.000111906	0.00185206
Adh5	464.996	0.348919	0.0903501	3.86186	0.000112529	0.00186026
Synpo2	49.3735	1.10437	0.286008	3.86133	0.000112773	0.00186217
Polh	70.2239	-0.981982	0.254431	-3.85953	0.000113606	0.0018738
Bcar3	188.981	0.499888	0.129545	3.8588	0.000113947	0.00187514
Brd2	1810.17	-0.287757	0.0745665	-3.85906	0.000113824	0.00187514
Kars	1168.8	0.306125	0.0793559	3.85763	0.000114493	0.001882
H2afz	139.615	0.781345	0.202575	3.85707	0.000114756	0.00188418
Ifi44	90.7846	-1.57842	0.409275	-3.85662	0.000114964	0.00188546
Kif18b	10.4299	3.58182	0.928956	3.85574	0.000115379	0.00189013
Serinc3	6599.74	-0.215095	0.0558116	-3.85394	0.00011623	0.00190192
Mkl2	491.902	-0.521062	0.135389	-3.84862	0.000118785	0.00194154
Sorbs3	465.057	0.463498	0.120462	3.84766	0.000119253	0.00194481
Spon2	96.1565	0.782326	0.203318	3.8478	0.000119185	0.00194481
Rbm20	26.5293	1.6931	0.440365	3.84477	0.000120667	0.00196565
Rbbp4	1060.62	0.332248	0.0865185	3.8402	0.000122934	0.00200033
Gpsm2	29.965	1.63988	0.427095	3.83962	0.000123226	0.00200284
3110003A17Rik	298.082	0.524977	0.136766	3.83849	0.000123794	0.00200981
Fam20a	109.542	1.02588	0.267567	3.8341	0.000126025	0.00204375
Itgb3bp	34.5515	1.20606	0.314714	3.83224	0.000126981	0.00205696
Gga2	1364	-0.310095	0.0809705	-3.82973	0.000128283	0.00207572
Crabp2	7.77308	4.02013	1.05031	3.82757	0.000129417	0.0020894
Kctd9	229.898	-0.483156	0.12623	-3.82757	0.000129417	0.0020894
Qpctl	199.703	-0.494504	0.129209	-3.82718	0.000129622	0.00209039
Cpxm2	52.2359	1.26094	0.329527	3.82651	0.000129973	0.00209372
Id2	290.405	0.475031	0.124339	3.82046	0.000133204	0.00214339
Iqgap3	14.64	2.54578	0.666964	3.81696	0.000135105	0.00217156
Ccdc80	177.107	0.80563	0.211154	3.81536	0.000135982	0.00218324
S1pr5	7.43306	2.39036	0.62692	3.81287	0.000137362	0.00220295
Cdkn2c	38.6693	1.10985	0.29115	3.81195	0.000137875	0.00220874
Eef1g	1246.98	0.300666	0.0789056	3.81046	0.000138711	0.00221968
AA960436	87.5794	-0.777046	0.204021	-3.80867	0.000139718	0.0022323
Gjb1	1010.85	0.375804	0.0986749	3.80851	0.000139807	0.0022323
Pogz	205.943	-0.486611	0.127804	-3.80749	0.000140386	0.00223907
Cyyr1	14.2763	-1.80536	0.474337	-3.80607	0.00014119	0.00224941
Tmem52	122.284	0.969276	0.254781	3.80436	0.000142173	0.0022626
Nde1	136.74	0.753136	0.198111	3.80158	0.000143776	0.00228559
Zfp930	113.663	-0.672451	0.177053	-3.79802	0.000145856	0.00231613
Inmt	23.6069	1.34437	0.354198	3.79553	0.000147331	0.00233699
Jarid2	482.936	-0.333313	0.0879445	-3.79004	0.000150624	0.0023866
Bbs5	53.6888	0.93755	0.247412	3.78943	0.000150993	0.00238984
Mir3064	76.2869	-1.12923	0.298171	-3.78719	0.000152364	0.00240891
Hif1a	623.38	-0.502404	0.132705	-3.78587	0.000153171	0.00241903
Itm2b	2946.4	-0.366667	0.0969285	-3.78286	0.000155037	0.00244584
Gsn	4176.43	0.451476	0.119389	3.78154	0.00015586	0.00245615
Fbxw8	746.32	0.397044	0.105078	3.77857	0.000157732	0.00248295
Rrm1	136.165	0.793887	0.210167	3.77741	0.00015847	0.00249186
Abat	45.9509	1.11634	0.295641	3.77598	0.00015938	0.00250345
Srsf2	1194.49	-0.36125	0.0957572	-3.77256	0.000161579	0.00253525
Sfpq	913.526	-0.380674	0.100923	-3.77192	0.000161995	0.00253902
Cyp4f17	65.2782	0.866955	0.230188	3.7663	0.000165686	0.00259408
Ldlr	54.4361	1.42599	0.379207	3.76046	0.000169601	0.0026525
Plekhn1	72.2264	1.06173	0.282501	3.75831	0.000171062	0.00266851
Rab43	389.626	-0.531524	0.141427	-3.7583	0.000171071	0.00266851
Wbp5	1031.61	0.336486	0.0895352	3.75815	0.000171177	0.00266851
5330417C22Rik	1273.34	0.45026	0.119833	3.7574	0.000171688	0.00267361
Agt	72.4105	4.0813	1.087	3.75463	0.000173595	0.00270041
Lipg	242.538	1.0123	0.269721	3.75312	0.000174645	0.00271382
Cercam	25.7348	1.23362	0.328901	3.75074	0.000176315	0.00273685
Selplg	103.193	1.73639	0.463016	3.75017	0.000176712	0.00274008
Chit1	4.11664	-4.46762	1.19363	-3.74289	0.000181919	0.0028178
Phf1	364.187	-0.608563	0.162621	-3.74221	0.000182408	0.00282235
C5ar1	20.978	1.78259	0.47652	3.74085	0.000183399	0.00283419
Npl	19.0239	2.27232	0.607471	3.74062	0.000183564	0.00283419
Unc5a	301.52	0.464101	0.124149	3.73827	0.000185292	0.00285784
2310044H10Rik	329.222	-0.379582	0.101582	-3.73672	0.000186433	0.00287238
Trappc1	224.262	0.505257	0.1353	3.73436	0.000188196	0.00289647
Fbxo21	117.853	-0.772973	0.207117	-3.73206	0.000189917	0.00291814
Neil3	10.5959	3.33573	0.893832	3.73195	0.000190007	0.00291814
Slc25a39	889.727	0.328088	0.0879208	3.73163	0.000190241	0.00291865
Acox1	2845.98	0.395499	0.106083	3.72819	0.000192862	0.00295573
Adam28	91.3976	0.734701	0.197223	3.72523	0.000195141	0.00298597
Mgat3	120.433	0.666047	0.1788	3.72509	0.000195247	0.00298597
C9	8.3449	2.15503	0.57867	3.7241	0.000196014	0.00299453
Rims2	4.93891	-4.96473	1.33375	-3.72237	0.000197359	0.0030119
Scand1	121.765	-0.785833	0.211235	-3.72018	0.000199084	0.00303504
Zfp709	30.9592	1.31593	0.353778	3.71966	0.000199492	0.00303806
Prkci	512.163	-0.371039	0.099862	-3.71552	0.000202788	0.0030827
Wdr59	305.617	0.48078	0.129401	3.71544	0.000202848	0.0030827
Specc1l	665.965	-0.299008	0.0804868	-3.71499	0.000203211	0.00308498
Pgm5	70.7126	0.870242	0.234514	3.71083	0.000206581	0.00313285
Gfra3	12.4396	2.05061	0.552673	3.71035	0.000206972	0.0031355
Mfsd3	43.553	1.03328	0.278714	3.7073	0.000209481	0.0031702
Rasd2	291.624	-0.810909	0.218775	-3.70659	0.000210071	0.00317581
Rps15a	1227.12	-0.31066	0.0838619	-3.70443	0.000211868	0.00319965
Sfmbt2	10.9481	-1.91881	0.518188	-3.70292	0.000213136	0.00321544
Pof1b	235.09	-0.625183	0.168935	-3.70074	0.00021497	0.00323975
Dap	660.182	0.349471	0.0944663	3.69942	0.000216094	0.0032533
Ctnnd2	13.4379	2.01315	0.544444	3.69763	0.000217626	0.00327297
Rps29	1671.88	0.438635	0.118635	3.69735	0.000217861	0.0032731
Ccl8	271.727	2.93813	0.794973	3.69588	0.000219122	0.00328525
Papd4	157.99	0.693019	0.187508	3.69595	0.000219067	0.00328525
Antxr2	148.277	0.700304	0.189522	3.69511	0.000219793	0.0032919
Dync1i2	464.578	-0.397501	0.107671	-3.69181	0.000222667	0.00332868
Rbp4	6.41086	3.34967	0.907336	3.69176	0.000222708	0.00332868
Ntrk3	108.059	-0.606552	0.164458	-3.68818	0.000225864	0.00337237
Inpp4a	110.932	-0.716094	0.194177	-3.68784	0.000226169	0.00337346
Pebp1	414.88	0.400891	0.10878	3.68533	0.000228406	0.00340332
Skp2	97.8839	0.775331	0.210409	3.68488	0.000228814	0.00340589
Lrit3	14.799	-4.49551	1.22152	-3.68027	0.000232992	0.00346452
Tfrc	2802.39	-0.670091	0.18212	-3.67939	0.00023379	0.00347283
Gng12	330.589	-0.395768	0.10761	-3.67778	0.000235272	0.0034877
Sycp1	4.45949	-4.86232	1.32201	-3.67797	0.000235096	0.0034877
Ppip5k1	174.271	-0.620967	0.168953	-3.67538	0.000237499	0.00351711
Net1	482.708	0.454118	0.123681	3.6717	0.000240946	0.00356452
Nxf1	553.262	-0.422929	0.115272	-3.66895	0.000243545	0.00359931
Ssr1	2657.47	-0.326751	0.0890989	-3.66728	0.000245143	0.00361923
Apof	100.467	2.84324	0.775382	3.66689	0.000245515	0.00362103
Npepps	749.066	0.382987	0.104486	3.66542	0.000246932	0.00363824
Acaca	152.133	0.641765	0.175142	3.66426	0.000248055	0.00364736
Ripply3	17.8091	-1.71542	0.468142	-3.66432	0.000247999	0.00364736
Gpam	892.896	-0.405807	0.110829	-3.66157	0.000250673	0.00368212
AI314976	380.869	0.480066	0.131143	3.66063	0.000251599	0.00368825
Fmo2	183.573	-0.58493	0.159781	-3.66081	0.000251418	0.00368825
Rnasek	340.895	-0.461138	0.126036	-3.65879	0.000253408	0.00371102
Klf3	222.931	-0.504538	0.138071	-3.65419	0.000258	0.00377445
Tjp3	441.619	-0.493355	0.135039	-3.65343	0.00025876	0.00378176
Reep3	704.739	-0.322168	0.0882593	-3.65025	0.00026199	0.0038251
Cox5a	400.552	0.399001	0.109344	3.64906	0.000263205	0.00383898
Ppargc1a	12.8006	2.66408	0.730152	3.64866	0.000263607	0.00384097
Pnpla3	19.8359	2.01801	0.553215	3.64779	0.000264504	0.00385019
Galnt6	32.5578	2.61007	0.71561	3.64734	0.000264974	0.00385315
Hmgn2	120.545	0.806437	0.22127	3.64459	0.000267818	0.00388304
Mink1	483.077	-0.392084	0.10758	-3.64458	0.000267833	0.00388304
Rbpj	107.006	0.651796	0.178834	3.64469	0.000267709	0.00388304
Adam33	16.4461	1.6526	0.453563	3.64358	0.000268868	0.00389415
Tspan12	640.826	0.445751	0.122462	3.63991	0.000272734	0.00394621
Ggcx	127.841	-0.584608	0.160663	-3.63873	0.000273983	0.00395637
Tuba4a	1104.09	-0.462572	0.127123	-3.63879	0.000273924	0.00395637
Rabgap1l	337.635	-0.631692	0.173649	-3.63775	0.000275027	0.0039675
Plin1	24.6097	1.87005	0.514218	3.63668	0.00027617	0.00397608
Sh3d19	581.293	0.444944	0.122347	3.63672	0.000276127	0.00397608
Nfxl1	627.877	0.49842	0.137082	3.63591	0.000276997	0.00398254
Txndc17	513.287	0.37363	0.102765	3.63575	0.000277168	0.00398254
Dusp1	370.266	0.659693	0.181508	3.63451	0.000278504	0.00399393
Rab15	1446.07	0.434725	0.119611	3.63451	0.000278512	0.00399393
Nuf2	11.1973	2.73771	0.753377	3.63392	0.000279151	0.00399519
Stard3nl	148.451	0.587	0.161532	3.63395	0.000279119	0.00399519
Casc5	9.7572	2.98277	0.821034	3.63294	0.00028021	0.00400639
Ccdc64b	82.5	0.687099	0.189347	3.62877	0.000284773	0.00406762
Pycard	341.175	0.564448	0.155619	3.62713	0.000286592	0.00408957
Lyrm4	43.3343	0.92917	0.256285	3.62554	0.000288359	0.00411075
Ranbp6	130.671	-0.631705	0.174421	-3.62172	0.000292651	0.00416784
4833423E24Rik	108.15	0.89977	0.2485	3.62081	0.000293684	0.00417844
Hook3	392.318	-0.476265	0.131546	-3.62053	0.000293998	0.0041788
Crtc3	242.314	-0.478156	0.13213	-3.61884	0.00029593	0.00420214
Aldh1b1	14.9576	1.53676	0.425238	3.61387	0.000301658	0.0042793
Beta-s	488.379	1.05992	0.293336	3.61332	0.000302307	0.00428431
Cyp2b19	652.645	-0.766389	0.212211	-3.61144	0.000304501	0.00431119
Dpp7	51.6092	1.12239	0.311005	3.60892	0.000307473	0.00434902
Atf5	286.395	-0.624623	0.173106	-3.60833	0.000308173	0.00435119
Socs4	77.1228	-0.756445	0.209641	-3.60829	0.000308226	0.00435119
Il20rb	12.711	1.89789	0.526659	3.60363	0.0003138	0.00442555
Rin2	370.602	-0.511275	0.142051	-3.59923	0.000319163	0.00449682
Acnat1	91.1501	0.904251	0.251341	3.59771	0.000321035	0.0045188
Arnt	466.376	0.331435	0.0921326	3.59737	0.000321448	0.00452022
Zfp46	114.061	-0.625376	0.173856	-3.59709	0.000321803	0.00452084
Mppe1	52.5143	-1.0689	0.297269	-3.59574	0.000323471	0.00453987
Bdh1	186.211	0.526091	0.146346	3.59484	0.000324597	0.00454247
Egln2	541.376	0.339903	0.0945453	3.59514	0.000324221	0.00454247
Tcfl5	145.558	-0.608952	0.169394	-3.59488	0.00032454	0.00454247
Myl12a	434.887	0.460585	0.128175	3.59341	0.000326377	0.00456298
Slc16a1	379.073	0.545238	0.15178	3.59229	0.000327779	0.00457818
1190007I07Rik	64.774	-1.02049	0.28447	-3.58736	0.000334044	0.00466118
Mospd2	540.083	-0.483847	0.13494	-3.58565	0.000336244	0.00468737
Hadha	1096.08	-0.24687	0.0689336	-3.58127	0.000341927	0.00476201
Taf5l	188.236	-0.480308	0.134321	-3.57582	0.000349134	0.00485772
Ptbp1	957.776	-0.317603	0.08898	-3.56937	0.000357835	0.00497401
Gde1	613.727	0.434376	0.121751	3.56775	0.000360065	0.00500022
Tmc4	208.796	0.553481	0.155168	3.56698	0.000361118	0.00500757
Wipi1	275.721	0.491613	0.137828	3.56686	0.000361286	0.00500757
Dmpk	84.1579	0.772011	0.21656	3.56487	0.000364031	0.00504081
Zfp664	715.45	-0.384077	0.107809	-3.56258	0.00036723	0.00508025
Bmf	514.272	-0.577244	0.162135	-3.56027	0.000370467	0.00512014
Cd9	952.249	0.35615	0.100083	3.55856	0.000372889	0.00514871
Arl2bp	375.195	0.384285	0.108005	3.55804	0.000373639	0.00515415
Ei24	989.42	0.340816	0.0958266	3.55659	0.000375698	0.00517763
Akt1	726.211	0.310842	0.0874269	3.55546	0.000377324	0.00519511
Pla2g7	106.178	0.90053	0.253484	3.55261	0.000381436	0.00524674
Rdh16	212.148	0.895567	0.252229	3.55061	0.00038434	0.00528166
Aurkb	13.4347	2.05336	0.578731	3.54804	0.000388113	0.00532343
S100pbp	57.5956	0.836284	0.235698	3.54812	0.000387989	0.00532343
Tbp	92.8945	-0.667529	0.188156	-3.54774	0.000388545	0.00532431
Txnrd1	423.364	-0.368503	0.103908	-3.54645	0.000390458	0.00534547
Slc27a1	317.414	0.414167	0.116799	3.54597	0.000391167	0.00535013
2810442N19Rik	5.08571	3.47193	0.979647	3.54407	0.000394008	0.00538391
Atic	294.048	-0.405196	0.114448	-3.54042	0.000399487	0.00545363
Arf5	395.216	0.354987	0.100358	3.5372	0.000404396	0.00551546
Kazn	239.846	-0.481701	0.136196	-3.53683	0.000404961	0.00551798
Abpg	19.0336	-1.42821	0.404064	-3.53461	0.000408375	0.00555405
Gm10863	49.9655	-1.07616	0.304451	-3.53476	0.000408143	0.00555405
Naprt1	125.25	-0.77968	0.220661	-3.53338	0.000410278	0.0055747
Cxcl12	389.444	0.432375	0.122453	3.53094	0.000414082	0.00562113
Slc44a2	592.444	0.450367	0.127597	3.52959	0.000416197	0.00564454
Epcam	1292.9	0.386252	0.10946	3.5287	0.000417612	0.00565844
Hsd11b1	59.8709	1.33046	0.377164	3.52753	0.00041946	0.00567817
Akr1c18	1023.18	0.560797	0.159012	3.52675	0.000420696	0.00568429
Tmem117	199.663	-0.558082	0.158233	-3.52695	0.00042037	0.00568429
Iqsec1	185.72	-0.675808	0.191706	-3.52522	0.000423124	0.00571178
Galnt1	203.169	1.36336	0.387308	3.52009	0.000431407	0.00581818
C2cd2	710.92	-0.426167	0.121154	-3.51757	0.000435519	0.00586273
Rps6	1062.79	0.325937	0.0926535	3.5178	0.000435134	0.00586273
Kit	265.123	0.706376	0.200883	3.51636	0.000437515	0.00588413
Cish	101.947	0.720815	0.205119	3.51413	0.000441197	0.00592815
Anapc1	677.881	-0.311038	0.0885199	-3.51377	0.000441793	0.00593067
Zfp39	38.3474	1.08592	0.309101	3.51317	0.000442791	0.00593856
Kifc5b	5.22483	3.8026	1.08291	3.51148	0.000445618	0.00597095
Nefh	8.04323	-4.43909	1.26457	-3.51034	0.000447529	0.00599102
Ep300	581.511	-0.349749	0.0997056	-3.50782	0.000451799	0.0060426
Arhgap39	116.947	0.538832	0.153656	3.50675	0.000453622	0.00606139
Kif22	27.6399	1.5697	0.448302	3.50144	0.000462749	0.00617766
Ctr9	753.329	-0.365724	0.104471	-3.50071	0.00046402	0.00618893
Pop5	115.163	-0.580707	0.165912	-3.50008	0.000465113	0.0061947
Tssk3	5.18836	4.22605	1.20745	3.49997	0.000465308	0.0061947
Tshz2	787.091	-0.478852	0.136988	-3.49558	0.00047303	0.00629174
Stard5	1084.97	-0.382809	0.109536	-3.49482	0.000474375	0.00630383
Hpcal1	439.059	-0.366971	0.105049	-3.49333	0.000477041	0.00632493
Nup62cl	35.3573	-1.15456	0.330491	-3.49347	0.000476789	0.00632493
Pcolce	161.101	0.682572	0.1954	3.4932	0.000477271	0.00632493
Atp5d	710.794	0.390571	0.11185	3.49192	0.000479559	0.00634944
Sqle	70.9924	0.658868	0.188709	3.49144	0.000480419	0.00635503
Dnaja1	641.171	-0.49678	0.142384	-3.48902	0.000484799	0.00639547
Lcn11	73328.7	0.73362	0.210253	3.48923	0.000484414	0.00639547
Pcyox1	539.594	-0.365224	0.104668	-3.48937	0.000484157	0.00639547
Ddi2	212.473	-0.433808	0.124377	-3.48785	0.000486914	0.00640007
Gm4684	813053	0.434921	0.124694	3.4879	0.000486837	0.00640007
Sfxn2	140.147	-0.541617	0.155272	-3.48817	0.000486335	0.00640007
Xpo1	477.253	-0.36616	0.104963	-3.48848	0.000485771	0.00640007
Mcm6	92.5343	1.41919	0.407221	3.48506	0.000492032	0.00646149
Dmwd	41.6007	0.946041	0.271508	3.48439	0.000493253	0.00647166
Hint2	110.046	-0.675908	0.194221	-3.4801	0.000501222	0.00657027
Pxmp3	514.419	0.403942	0.116216	3.47577	0.000509392	0.00667133
Hal	70.0103	1.95246	0.561895	3.47478	0.000511266	0.00668983
Hmgn3	121.037	0.591365	0.170269	3.47312	0.000514442	0.00672532
Vamp4	175.772	-0.488024	0.140543	-3.47241	0.000515809	0.00673712
Foxn2	109.04	-0.648408	0.186792	-3.47128	0.000517975	0.00675932
A130010J15Rik	325.168	0.459099	0.13235	3.46883	0.000522739	0.00681535
Ercc1	33.6892	1.06292	0.306571	3.46713	0.000526053	0.0068524
Phf15	174.286	-0.743174	0.214476	-3.46508	0.00053008	0.00689866
Muted	69.9943	-0.917872	0.265036	-3.4632	0.000533798	0.0069346
Ptms	342.794	0.481925	0.139151	3.46333	0.000533542	0.0069346
Arhgef15	25.8645	-1.23856	0.357737	-3.46221	0.000535755	0.00694757
B230219D22Rik	343.619	-0.397972	0.114946	-3.46226	0.000535668	0.00694757
Paqr4	37.8544	0.914025	0.264284	3.45849	0.000543208	0.00703791
Tnrc6a	1376.29	-0.301322	0.0871837	-3.45618	0.000547899	0.00709236
C1rl	688.719	0.385348	0.11158	3.45356	0.000553245	0.00715517
Nsun4	64.7693	0.764206	0.221312	3.45307	0.000554251	0.00716179
Mtus2	5.45633	-4.80044	1.39051	-3.45229	0.000555844	0.00717599
Decr2	383.13	0.514179	0.148962	3.45173	0.000556996	0.00718445
Scin	43.5639	0.936772	0.271428	3.45128	0.000557941	0.00719025
Eif5	5735.01	-0.429436	0.124444	-3.45085	0.000558832	0.00719533
Prdx2	346.691	0.437391	0.126796	3.44957	0.000561476	0.00722296
Ncapg	14.0501	2.52561	0.73322	3.44454	0.000572031	0.00735222
Nostrin	177.461	0.597505	0.173613	3.44159	0.000578312	0.00742637
Sec24c	1580.19	-0.257058	0.0747113	-3.44069	0.000580239	0.00744452
Cycs	119.154	0.615283	0.17892	3.43887	0.000584145	0.00748781
Tmtc3	265.159	-0.405668	0.117973	-3.43864	0.000584646	0.00748781
Tmem184a	178.937	0.582788	0.16953	3.43766	0.000586759	0.00750824
Vash1	17.1356	-1.4216	0.413792	-3.43553	0.000591397	0.00756091
Use1	391.988	0.369498	0.107562	3.43521	0.000592094	0.00756316
Dars	662.039	0.281956	0.0820871	3.43484	0.000592907	0.00756687
B430306N03Rik	11.6439	4.62991	1.34842	3.43357	0.000595681	0.00759559
Bcmo1	112.429	0.784033	0.228364	3.43325	0.000596381	0.00759783
Nrbp2	348.96	0.473838	0.138074	3.43176	0.000599681	0.00762911
Orm1	4.93958	4.85843	1.41576	3.43166	0.000599889	0.00762911
Pxdn	134.568	0.548642	0.15999	3.42922	0.000605314	0.00769136
Ptpru	56.8152	1.1247	0.328022	3.42874	0.000606399	0.0076984
LOC100504608	52.2335	-0.967424	0.28283	-3.42052	0.000625018	0.00792783
Lnpep	97.8757	-0.753493	0.220329	-3.41986	0.000626537	0.00794016
Foxq1	32.869	1.02157	0.298804	3.41885	0.000628868	0.00796274
Liph	16.3855	-1.52748	0.446853	-3.41831	0.000630107	0.00797145
Lpar2	15.8521	1.94042	0.567743	3.41778	0.000631331	0.00797999
Gm15698	3.20954	5.07335	1.48473	3.41702	0.000633112	0.00799552
Birc6	1358.61	-0.339744	0.0994779	-3.41527	0.000637185	0.00803995
Tulp2	14.8755	-1.88455	0.552076	-3.41358	0.00064116	0.00808308
Mpnd	555.156	0.286862	0.0840443	3.41323	0.000641979	0.00808637
Gm10033	25.0961	-1.34869	0.395182	-3.41284	0.000642896	0.00809089
Cep135	100.782	0.7033	0.206263	3.40973	0.000650274	0.00817664
Fam18b	696.711	0.461179	0.135476	3.40415	0.000663701	0.00833824
Kbtbd8	50.2451	-1.02097	0.300005	-3.40319	0.000666033	0.0083603
2210409D07Rik	2.48958	6.0364	1.77548	3.39988	0.000674164	0.00844907
Acaa1a	402.765	0.32919	0.0968254	3.39983	0.000674271	0.00844907
Col18a1	82.599	1.00659	0.296097	3.39954	0.000674993	0.00845082
Arhgap8	239.829	-0.472958	0.139207	-3.39752	0.000679985	0.00850598
Gm5325	656671	0.503668	0.148266	3.39706	0.000681133	0.00851299
Gm10565	12.7415	2.70437	0.79646	3.39549	0.000685053	0.00855426
Nav1	98.8177	0.811107	0.23891	3.39503	0.000686205	0.00855426
Zfp260	308.443	-0.397793	0.117162	-3.39523	0.00068571	0.00855426
Slc25a34	58.6023	-1.47945	0.436087	-3.39255	0.000692459	0.00862481
Cdc25c	5.7438	3.24568	0.95749	3.38978	0.000699481	0.00870478
C3	1815.85	1.13735	0.335605	3.38895	0.000701599	0.00872366
Hspa8	1451.53	-0.60074	0.177324	-3.38781	0.000704524	0.00875252
Mtss1l	72.2356	-0.74776	0.220798	-3.38662	0.000707586	0.00878304
5730590G19Rik	5.04976	4.24155	1.2528	3.38565	0.000710093	0.00879731
Degs2	21.3476	2.21077	0.653066	3.38522	0.000711219	0.00879731
Hint1	770.409	0.337962	0.0998409	3.385	0.000711771	0.00879731
Rpl17	2038.95	0.253574	0.0748992	3.38554	0.00071038	0.00879731
Uba6	116.744	-0.619851	0.183093	-3.38545	0.000710628	0.00879731
Zcchc9	147.252	0.464091	0.137184	3.38297	0.000717054	0.00885506
Abhd12	457	0.297095	0.0878929	3.38019	0.000724361	0.00893769
Fam189a2	16.1068	1.63819	0.484858	3.37871	0.000728274	0.00897834
1700125D06Rik	4.55481	4.6277	1.36978	3.37843	0.00072901	0.00897977
Dbi	137.762	0.700357	0.207401	3.37682	0.000733288	0.00901895
Phlda1	313.876	1.14305	0.338504	3.37677	0.000733435	0.00901895
Ftl1	1438.43	-0.491833	0.14569	-3.37589	0.000735774	0.00904005
Cldn12	541.338	-0.376369	0.111503	-3.37541	0.000737065	0.00904552
Tram1	5240.47	-0.394655	0.116926	-3.37526	0.000737467	0.00904552
Pdia6	2462.05	-0.282467	0.0836974	-3.37487	0.000738517	0.00905074
Psrc1	11.9293	2.32994	0.690579	3.37389	0.000741132	0.00907512
Sult1d1	190.8	-0.712668	0.211407	-3.37107	0.000748779	0.00916101
Prrg4	9.83175	1.80343	0.535253	3.36931	0.000753554	0.00919615
Tmem139	71.7931	0.818144	0.242803	3.36957	0.000752848	0.00919615
Trim12c	96.9841	-1.14493	0.339802	-3.36941	0.000753279	0.00919615
Sval2	57466.3	0.54587	0.162027	3.369	0.000754402	0.00919875
Tmem14c	382.642	-0.321897	0.0955998	-3.36713	0.000759537	0.00925359
Gspt2	33.9173	-1.03523	0.307544	-3.36611	0.000762351	0.00928008
2210404O09Rik	13.6625	-2.18379	0.649137	-3.36414	0.00076782	0.00933881
Gtf2ird1	51.6577	0.965897	0.28724	3.36268	0.00077191	0.00937607
Ptp4a2	1496.52	0.25465	0.0757306	3.36258	0.000772178	0.00937607
Arsj	4.7382	-2.94082	0.875625	-3.35854	0.000783564	0.00950637
Otud1	35.1248	-1.33282	0.397061	-3.35671	0.000788761	0.00956142
Triobp	259.189	-0.474682	0.141428	-3.35636	0.000789769	0.00956564
Mgl2	30.8067	-1.81956	0.542296	-3.35529	0.000792813	0.00959449
2310015A10Rik	149.875	0.640396	0.190896	3.35469	0.000794531	0.00960444
Igsf8	211.026	-0.508345	0.151548	-3.35435	0.000795504	0.00960444
Nes	29.8223	-1.07555	0.320646	-3.35431	0.000795622	0.00960444
Cad	503.966	-0.340253	0.101448	-3.35395	0.00079666	0.00960897
Tcp11l1	7.06187	-3.17429	0.946531	-3.3536	0.00079768	0.00961327
Zfp820	16.9323	-1.7241	0.514176	-3.35313	0.000799036	0.00962162
Sync	22.5732	1.37349	0.409682	3.35257	0.000800652	0.00963307
Slc10a7	287.761	-0.408496	0.121866	-3.352	0.000802299	0.00963689
Slc26a9	2.58215	4.82672	1.43995	3.35201	0.000802261	0.00963689
Slc35a3	389.914	-0.381259	0.113844	-3.34894	0.000811204	0.00973579
Abpe	1.04014e+06	-0.551423	0.16468	-3.34846	0.000812629	0.00974482
A930001N09Rik	444.776	-0.53211	0.159031	-3.34594	0.000820032	0.00982095
Tmem8b	25.912	1.28036	0.382673	3.34584	0.000820332	0.00982095
Adam9	885.162	0.304191	0.0909234	3.34557	0.000821122	0.0098223
Pigp	82.6087	-0.722841	0.216248	-3.34265	0.000829811	0.00991806
Lonrf1	109.027	-0.768301	0.229912	-3.34172	0.000832614	0.00994336
Ppfibp1	585.327	-0.357278	0.107052	-3.33741	0.000845641	0.0100906
Cyp4a12b	4963.39	-1.23244	0.369387	-3.33644	0.000848583	0.0101174
Serpine2	68.2421	1.17092	0.35105	3.33547	0.000851544	0.0101444
Tor1b	865.594	0.251544	0.075451	3.33387	0.000856451	0.0101944
Ccbe1	22.8463	1.39432	0.418479	3.33189	0.000862585	0.010259
Leprot	306.058	0.39611	0.11891	3.33117	0.000864818	0.0102772
Lifr	413.999	0.3432	0.103207	3.32536	0.00088303	0.0104834
Snhg11	46.128	1.49885	0.450759	3.32518	0.000883618	0.0104834
Aff1	1497.58	-0.281249	0.0846293	-3.3233	0.000889591	0.0105383
Tk1	54.8387	1.03661	0.311925	3.32327	0.0008897	0.0105383
Il1r1	331.319	-0.458698	0.138063	-3.32238	0.000892523	0.0105631
Col6a3	353.282	0.476624	0.143491	3.32162	0.00089497	0.0105834
Acpp	1837.59	-0.471175	0.141895	-3.32058	0.000898298	0.0106055
Fat1	511.195	0.387747	0.116769	3.32062	0.00089817	0.0106055
Ywhab	872.773	-0.251236	0.0756737	-3.32	0.000900183	0.0106191
Pign	226.626	-0.411029	0.123827	-3.31939	0.000902139	0.0106312
Vac14	253.025	-0.418665	0.126133	-3.31922	0.000902681	0.0106312
Jmy	970.367	-0.374873	0.112973	-3.31825	0.00090585	0.0106599
Rtkn	298.052	0.377269	0.113787	3.31558	0.000914532	0.0107534
Ncs1	18.1857	-2.4786	0.748006	-3.31362	0.000920982	0.0108204
Apeh	326.048	-0.441817	0.133374	-3.31262	0.000924267	0.0108502
Lyz1	56.0709	1.14087	0.344493	3.31175	0.000927138	0.0108751
Erbb2	539.99	-0.331159	0.10001	-3.31125	0.000928799	0.0108858
Akna	115.827	1.38248	0.417566	3.31081	0.000930254	0.0108928
Ddx6	1582.02	-0.240999	0.0727957	-3.31062	0.000930898	0.0108928
Zcchc17	218.456	-0.451526	0.136522	-3.30736	0.000941805	0.0110115
Eif4e2	427.697	0.31339	0.09478	3.3065	0.000944701	0.0110365
Pex1	118.648	-0.571918	0.173238	-3.30134	0.000962241	0.0112323
Mcm2	172.575	-0.531154	0.16092	-3.30073	0.000964321	0.0112476
Gm3414	91.9571	-0.662553	0.200818	-3.29927	0.00096938	0.0112975
Shkbp1	69.7462	0.752745	0.228198	3.29864	0.000971542	0.0113136
Thap2	233.486	-0.496927	0.150717	-3.29708	0.000976952	0.0113675
Apc	702.376	-0.261837	0.0794705	-3.29477	0.000985013	0.0114521
Tmem120a	140.719	0.61561	0.186931	3.29325	0.000990348	0.0115049
2810021J22Rik	58.4323	-0.812938	0.246918	-3.29234	0.000993576	0.0115331
Rev1	95.8138	-0.671293	0.204094	-3.28913	0.00100498	0.0116561
Myst3	615.329	-0.281009	0.0854481	-3.28865	0.0010067	0.0116668
Commd5	163.639	0.480013	0.145987	3.28804	0.00100886	0.0116825
Rpl36a	648.297	0.311971	0.0948939	3.28758	0.00101052	0.0116924
Insig1	282.391	0.507569	0.154535	3.28448	0.0010217	0.0118122
Osgin1	452.585	-0.419799	0.12793	-3.28147	0.00103266	0.0119295
Atp1b1	351	1.12349	0.34242	3.28101	0.00103435	0.0119395
Slc28a3	324.144	-0.628932	0.191707	-3.28069	0.00103555	0.0119438
Pygo2	276.719	0.382232	0.116599	3.27817	0.00104483	0.0120413
Gm7120	97.8798	0.639235	0.195074	3.27689	0.00104958	0.0120864
1190005F20Rik	133.997	-0.544668	0.166227	-3.27665	0.00105048	0.0120872
Clk1	918.635	-0.439306	0.134126	-3.27532	0.00105542	0.0121311
Pef1	270.01	-0.436189	0.13318	-3.27517	0.00105597	0.0121311
Gpr34	17.4359	1.85737	0.567572	3.27249	0.00106605	0.0122372
Snapc5	151.135	-0.631842	0.193091	-3.27225	0.00106695	0.0122378
Tmc6	498.484	-0.322601	0.0986568	-3.26993	0.00107573	0.0123288
Clpb	297.221	-0.367531	0.112445	-3.26854	0.00108103	0.0123797
Psmc2	1157.91	-0.230698	0.0705861	-3.26832	0.00108188	0.0123797
Gm5820	3.69384	3.32172	1.01728	3.26531	0.00109345	0.0124974
Wsb2	326.504	0.333449	0.102122	3.26519	0.00109389	0.0124974
Plekha6	220.15	0.499599	0.153108	3.26305	0.00110219	0.0125792
Rdh11	25.8207	1.17563	0.360301	3.2629	0.00110279	0.0125792
Btn2a2	22.7626	1.01847	0.312182	3.26242	0.00110467	0.0125908
Cebpg	542.88	-0.368884	0.11309	-3.26186	0.00110683	0.0126055
Gdi2	2592.92	0.264451	0.0810926	3.2611	0.00110981	0.0126296
Rmnd5a	2010.03	-0.378959	0.116214	-3.26088	0.00111069	0.0126296
Gpr137b-ps	52.3907	-0.93081	0.285473	-3.26058	0.00111183	0.0126327
Eef1a1	18252.5	0.238052	0.0730197	3.26011	0.00111369	0.0126439
Klhl5	56.7737	-0.851546	0.261297	-3.25892	0.00111839	0.0126873
Klrb1b	20.3113	3.26075	1.00074	3.25833	0.00112069	0.0126936
Smc4	172.181	0.836293	0.256651	3.25849	0.00112008	0.0126936
Ldhd	116.185	0.614865	0.188719	3.2581	0.0011216	0.012694
Spred1	138.61	-0.503044	0.154433	-3.25736	0.00112452	0.0127171
Cd44	111.457	2.3005	0.706739	3.25509	0.00113357	0.0128094
Slc6a8	183.426	0.43802	0.134619	3.25378	0.0011388	0.0128585
Dlg5	403.929	-0.355517	0.109301	-3.25263	0.00114341	0.0128987
Pdcd6ip	1531.57	0.25179	0.0774199	3.25227	0.00114486	0.0128987
Ppard	37.6502	1.10212	0.338881	3.25223	0.00114503	0.0128987
Trim34a	42.3521	1.95345	0.600788	3.25148	0.00114807	0.0129229
Pgam5	261.713	0.402909	0.123987	3.2496	0.00115567	0.0129983
Fam20c	19.896	1.84037	0.566874	3.24652	0.00116826	0.0131298
Grb14	33.8301	1.19182	0.367157	3.24607	0.0011701	0.0131403
Igf1	122.933	0.695134	0.214168	3.24575	0.00117143	0.013145
Klb	4.24732	3.93738	1.21368	3.24417	0.00117793	0.0132078
Arntl	98.2924	-1.08704	0.335116	-3.24376	0.00117964	0.0132115
Ppwd1	84.1391	-0.612128	0.188716	-3.24365	0.00118008	0.0132115
Fgfr1	238.385	-0.539782	0.166479	-3.24235	0.0011855	0.0132516
Mlh3	95.6583	0.57428	0.177107	3.24256	0.00118459	0.0132516
Gabra3	6.76781	-2.45545	0.757983	-3.23945	0.0011976	0.0133663
Golm1	594.903	-0.367041	0.113296	-3.23965	0.00119676	0.0133663
Gtf3c2	576.51	-0.29323	0.0905294	-3.23906	0.00119923	0.0133742
AI427809	99.6171	1.11495	0.344323	3.2381	0.00120328	0.013409
Polr3g	94.3356	-0.703415	0.217307	-3.23696	0.00120811	0.0134525
Zfp445	845.994	-0.254616	0.0787418	-3.23356	0.00122256	0.013603
Mpdu1	326.771	-0.359984	0.111374	-3.23221	0.00122837	0.0136571
Tekt5	2.9718	3.44089	1.06478	3.23156	0.00123116	0.0136777
Wnt5a	16.0102	1.75163	0.542213	3.23052	0.00123565	0.0137171
Gas2l3	15.1479	1.7016	0.527165	3.22783	0.00124732	0.013836
Coq2	197.424	0.450504	0.139663	3.22565	0.00125688	0.0139101
Creb3	348.642	-0.328012	0.101688	-3.22566	0.0012568	0.0139101
Fam129c	14.0413	-2.47728	0.767917	-3.22597	0.00125546	0.0139101
Mertk	127.771	0.655708	0.203339	3.2247	0.00126105	0.0139456
Rpl28	635.871	0.462208	0.143459	3.22189	0.0012735	0.0140722
Susd2	661.469	0.362273	0.112449	3.22167	0.00127444	0.0140722
Grhl1	586.179	-0.396794	0.123225	-3.22008	0.00128154	0.0141399
Cchcr1	21.1177	-1.53735	0.477764	-3.21781	0.00129173	0.0142198
Fam84a	49.2784	0.864531	0.268665	3.21787	0.00129145	0.0142198
H2-Q8	11.648	-3.61926	1.12472	-3.21793	0.00129119	0.0142198
Rbm46	20.5754	-1.67395	0.520567	-3.21562	0.00130163	0.0143179
Sgsm1	114.395	0.61253	0.190568	3.21424	0.00130789	0.0143759
Slc25a29	390.068	0.47272	0.147102	3.21354	0.00131108	0.0144
Arpc1a	662.853	0.332042	0.103493	3.20836	0.00133496	0.0146513
Anxa6	1529.87	-0.294027	0.0916587	-3.20784	0.00133736	0.0146553
Pgrmc1	896.984	-0.289665	0.0902989	-3.20784	0.00133735	0.0146553
Nr2c2	182.819	-0.429925	0.134093	-3.20618	0.0013451	0.014729
Elf5	917.51	-0.402235	0.125507	-3.20488	0.0013512	0.0147847
Sfn	17.0383	1.87713	0.585889	3.2039	0.00135578	0.0148236
Lgals3bp	393.404	1.06866	0.333646	3.20297	0.0013602	0.0148607
Klhdc4	88.635	-0.615457	0.192211	-3.20198	0.00136485	0.014894
Polr1d	606.872	0.301274	0.0940924	3.20189	0.0013653	0.014894
Mdm4	239.458	-0.496715	0.155233	-3.19981	0.00137519	0.0149906
Smc3	647.162	-0.31952	0.0998988	-3.19843	0.00138177	0.015051
Rnase10	30.9165	1.19516	0.373766	3.19762	0.00138568	0.0150823
Fam125b	231.353	-0.414076	0.129535	-3.19663	0.00139042	0.0151225
Crim1	120.191	-0.587915	0.184039	-3.19451	0.00140068	0.0152227
Enah	270.219	0.529545	0.165805	3.19378	0.00140424	0.0152499
Zbtb33	356.974	-0.350438	0.109759	-3.19281	0.00140896	0.0152898
Mad1l1	157.501	-0.507631	0.159092	-3.1908	0.00141878	0.0153848
AI506816	237.396	-0.432718	0.135701	-3.18875	0.0014289	0.0154829
Bub1	12.6777	2.2138	0.694509	3.18758	0.00143471	0.0155343
Mkrn2	158.076	0.477992	0.150042	3.18572	0.00144396	0.0156228
Ogg1	68.6282	0.684599	0.214964	3.18471	0.001449	0.0156656
Hadhb	518.39	-0.360579	0.113287	-3.18288	0.00145817	0.0157281
Mast3	159.93	0.677703	0.21293	3.18275	0.00145885	0.0157281
Rangrf	28.2007	-1.34516	0.422649	-3.18269	0.00145911	0.0157281
Rtcd1	107.155	0.543583	0.17076	3.18332	0.00145599	0.0157281
Prps2	256.925	-0.412606	0.129653	-3.18239	0.00146067	0.0157331
Rac1	1278.32	0.239583	0.0753175	3.18097	0.00146781	0.0157983
Eci2	270.578	-0.412921	0.129832	-3.18042	0.0014706	0.0158165
Fubp1	511.205	-0.401468	0.126336	-3.17778	0.00148405	0.0159494
Ctns	456.586	0.348318	0.109633	3.17712	0.00148744	0.015951
Depdc7	22.7444	-1.1563	0.363924	-3.17731	0.00148646	0.015951
Gch1	18.0802	1.61932	0.509693	3.17705	0.00148784	0.015951
Ggh	1453.1	2.40768	0.757872	3.1769	0.00148859	0.015951
Rcbtb2	112.741	0.623094	0.196222	3.17546	0.00149601	0.0160186
Clic5	43.773	-0.89448	0.281983	-3.17211	0.00151335	0.0161923
Tpd52	2316.38	0.350897	0.110666	3.17078	0.00152028	0.0162544
Rnf19b	301.738	0.468831	0.147966	3.16849	0.00153232	0.0163697
Slc25a11	807.25	-0.238305	0.0752153	-3.1683	0.00153332	0.0163697
Klhdc2	229.717	0.416306	0.131421	3.16773	0.00153634	0.0163899
2610101N10Rik	411.809	-0.329352	0.104035	-3.16579	0.00154664	0.0164876
BC006965	44.034	-0.942761	0.297843	-3.16529	0.00154928	0.0165036
Rabgap1	487.347	-0.325388	0.102904	-3.16205	0.00156661	0.016676
Atg14	94.5357	-0.624043	0.197381	-3.16161	0.00156898	0.016689
Alas2	71.2673	0.661669	0.209301	3.16133	0.0015705	0.0166929
Mtmr12	327.062	0.374331	0.118474	3.1596	0.00157984	0.0167799
Adam23	28.7035	1.40093	0.443533	3.15856	0.00158549	0.0168275
Paqr9	2.18655	4.75045	1.50436	3.15779	0.00158969	0.0168597
Ssbp2	51.6453	0.772153	0.244609	3.15669	0.00159572	0.0169113
Fam48a	119.893	-0.658012	0.208488	-3.15611	0.00159889	0.0169309
Perp	1947.06	0.341985	0.108363	3.15592	0.0015999	0.0169309
Sobp	11.2226	1.59892	0.506992	3.15373	0.00161198	0.0170463
Atrnl1	262.17	-0.429584	0.136255	-3.1528	0.0016171	0.017088
Fam122b	65.7473	-0.750945	0.238326	-3.15091	0.00162761	0.017174
Fbp2	479.844	-0.435319	0.138155	-3.15094	0.00162744	0.017174
A630001G21Rik	58.3459	1.70756	0.542016	3.15039	0.00163054	0.0171924
Ldlrad3	544.114	-0.4211	0.133723	-3.14906	0.00163799	0.0172584
Cxcl14	189.558	0.63342	0.201239	3.14761	0.00164612	0.0173315
5830428M24Rik	98.6732	-0.703775	0.223684	-3.14629	0.00165354	0.017397
Bcl2l2	1521.49	0.371815	0.118256	3.14416	0.00166567	0.0175118
Nexn	58.2557	0.833322	0.265143	3.14291	0.00167275	0.0175736
4930556M19Rik	27.5998	-1.03096	0.328127	-3.14195	0.00167829	0.017619
Fancd2	11.5099	2.12198	0.675596	3.1409	0.0016843	0.0176693
Pitrm1	279.468	-0.351419	0.111957	-3.13887	0.00169602	0.0177794
Rpl11	1324.11	0.270119	0.0860897	3.13765	0.00170311	0.0178408
Scap	673.054	-0.303575	0.0967744	-3.13693	0.00170725	0.0178713
1700019D03Rik	88.2242	-0.652331	0.207987	-3.13641	0.00171032	0.0178776
Pygl	45.3225	-0.973787	0.310474	-3.13645	0.00171004	0.0178776
Rpl37	1159.96	0.24238	0.0773198	3.13478	0.00171984	0.0179642
Pgap2	68.3314	0.680889	0.217344	3.13277	0.00173164	0.0180635
Ttr	45.9693	1.30054	0.415146	3.13274	0.00173184	0.0180635
Dnase1	49059.3	0.933313	0.298033	3.13158	0.00173869	0.0181219
Ifi27l2a	274.051	1.3887	0.443692	3.12986	0.00174888	0.018215
H2-M3	58.0734	1.71515	0.548318	3.12802	0.00175987	0.0183163
C1qtnf6	66.3837	0.705002	0.225708	3.12352	0.00178704	0.0185857
Srsf7	651.656	-0.412898	0.132246	-3.12221	0.001795	0.0186551
Mug-ps1	2.69279	4.60552	1.47568	3.12095	0.00180269	0.0187216
Hnrnpf	219.648	-0.430021	0.137889	-3.11859	0.00181718	0.0188451
Mrps10	75.0177	-0.695658	0.223056	-3.11876	0.00181613	0.0188451
Fam63a	775.821	-0.293299	0.0940748	-3.11772	0.00182258	0.0188876
Esco2	11.6955	2.34032	0.750801	3.1171	0.00182643	0.0189139
Dram1	58.1986	1.16154	0.372686	3.11666	0.00182913	0.0189284
Irak3	190.513	0.488054	0.156649	3.11559	0.00183578	0.0189837
Mrpl38	361.917	-0.33316	0.106941	-3.11536	0.00183723	0.0189852
2610005L07Rik	10.5607	-2.24593	0.721165	-3.11431	0.00184373	0.0190388
Akr1c12	102.08	0.744836	0.23932	3.1123	0.00185636	0.0191555
Fut4	377.368	-1.11178	0.357779	-3.10747	0.00188699	0.0194461
Tsku	94.6302	0.647977	0.208525	3.10743	0.0018872	0.0194461
Serf2	1038.78	0.294116	0.0946567	3.10718	0.00188882	0.0194489
Slc25a25	181.64	0.491674	0.158299	3.10599	0.00189641	0.0195132
Fam3c	117.471	0.770857	0.248237	3.10533	0.00190068	0.0195433
Cd276	28.165	1.06665	0.343576	3.10457	0.00190557	0.0195797
Naa30	240.326	-0.375482	0.120955	-3.1043	0.00190731	0.0195837
3110043O21Rik	255.824	0.376985	0.121476	3.10336	0.00191337	0.0196148
Canx	3389.46	-0.300742	0.0969159	-3.10312	0.00191493	0.0196148
Cyp4f18	25.1271	4.28301	1.38029	3.10299	0.00191576	0.0196148
Ogt	2014.29	-0.32501	0.104721	-3.10357	0.00191204	0.0196148
Adora1	77.9171	1.35332	0.436223	3.10235	0.0019199	0.0196434
Rhpn2	986.515	-0.312959	0.100905	-3.10151	0.00192538	0.0196856
4930547N16Rik	5.14804	4.47665	1.44371	3.10081	0.00192995	0.0197127
Slc4a11	15.3469	-1.58683	0.511769	-3.10068	0.00193075	0.0197127
Serpinf1	259.079	0.496838	0.160276	3.09989	0.00193595	0.0197519
Dock6	54.402	-0.703017	0.226868	-3.09879	0.00194313	0.0197833
Kbtbd13	27.4971	1.10019	0.355009	3.09905	0.00194144	0.0197833
Ndufa3	238.961	0.368569	0.118933	3.09896	0.00194199	0.0197833
Gas5	378.394	0.571114	0.18439	3.09731	0.00195284	0.0198682
Gstm5	130.362	0.520001	0.16793	3.09653	0.00195799	0.0199067
Sv2b	54.5626	0.71735	0.2317	3.09603	0.0019613	0.0199264
Tgfb3	71.1055	0.688898	0.222563	3.09529	0.00196618	0.019962
6430527G18Rik	354.829	-0.35254	0.11395	-3.0938	0.00197613	0.0200489
Meis3	25.995	1.26526	0.40943	3.09029	0.00199958	0.0202727
Sowahb	35.3149	0.879801	0.284746	3.08977	0.00200313	0.0202945
Abhd16a	515.536	-0.297959	0.0965484	-3.08611	0.00202794	0.0205315
Chdh	772.97	-0.378152	0.122568	-3.08523	0.00203394	0.0205779
Gprc5b	84.5661	0.820328	0.266075	3.08307	0.00204879	0.0206704
Gtse1	11.4435	2.19212	0.710977	3.08326	0.00204749	0.0206704
Sepp1	1373.92	0.384962	0.124838	3.08368	0.00204456	0.0206704
Ttk	10.0254	2.28009	0.739491	3.08332	0.00204704	0.0206704
Midn	254.331	-0.406474	0.131883	-3.08207	0.00205565	0.0207252
0610009O20Rik	306.975	-0.352715	0.114503	-3.08041	0.00206713	0.0208264
Lmo2	391.695	0.396193	0.128653	3.07954	0.00207323	0.0208734
Arap2	129.94	-0.595102	0.193287	-3.07885	0.002078	0.0209069
Pisd-ps2	33.9414	-1.19503	0.388209	-3.07832	0.00208171	0.0209297
Zfp366	6.60192	-3.04727	0.990164	-3.07754	0.0020872	0.0209703
Car2	23.2883	1.83195	0.595473	3.07646	0.00209476	0.0210172
Cmpk1	705.988	0.234399	0.0761871	3.07662	0.0020936	0.0210172
Pla2g16	249.522	0.475977	0.154853	3.07374	0.00211395	0.021195
Rtn4	256.07	0.53868	0.175326	3.07245	0.00212313	0.0212723
Rpa1	467.632	-0.343543	0.111859	-3.07123	0.00213181	0.0213446
Caprin2	61.6869	-0.864508	0.281651	-3.06943	0.00214465	0.021452
Farsb	618.625	-0.30633	0.0998039	-3.06932	0.0021455	0.021452
Laptm4b	279.438	-0.383599	0.124991	-3.06901	0.00214769	0.0214591
Rab26	108.723	0.544487	0.177456	3.06829	0.00215286	0.021496
Dido1	471.608	-0.393821	0.128437	-3.06625	0.00216762	0.0216284
Wdr20b	2.12097	5.46031	1.78108	3.06572	0.00217144	0.0216517
Adora2b	58.3431	1.40424	0.458349	3.06369	0.00218622	0.0217841
Cpeb4	217.615	0.581483	0.189956	3.06115	0.0022049	0.0219552
Fam114a2	681.063	0.282892	0.092426	3.06074	0.00220792	0.02197
Slc25a37	508.479	-0.313638	0.102494	-3.06005	0.002213	0.0219754
Slc7a5	4778.51	0.556745	0.181936	3.06012	0.00221248	0.0219754
Ssh1	76.1711	-0.654646	0.21393	-3.06009	0.00221271	0.0219754
Foxa1	497.959	-0.35444	0.11584	-3.05975	0.00221521	0.0219823
Mcpt4	37.7272	1.63316	0.53395	3.05864	0.00222346	0.0220491
1810030N24Rik	59.2254	-0.766479	0.250619	-3.05834	0.00222564	0.0220555
Lrp2	107.598	0.663665	0.217048	3.05768	0.00223059	0.0220895
Narf	309.202	-0.385924	0.126265	-3.05645	0.00223972	0.0221648
Kif23	14.2597	2.36178	0.77286	3.0559	0.00224386	0.0221907
Anapc2	364.011	-0.315486	0.103271	-3.05494	0.00225109	0.022242
Rnd1	6.58604	2.37829	0.778544	3.0548	0.00225212	0.022242
Pxmp4	118.401	-0.530995	0.173879	-3.05382	0.0022595	0.0222996
3110035E14Rik	4.30336	4.3694	1.43145	3.05244	0.0022699	0.0223871
Wdr62	11.5839	2.22377	0.728876	3.05096	0.0022811	0.0224822
4930420K17Rik	42.5124	-1.06141	0.348023	-3.04984	0.00228961	0.0225291
Ece1	322.173	-0.451534	0.148048	-3.04992	0.00228901	0.0225291
Fcho2	385.628	-0.334285	0.109612	-3.04972	0.00229051	0.0225291
H2afx	40.2684	1.19181	0.390921	3.04873	0.00229812	0.0225733
Slc30a7	1947.5	-0.343306	0.112603	-3.04883	0.00229731	0.0225733
Cenpk	16.5309	1.45217	0.476397	3.04823	0.00230194	0.0225955
Ints4	386.73	-0.320297	0.105084	-3.04802	0.00230351	0.0225956
Clptm1	691.985	-0.222607	0.0730863	-3.04582	0.00232048	0.0227313
Dram2	410.099	0.352885	0.115854	3.04594	0.00231957	0.0227313
Zbtb44	271.63	-0.372102	0.122245	-3.04391	0.00233527	0.0228607
Adrbk2	364.585	-0.349461	0.114815	-3.04368	0.00233704	0.0228613
Gm8221	2.41717	-4.65369	1.52906	-3.04349	0.00233848	0.0228613
C1qb	464.699	0.797198	0.262002	3.04272	0.00234451	0.0229048
Ankrd10	134.78	-0.505852	0.166331	-3.04125	0.00235601	0.0229936
Gse1	566.315	-0.309489	0.101767	-3.04115	0.00235678	0.0229936
D930014E17Rik	155.264	0.498491	0.16394	3.0407	0.00236029	0.0230125
Cd81	420.463	0.459967	0.151457	3.03695	0.00238981	0.023269
Nolc1	597.816	-0.415478	0.136805	-3.03701	0.00238936	0.023269
Fbxo3	586.468	0.319689	0.10538	3.03367	0.00241599	0.0235081
LOC330599	50.6091	0.902358	0.297497	3.03317	0.00241997	0.023531
Lrrfip1	1141.11	0.271779	0.0896195	3.03259	0.00242467	0.0235609
Rhbdl2	6.50919	-3.88851	1.28242	-3.03216	0.00242808	0.0235783
Mark4	88.136	-0.632382	0.208582	-3.03181	0.00243088	0.0235897
Aurka	42.4682	0.99802	0.329267	3.03103	0.00243717	0.0236349
Rhpn1	2.7577	5.09894	1.68255	3.03048	0.00244166	0.0236625
1810013D10Rik	108.801	0.572119	0.18886	3.02932	0.00245102	0.0237374
Rorc	100.722	-0.683147	0.22558	-3.0284	0.00245849	0.0237938
Eci3	5.808	-3.44878	1.13903	-3.02783	0.0024632	0.0238235
Agmo	38.6028	-0.907541	0.299938	-3.02577	0.00248004	0.0239704
Zyg11b	643.442	-0.291648	0.0964933	-3.02247	0.00250723	0.024217
Nisch	1075.01	-0.26244	0.0869046	-3.01986	0.00252894	0.0244105
Ctsz	610.673	0.46561	0.154247	3.01859	0.00253952	0.02448
Cyth3	200.428	0.415651	0.137694	3.01866	0.00253892	0.02448
2010300C02Rik	423.835	-0.389602	0.129083	-3.01822	0.00254265	0.0244886
Lrrc16a	78.3304	0.854931	0.28327	3.01808	0.00254379	0.0244886
Pfkfb2	973.386	-0.367892	0.121927	-3.01731	0.00255026	0.0245347
Itgb4	405.234	-0.449565	0.149097	-3.01525	0.00256765	0.0246692
Rsbn1	113.174	-0.561435	0.186194	-3.01532	0.00256707	0.0246692
Slain2	603.202	-0.328988	0.109183	-3.01319	0.00258517	0.0248092
Zfp935	77.2048	0.702128	0.233022	3.01313	0.00258564	0.0248092
Arntl2	13.1955	-2.0102	0.667555	-3.01129	0.00260144	0.0249146
Camk1d	57.9357	1.05584	0.350655	3.01105	0.0026035	0.0249146
Erdr1	17.4369	1.55585	0.516651	3.01142	0.00260033	0.0249146
Omp	43.1182	0.930654	0.309072	3.01113	0.00260281	0.0249146
Crlf1	78.0761	0.96803	0.321546	3.01055	0.00260779	0.0249391
Taf1a	133.484	-0.544251	0.180797	-3.01028	0.00261005	0.0249443
Mapk3	305.135	-0.377714	0.125569	-3.00801	0.00262968	0.0250988
Sema3c	177.224	-0.532155	0.176906	-3.00812	0.00262872	0.0250988
3110052M02Rik	86.0103	-0.689591	0.229278	-3.00766	0.0026327	0.0251111
Shpk	127.038	0.465465	0.154775	3.00737	0.00263523	0.0251187
Chmp5	423.11	0.300318	0.0998949	3.00634	0.0026441	0.0251727
Tjp2	494.297	0.370398	0.123207	3.00631	0.00264436	0.0251727
Agr2	9844.28	-0.433028	0.144097	-3.00511	0.00265483	0.0252558
Ank3	536.573	-0.362053	0.120532	-3.00379	0.00266637	0.0253416
Rnf181	1064.34	-0.268792	0.0894877	-3.00368	0.00266735	0.0253416
Tbc1d16	900.688	-0.403895	0.134532	-3.00222	0.00268015	0.0254465
Dnahc10	4.4119	3.15452	1.05116	3.00099	0.00269106	0.0255023
Ethe1	59.8231	0.653729	0.21784	3.00096	0.00269131	0.0255023
Pla2g4a	33.3822	-1.1072	0.368914	-3.00125	0.00268877	0.0255023
Zfp324	179.84	0.573974	0.191319	3.0001	0.00269894	0.025558
A930017M01Rik	40.2981	0.913782	0.304652	2.99943	0.00270485	0.0255805
Eif2c3	64.4663	-0.733485	0.244531	-2.99956	0.00270367	0.0255805
Slc16a9	36.0189	1.07212	0.357601	2.99809	0.00271679	0.0256767
S100a16	368.035	0.369197	0.123265	2.99516	0.00274302	0.0259076
Socs2	61.1663	0.835534	0.279056	2.99414	0.0027522	0.0259775
Ifnar2	155.249	0.6795	0.22715	2.99141	0.00277692	0.0261937
Irak4	69.9457	-0.774607	0.259382	-2.98635	0.00282326	0.0266136
Kcns1	144.832	0.466273	0.156176	2.98557	0.00283053	0.0266474
Rnf39	61.5548	-0.621384	0.208116	-2.98576	0.00282873	0.0266474
Calcrl	38.3361	-0.897362	0.300757	-2.98367	0.00284809	0.0267953
Zcchc14	255.874	-0.428389	0.143614	-2.98291	0.00285522	0.026845
Bmp1	136.173	0.486874	0.163243	2.9825	0.00285904	0.0268634
Braf	309.089	-0.426786	0.143141	-2.98157	0.00286779	0.0269108
Psg17	12.8874	1.73032	0.580331	2.9816	0.00286743	0.0269108
Tnik	77.4114	0.673263	0.226031	2.97863	0.00289543	0.0271526
Galnt7	535.021	0.305489	0.102612	2.97713	0.00290956	0.0272675
Cfd	145.667	2.22438	0.74793	2.97405	0.00293899	0.0275255
Gm14322	9.03985	1.86119	0.62587	2.97376	0.00294172	0.0275333
Atp6v0e2	19.8418	1.23487	0.415675	2.97076	0.00297067	0.0277863
St3gal6	55.6477	2.37419	0.799579	2.96929	0.00298485	0.0279009
Glt28d2	53.0749	-0.71968	0.242441	-2.96847	0.00299282	0.0279574
Gnpat	438.719	0.276989	0.0933218	2.96811	0.00299637	0.0279726
A3galt2	51.1961	-0.93973	0.316663	-2.96761	0.00300128	0.0280004
Il31ra	4.5903	3.3254	1.12145	2.96527	0.00302418	0.0281959
Cenpq	35.9089	0.881978	0.29758	2.96383	0.00303832	0.0283094
Ccdc9	193.827	-0.441445	0.148983	-2.96306	0.00304601	0.0283629
Erbb3	792.996	-0.329852	0.111373	-2.96168	0.00305961	0.0284713
Il1rap	431.65	-0.375577	0.12697	-2.958	0.00309642	0.0287954
Prpf38b	485.197	-0.395483	0.133743	-2.95703	0.00310623	0.028868
Ebi3	11.3693	1.98727	0.672238	2.9562	0.00311458	0.0289271
Mrpl53	230.518	0.350433	0.118606	2.9546	0.0031307	0.0290582
Kdm4a	426.933	-0.318319	0.107763	-2.95389	0.00313798	0.0291071
2810004N23Rik	102.857	0.584843	0.19811	2.95211	0.0031561	0.0292565
Vnn3	16.4798	1.42846	0.483985	2.95145	0.00316288	0.0293006
Rdh9	3.04935	3.46132	1.17332	2.95001	0.0031776	0.0294181
Nrip1	314.267	-0.403915	0.136964	-2.94905	0.0031875	0.029491
Expi	3730.62	0.400581	0.135848	2.94875	0.00319063	0.0295011
Tppp	194.523	-0.578497	0.196308	-2.94689	0.00320984	0.0296598
H2afy	416.688	-0.395974	0.134385	-2.94656	0.00321329	0.0296727
Creg2	29.2136	1.17777	0.399761	2.94617	0.00321732	0.0296911
Slc7a10	6.86961	2.27687	0.772919	2.94581	0.00322114	0.0297074
Shcbp1	11.262	1.84376	0.626184	2.94444	0.00323539	0.0298199
1600012F09Rik	61.3475	-0.729272	0.24773	-2.94382	0.00324192	0.0298382
Zfp61	123.091	0.502763	0.170788	2.94378	0.00324232	0.0298382
Zfp871	422.116	-0.316849	0.107638	-2.94366	0.00324355	0.0298382
0610007N19Rik	33.3593	1.0161	0.34545	2.94139	0.00326738	0.0300384
Tacc1	540.972	-0.420162	0.142871	-2.94086	0.00327307	0.0300716
Krt14	216.125	0.409598	0.139349	2.93936	0.00328886	0.0301975
Copb1	2370.39	0.290168	0.0987734	2.93772	0.00330638	0.030282
Prkra	201.386	-0.427781	0.145617	-2.93771	0.00330642	0.030282
Srxn1	233.909	0.45101	0.153524	2.93772	0.00330635	0.030282
Xrra1	118.398	0.593631	0.202044	2.93813	0.00330199	0.030282
Arhgef40	111.787	-0.737517	0.251074	-2.93745	0.00330926	0.0302889
Mad2l1	39.0739	0.939966	0.320028	2.93714	0.00331257	0.0303001
Pelo	214.982	0.48706	0.165871	2.93638	0.00332063	0.0303547
Myadm	216.781	0.523657	0.178424	2.9349	0.00333654	0.0304809
Upk1a	55.1956	1.27717	0.43521	2.93461	0.00333972	0.0304907
Jmjd1c	845.5	-0.253855	0.0865293	-2.93374	0.00334905	0.0305566
Ppp1cb	2041.31	0.298856	0.101881	2.93337	0.003353	0.0305734
H2-Q2	108.307	-1.07308	0.365897	-2.93273	0.00335993	0.0306174
Sema7a	45.7425	-0.965987	0.329549	-2.93124	0.00337616	0.0307459
Fbxw7	267.908	-0.340678	0.116312	-2.929	0.00340056	0.0309487
Atp6v1b1	28.4556	1.11343	0.380183	2.92867	0.00340412	0.0309502
Zfp111	61.279	-0.718282	0.245265	-2.92859	0.00340499	0.0309502
Dnase2a	150.36	-0.488619	0.166864	-2.92825	0.00340875	0.030965
Far1	189.902	-0.479461	0.163761	-2.92781	0.00341363	0.0309898
Kdm2a	947.787	-0.201777	0.0689282	-2.92736	0.00341858	0.0310154
Sfpi1	47.5973	1.37858	0.471129	2.92612	0.00343224	0.0311198
Thoc5	224.026	-0.372686	0.127538	-2.92215	0.00347622	0.0314989
Rapgef6	337.42	-0.365379	0.125064	-2.92154	0.00348301	0.0315407
Gpr116	126.968	-0.53227	0.182209	-2.9212	0.00348682	0.0315555
Ccdc149	669.091	-0.463569	0.158709	-2.92087	0.00349054	0.0315695
Xkr9	3.20811	3.79577	1.29976	2.92036	0.00349624	0.0316013
Rnf103	1323.62	-0.415697	0.142369	-2.91985	0.00350196	0.0316333
Fabp12	5.85113	2.77913	0.952099	2.91895	0.00351216	0.0317057
Rilp	50.7437	0.764116	0.261824	2.91843	0.00351798	0.0317385
Ahi1	39.4491	0.84186	0.288514	2.91792	0.00352377	0.0317709
Clec3a	2.65649	-4.13	1.41568	-2.91732	0.00353055	0.0317925
Pcbp3	29.1848	-0.995642	0.341273	-2.91743	0.00352925	0.0317925
Eme2	124.858	-0.468361	0.160636	-2.91567	0.00354926	0.0319411
Nub1	528.857	0.308758	0.105908	2.91533	0.00355308	0.0319557
Fanca	11.4629	2.04812	0.702697	2.91466	0.00356079	0.0320052
H2-Eb1	1015.67	0.997854	0.342422	2.9141	0.00356712	0.0320422
Kif1c	608.572	-0.302886	0.103956	-2.91359	0.00357296	0.0320509
Max	349.629	-0.307544	0.105561	-2.91344	0.00357472	0.0320509
Pmf1	52.8321	0.901971	0.309566	2.91367	0.00357211	0.0320509
Tpi1	817.599	0.283744	0.0974377	2.91206	0.00359058	0.0321732
Lyz2	1307.86	0.848315	0.291442	2.91075	0.00360561	0.0322879
Snph	15.0919	2.43495	0.83683	2.90973	0.00361737	0.0323565
Stx12	365.393	0.35115	0.120682	2.9097	0.00361773	0.0323565
Nfe2l2	386.456	-0.359111	0.12345	-2.90895	0.00362643	0.0324143
Ccl6	127.83	1.08825	0.374505	2.90584	0.00366268	0.032669
Mup6	85.0067	0.709078	0.244027	2.90573	0.00366394	0.032669
Ube2d2	215.216	0.373986	0.128695	2.90599	0.00366096	0.032669
Zfp292	371.054	-0.31875	0.10969	-2.90591	0.00366191	0.032669
Rrs1	135.407	-0.511629	0.176169	-2.9042	0.00368199	0.0328097
Alpl	70.8245	-0.650176	0.223964	-2.90303	0.00369566	0.0329113
Grtp1	49.3272	-0.81395	0.280424	-2.90257	0.0037011	0.0329395
Slc7a11	190.965	-0.750581	0.258638	-2.90206	0.00370721	0.0329737
Cdh1	1154.56	0.335313	0.115555	2.90176	0.00371076	0.0329851
Amfr	983.063	0.228298	0.0787	2.90086	0.00372138	0.0330592
Kntc1	27.2459	1.50347	0.518329	2.90062	0.00372424	0.0330643
Synj1	180.663	-0.402485	0.138849	-2.89872	0.00374693	0.0332454
Tiparp	106.36	0.550184	0.189898	2.89726	0.00376438	0.0333798
Dclre1a	123.79	0.534893	0.184752	2.89519	0.00378925	0.0335798
Slx1b	70.0615	0.606528	0.209574	2.8941	0.00380243	0.033676
Ibtk	1491.91	-0.337169	0.116526	-2.89351	0.00380957	0.0337186
Shroom1	382.876	-0.449963	0.155615	-2.89151	0.00383394	0.0339137
Serac1	73.8651	-0.638668	0.220902	-2.89119	0.00383789	0.0339279
Epha1	229.911	0.392131	0.135728	2.88908	0.00386366	0.0341317
Tspyl4	74.2339	-0.760162	0.26313	-2.88892	0.00386565	0.0341317
Pisd-ps1	236.984	-0.563369	0.195125	-2.88723	0.00388654	0.0342744
Ppap2c	288.107	0.316711	0.109689	2.88736	0.00388493	0.0342744
Fkbp8	942.943	0.214609	0.0743402	2.88685	0.00389118	0.0342945
Opa3	124.909	-0.468074	0.162192	-2.88592	0.00390268	0.0343748
Acot6	38.4364	0.855134	0.296404	2.88503	0.00391371	0.0344401
Crbn	431.057	-0.301252	0.104422	-2.88494	0.00391484	0.0344401
Fbf1	815.391	-0.528519	0.183218	-2.88465	0.00391845	0.034451
Tsc1	255.74	-0.367666	0.127521	-2.88319	0.00393674	0.0345909
Plin3	1495.96	-0.333096	0.115545	-2.88282	0.00394138	0.0346106
Cdc45	134.706	0.719235	0.249557	2.88205	0.00395103	0.0346744
Cenpm	12.2866	1.66846	0.579068	2.88128	0.00396067	0.0347379
Ipcef1	17.977	4.08132	1.4167	2.88087	0.00396583	0.0347622
Igfbp4	304.237	0.551133	0.191322	2.88065	0.00396854	0.0347649
A930018P22Rik	4.03406	3.72833	1.29456	2.88001	0.00397669	0.0347942
Hist2h4	5.91547	-3.38589	1.17564	-2.88003	0.00397636	0.0347942
Fyb	72.0674	1.42868	0.49618	2.87936	0.00398486	0.0348447
Fam149a	69.101	-0.874272	0.303766	-2.87811	0.00400062	0.0349614
Cyb561	1448.09	0.268286	0.0932789	2.87617	0.00402537	0.0351565
Bub1b	20.9593	1.62998	0.566761	2.87597	0.00402794	0.0351578
Gpc4	26.2009	1.08863	0.378632	2.87516	0.00403821	0.0352262
Fnip2	175.893	-0.447741	0.15574	-2.87492	0.00404128	0.0352318
AI429214	68.9676	-0.650043	0.22614	-2.87452	0.00404645	0.0352556
Rnf44	388.359	-0.312583	0.108823	-2.8724	0.00407373	0.035472
Trappc6a	194.557	0.403437	0.140465	2.87215	0.00407687	0.0354781
Sgol2	10.5492	2.43912	0.849288	2.87196	0.00407934	0.0354782
Spg20	364.237	0.339255	0.118162	2.8711	0.0040904	0.0355532
Ocel1	85.1062	-0.590129	0.2056	-2.87028	0.00410108	0.0356246
Syngr4	2.13099	4.38011	1.52699	2.86845	0.00412485	0.0358096
Gtpbp10	50.4589	-0.741939	0.258694	-2.86801	0.00413058	0.035838
Cmas	426.565	0.328824	0.11468	2.86731	0.00413978	0.0358963
Ercc2	110.813	-0.494779	0.172608	-2.8665	0.00415043	0.0359671
Zfp697	40.9865	0.790911	0.27598	2.86583	0.00415917	0.0360213
Tspan13	1977.72	-0.294032	0.102618	-2.86532	0.00416585	0.0360576
Tmprss13	341.761	0.474087	0.165472	2.86506	0.00416936	0.0360665
Chrm3	255.225	-0.402588	0.14055	-2.86437	0.00417837	0.0361229
Wasf2	672.017	-0.271419	0.0947652	-2.86412	0.0041817	0.0361301
Fbxl5	602.525	0.320893	0.112047	2.86392	0.00418438	0.0361317
Celsr2	156.89	-0.486194	0.169796	-2.86339	0.00419133	0.0361702
Tbkbp1	60.1707	-0.704792	0.246223	-2.86241	0.00420427	0.0362602
Espl1	14.7179	1.82865	0.638918	2.86211	0.00420831	0.0362735
Fasn	1867.96	0.503739	0.17608	2.86086	0.00422499	0.0363957
Pcbp2	870.424	-0.239762	0.0838846	-2.85823	0.00426008	0.0366762
Ikzf2	105.4	-0.61315	0.21458	-2.85745	0.00427064	0.0367452
March6	690.958	0.263613	0.0922675	2.85706	0.00427592	0.0367688
Nmnat3	137.656	-0.514492	0.180144	-2.856	0.00429009	0.0368688
Trf	291.752	0.96515	0.338064	2.85493	0.00430463	0.0369719
Krt7	191.393	0.462929	0.16221	2.85389	0.00431871	0.0370709
Ndufa1	290.816	0.329373	0.115425	2.85358	0.004323	0.0370857
Foxc2	156.271	-0.560274	0.196374	-2.8531	0.00432948	0.0371194
Abtb2	95.4778	0.512819	0.179765	2.85272	0.00433473	0.0371424
Ankrd22	97.857	0.591346	0.207354	2.85187	0.00434626	0.0372024
Nrp1	257.418	-0.482179	0.169077	-2.85183	0.00434687	0.0372024
Slco2b1	70.2099	0.731832	0.256678	2.85117	0.00435586	0.0372574
Syne2	726.06	0.374499	0.131361	2.85091	0.00435945	0.0372661
Sympk	515.307	-0.250105	0.0877531	-2.85009	0.00437063	0.0373396
Zcchc11	100.838	0.63873	0.224159	2.84945	0.0043795	0.0373934
Ppa1	558.451	0.281701	0.0988893	2.84865	0.00439058	0.0374659
Rab27a	1252.9	-0.345526	0.121324	-2.84796	0.00440002	0.0375244
Ficd	434.592	0.39522	0.138822	2.84696	0.00441393	0.0376209
Agpat9	62.4498	-0.730931	0.256876	-2.84546	0.00443471	0.0377758
Ptk2	296.04	-0.331824	0.116636	-2.84496	0.00444165	0.0378127
Slc4a7	266.299	-0.429115	0.150843	-2.84477	0.00444432	0.0378133
Mxra7	60.1141	0.724776	0.254939	2.84294	0.00446993	0.0380089
Gpd1l	1310	0.253534	0.0891861	2.84275	0.00447258	0.0380091
Fahd1	57.9919	-0.710167	0.249836	-2.84253	0.00447573	0.0380098
Recql	87.5132	-0.578353	0.203489	-2.84219	0.00448054	0.0380098
Sidt2	1254.59	0.211808	0.0745208	2.84227	0.00447936	0.0380098
Vwa5a	358.884	-0.407554	0.14342	-2.84169	0.00448747	0.0380464
Eid2	15.5716	-1.37305	0.483438	-2.84017	0.00450894	0.0381615
Pus3	101.535	0.485251	0.170847	2.84027	0.00450751	0.0381615
Stt3b	3248.35	0.309988	0.109134	2.84043	0.00450528	0.0381615
Zhx1	376.617	-0.353953	0.124644	-2.83972	0.00451525	0.0381926
Map3k5	400.523	-0.303534	0.107014	-2.83639	0.00456265	0.038571
Tnks1bp1	1827.82	-0.283233	0.0998741	-2.8359	0.00456969	0.0386081
Ablim2	32.6466	-1.20326	0.424326	-2.83569	0.00457262	0.0386103
Ninj2	9.11906	2.56143	0.903467	2.83512	0.00458089	0.0386576
Mrpl17	496.02	0.343202	0.121077	2.83456	0.00458883	0.0387021
Adpgk	191.223	-0.361207	0.127439	-2.83436	0.00459179	0.0387045
Ces2g	18.6846	1.29999	0.458722	2.83393	0.004598	0.0387343
Sdad1	223.752	0.410782	0.144979	2.83339	0.00460568	0.0387765
Ints8	447.067	-0.322627	0.113874	-2.8332	0.00460842	0.038777
Daxx	139.79	0.439852	0.155276	2.83271	0.00461546	0.0388137
Tspan1	39.5019	0.684942	0.241855	2.83204	0.00462523	0.0388734
Nfkbie	46.2315	-1.94391	0.686843	-2.83021	0.00465177	0.0390738
Nr3c2	99.3615	0.67625	0.238999	2.82951	0.0046619	0.0391362
D430042O09Rik	142.883	-0.435447	0.153912	-2.82919	0.0046666	0.039153
Sdr39u1	279.234	0.333952	0.118129	2.82701	0.00469851	0.0393979
4930455C21Rik	139.515	0.441729	0.15631	2.82598	0.00471368	0.0394728
Ctnnal1	270.295	-0.625047	0.221189	-2.82585	0.00471561	0.0394728
Gabpa	364.096	-0.278525	0.0985588	-2.82597	0.0047137	0.0394728
Taf13	143.062	0.456063	0.161577	2.82258	0.00476395	0.0398544
4930515G01Rik	7.15072	1.91387	0.678482	2.82081	0.0047903	0.0400335
Got2	238.47	0.343618	0.121817	2.82077	0.00479088	0.0400335
Mafg	125.865	-0.454253	0.161085	-2.81995	0.00480306	0.0401122
Laptm4a	5837.41	0.250753	0.0889275	2.81975	0.00480614	0.0401148
H2-T3	5.3698	4.06186	1.44221	2.81641	0.00485636	0.0405107
Nf1	198.912	-0.395284	0.140391	-2.81559	0.00486871	0.0405903
Pex11c	591.331	0.307243	0.10913	2.8154	0.00487167	0.0405916
Rad51	32.0023	1.01525	0.360674	2.81488	0.00487952	0.0406337
Gpr81	332.865	-0.34487	0.122535	-2.81446	0.00488593	0.0406404
Ushbp1	31.5671	-0.939321	0.333743	-2.8145	0.00488531	0.0406404
Zfp498	151.7	0.399794	0.142097	2.81353	0.00490012	0.0407351
Cdc16	414.482	0.305382	0.108564	2.81293	0.00490928	0.0407645
Ulk2	269.746	-0.363466	0.129212	-2.81294	0.00490909	0.0407645
Rgs19	116.998	-0.598131	0.212666	-2.81253	0.00491533	0.0407913
1500012F01Rik	73.0103	0.647924	0.230461	2.81143	0.00493215	0.0408841
Rgr	9.61539	-1.94903	0.693226	-2.81154	0.0049305	0.0408841
4922501C03Rik	104.934	-0.539903	0.1921	-2.81053	0.00494595	0.0409751
9030625A04Rik	29.9552	1.61849	0.575911	2.81031	0.00494941	0.0409803
Tns3	2246.13	-0.249286	0.0887304	-2.80947	0.00496228	0.0410635
Treh	26.927	0.967071	0.344293	2.80886	0.00497176	0.0411184
Fzd10	32.4318	1.04854	0.37403	2.80335	0.00505752	0.0418038
Rps3	4734.6	0.197492	0.0704655	2.80268	0.00506793	0.041866
Psma7	1002.4	0.252534	0.0901203	2.80219	0.00507563	0.0419057
Ran	227.568	0.4313	0.154045	2.79983	0.00511291	0.0421644
Smarcal1	228.795	0.332684	0.118816	2.79999	0.00511038	0.0421644
Tpst2	96.9213	0.540182	0.192946	2.79966	0.00511568	0.0421644
Golga2	893.735	-0.249102	0.0890237	-2.79815	0.00513964	0.0423378
Evi2a	51.7475	1.35031	0.482711	2.79736	0.00515223	0.0423758
Fbxo30	98.2646	-0.478307	0.170975	-2.79753	0.00514945	0.0423758
Malat1	1852.24	-0.403062	0.144089	-2.79731	0.00515303	0.0423758
Gpr115	5.30766	4.06238	1.45245	2.79692	0.00515925	0.0424029
Gm5887	2.5397	4.29422	1.53544	2.79673	0.00516227	0.0424037
Lrp12	129.276	0.468947	0.167724	2.79594	0.00517491	0.0424835
Zbtb22	157.356	0.403407	0.144322	2.79518	0.005187	0.0425587
Syn2	21.7909	-1.54524	0.552934	-2.79462	0.00519602	0.0426086
Ntrk2	132.462	0.631377	0.225981	2.79393	0.0052071	0.0426752
Spcs1	1461.64	0.267685	0.0959183	2.79076	0.0052585	0.0430722
Pnliprp1	340.11	-2.60543	0.933885	-2.78988	0.00527281	0.043165
Nfix	537.111	-0.274432	0.0983741	-2.78968	0.00527599	0.0431667
Hebp1	65.1839	0.98198	0.352104	2.78889	0.00528883	0.0432171
Wfdc3	3.35562	3.97923	1.42688	2.78876	0.0052911	0.0432171
Zfp97	3.65321	3.05734	1.09619	2.78907	0.00528596	0.0432171
Ptpn21	249.379	-0.330993	0.118725	-2.78789	0.00530522	0.0433081
Nudc	219.505	0.385529	0.138402	2.78557	0.00534342	0.0435953
Tgfbi	194.903	0.784679	0.281767	2.78485	0.00535519	0.0436668
Lsr	300.555	0.311051	0.111704	2.7846	0.00535935	0.0436762
Ogfod2	298.397	0.360636	0.129527	2.78426	0.00536494	0.0436971
Chd4	1181.53	-0.308729	0.110901	-2.78383	0.00537211	0.0437309
Ttc21b	56.153	-0.871453	0.313085	-2.78344	0.00537859	0.0437592
Ttpa	19.4729	2.04097	0.733883	2.78106	0.00541816	0.0440563
Crabp1	39.2465	1.13243	0.4073	2.78033	0.0054303	0.0441137
Dusp11	893.696	-0.227754	0.08192	-2.7802	0.00543262	0.0441137
Incenp	57.1206	0.860615	0.309563	2.78009	0.00543434	0.0441137
Fignl1	14.7917	1.65514	0.595454	2.77964	0.005442	0.0441512
Chst7	7.13063	1.85201	0.666386	2.77919	0.00544954	0.0441876
Slc16a13	62.2185	-0.630058	0.226756	-2.77858	0.00545976	0.0442457
Gnb2l1	5173.88	0.177134	0.0637808	2.77724	0.00548235	0.044404
Mios	161.324	0.391194	0.140935	2.7757	0.00550825	0.0445889
1190002H23Rik	664.847	-0.438867	0.158136	-2.77525	0.00551594	0.0446262
Ccnl2	911.415	-0.361856	0.130446	-2.77399	0.00553741	0.0447749
2700007P21Rik	213.987	-0.355612	0.128212	-2.77362	0.00554364	0.0448003
Fam19a5	14.5034	1.53927	0.55502	2.77337	0.00554796	0.0448102
Zbp1	66.0832	1.95562	0.705198	2.77315	0.00555169	0.0448154
Ptprf	1592.35	-0.265539	0.0957674	-2.77276	0.00555838	0.0448195
Serpinb6b	49.1935	1.24044	0.447358	2.77281	0.00555739	0.0448195
Acsbg1	233.117	-1.43425	0.517374	-2.77217	0.00556847	0.0448759
Crem	92.1339	0.577103	0.208199	2.77189	0.00557327	0.0448896
Zkscan16	9.88297	-3.08786	1.11479	-2.7699	0.00560731	0.0451387
Tmem189	118.844	0.439999	0.158879	2.76939	0.00561608	0.0451842
Ccdc127	727.091	0.296239	0.107004	2.76848	0.00563192	0.0452865
Orc5	187.886	0.386994	0.139798	2.76823	0.00563612	0.0452952
Aox4	2.40819	4.30189	1.55468	2.76706	0.00565645	0.0454333
Cryz	52.681	-0.868432	0.313959	-2.76607	0.00567366	0.0455464
Dcaf6	403.287	0.308765	0.111662	2.76516	0.00568941	0.0456475
1190002F15Rik	4.73399	2.66419	0.963737	2.76444	0.00570204	0.0457236
Mbd2	456.447	0.280481	0.10155	2.76199	0.00574505	0.046043
Ccbl2	836.975	0.295431	0.107028	2.76032	0.00577455	0.0462283
Sncg	27.759	1.30404	0.472412	2.76039	0.0057733	0.0462283
Tmem22	22.8985	-1.15777	0.41952	-2.75975	0.00578459	0.0462831
Ap3s2	478.148	0.313571	0.113641	2.75931	0.00579243	0.0462856
Cdc5l	328.431	-0.284831	0.10323	-2.75919	0.00579448	0.0462856
Ttc14	587.829	-0.34763	0.12598	-2.7594	0.00579071	0.0462856
Chrd	24.1351	1.09749	0.398124	2.75666	0.00583945	0.0466192
Aldh1a7	26.3061	0.87159	0.316242	2.75609	0.00584977	0.0466758
Zfp763	12.5528	-1.8443	0.669255	-2.75575	0.00585574	0.0466978
Mecom	202.733	-0.504504	0.18312	-2.75505	0.00586839	0.0467614
Romo1	170.85	0.472423	0.171493	2.75477	0.0058734	0.0467614
Rpl27a	813.374	0.251456	0.09128	2.75478	0.00587325	0.0467614
Rev3l	246.703	-0.351588	0.127667	-2.75394	0.00588822	0.0468537
Cdkn1b	241.249	-0.396111	0.143898	-2.75273	0.00591013	0.0470022
Stip1	490.552	-0.274152	0.0996236	-2.75188	0.00592539	0.0470978
Med1	364.761	0.31688	0.115194	2.75085	0.00594407	0.0472204
Crnkl1	292.522	-0.352524	0.128197	-2.74987	0.00596198	0.0473367
Mtap9	6.07624	-3.13503	1.14049	-2.74886	0.00598035	0.0474565
Slc44a3	41.6559	-0.735497	0.267686	-2.74761	0.00600312	0.0476112
Tdrkh	17.2413	-1.22214	0.44508	-2.7459	0.00603457	0.0478344
Thbs2	128.533	-0.546675	0.199126	-2.74537	0.00604436	0.0478858
Rcan1	157.042	-0.41033	0.149527	-2.74419	0.00606601	0.0480312
Ero1l	302.054	0.374648	0.136544	2.74378	0.00607364	0.0480653
Eftud1	144.795	-0.50339	0.18349	-2.74341	0.00608042	0.0480927
H28	10.4139	-2.57475	0.93867	-2.74298	0.00608845	0.04813
Sft2d3	58.9423	0.590332	0.21528	2.74216	0.00610372	0.0482243
Gk5	348.523	0.412519	0.150446	2.74198	0.00610709	0.0482247
Fam114a1	490.615	0.34217	0.124817	2.74136	0.00611846	0.0482723
Sh3yl1	126.87	0.558811	0.203849	2.74129	0.00611978	0.0482723
P2rx7	305.99	-0.33824	0.123404	-2.74091	0.00612691	0.0483023
Rod1	931.132	-0.28925	0.10555	-2.7404	0.00613648	0.0483514
Bmp6	24.523	1.92822	0.703739	2.73997	0.00614457	0.0483776
Creg1	1509.28	0.328511	0.119901	2.73986	0.00614647	0.0483776
A930015D03Rik	22.4414	-1.03855	0.379101	-2.73951	0.00615307	0.0484032
1110038D17Rik	296.918	-0.304913	0.111312	-2.73927	0.00615766	0.0484131
Cidea	24.8034	-1.29267	0.471936	-2.73907	0.00616138	0.0484161
Col3a1	4663.8	0.456443	0.166658	2.7388	0.00616637	0.0484291
BC026590	130.211	-0.47626	0.173936	-2.73814	0.00617882	0.0485006
Tnfrsf11a	56.1454	-0.688751	0.25157	-2.73782	0.00618487	0.0485218
Bace2	51.2145	0.890636	0.325397	2.73707	0.00619886	0.0485949
Emd	186.811	0.356977	0.130428	2.73696	0.0062009	0.0485949
Ebpl	52.0899	-0.840255	0.30719	-2.7353	0.00623243	0.0488078
Kctd20	233.496	0.324594	0.118674	2.73517	0.0062348	0.0488078
Abpb	776.407	-1.00389	0.36741	-2.73235	0.00628847	0.0492014
Tgfbr2	518.724	0.449896	0.164683	2.73189	0.00629713	0.0492426
Josd1	548.866	-0.290456	0.106331	-2.73163	0.00630221	0.0492558
Rrh	21.0768	1.04808	0.38429	2.72731	0.00638524	0.0498663
Sos2	197.66	-0.38936	0.142769	-2.72721	0.00638721	0.0498663
Pnpo	347.376	0.348425	0.12779	2.72655	0.00640009	0.04994
Bsg	1358.03	0.212021	0.0777742	2.72611	0.0064086	0.0499527
Thg1l	53.6329	-0.674101	0.247271	-2.72617	0.00640749	0.0499527
Dhx9	1234.26	-0.198608	0.0728632	-2.72576	0.00641531	0.049978
Ntpcr	91.4726	0.505615	0.185512	2.72551	0.00642024	0.0499896
Gpcpd1	978.024	0.382585	0.140413	2.72471	0.00643582	0.050084
Araf	659.928	-0.229658	0.0842982	-2.72435	0.00644273	0.0501109
Mtm1	112.61	0.461158	0.169297	2.72397	0.00645033	0.0501431
Il1rl2	306.878	-0.375027	0.137704	-2.72343	0.00646079	0.0501864
Pnldc1	9.89348	-3.42749	1.25857	-2.72333	0.00646282	0.0501864
Pigz	16.2945	1.52453	0.559951	2.72261	0.00647688	0.0502226
Pik3ca	846.952	-0.268982	0.0987975	-2.72256	0.00647788	0.0502226
Smarcc2	1448.84	-0.20838	0.0765286	-2.72291	0.00647102	0.0502226
Itsn2	473.386	-0.300069	0.110241	-2.72195	0.00648989	0.0502811
Sptlc1	302.033	-0.363418	0.13352	-2.72182	0.00649236	0.0502811
Alms1	38.4193	-0.842491	0.309554	-2.72163	0.00649617	0.0502837
Caskin2	382.996	-0.354783	0.130411	-2.7205	0.00651827	0.0504279
Snap23	214.076	0.346578	0.127407	2.72024	0.00652342	0.0504408
Gm5894	18259.1	-1.4773	0.543518	-2.71804	0.00656705	0.0507297
Ncaph	48.3703	0.85024	0.312818	2.718	0.00656778	0.0507297
Fchsd2	344.311	-0.383515	0.141123	-2.7176	0.00657572	0.050764
Btbd7	191.806	-0.359867	0.132536	-2.71525	0.00662261	0.0510988
Prdm8	9.84578	1.88358	0.69386	2.71465	0.00663465	0.0511645
Apba3	263.759	-0.331904	0.122315	-2.71351	0.00665738	0.0512941
Fam32a	477.219	-0.3319	0.122316	-2.71346	0.00665854	0.0512941
Nxf7	22.8426	1.51949	0.560033	2.71321	0.00666358	0.0513057
Brf1	371.724	-0.316345	0.116643	-2.71206	0.00668656	0.0514553
Tnfrsf21	233.1	0.35793	0.132018	2.71122	0.00670361	0.0515591
Irf4	56.7859	1.46445	0.540482	2.70952	0.00673802	0.0517963
9330175E14Rik	8.35672	2.95893	1.09246	2.70849	0.00675899	0.05193
Sv2c	7.52593	-3.50446	1.294	-2.70824	0.00676415	0.0519421
Med13	1471.1	-0.301712	0.111429	-2.70767	0.0067757	0.0519979
Tecr	472.318	0.304064	0.112303	2.70753	0.0067786	0.0519979
Asb6	245.706	0.311544	0.115139	2.70582	0.00681356	0.0522385
Pbx1	970.126	-0.316649	0.117066	-2.70487	0.00683304	0.0523602
Sirt1	121.879	-0.488728	0.180745	-2.70396	0.0068518	0.0524761
Cr1l	289.704	-0.329211	0.121826	-2.70231	0.00688588	0.0527093
Echdc3	250.29	-0.477355	0.17676	-2.70059	0.00692164	0.0529551
Cbr1	246.535	-0.323744	0.119903	-2.70005	0.0069329	0.0530133
Rps25	1480.92	0.221336	0.0819896	2.69956	0.00694315	0.0530637
Pole	18.0884	1.67998	0.62236	2.69936	0.00694719	0.0530666
Atp5f1	914.096	0.248934	0.0922384	2.69881	0.0069587	0.0530986
Hist1h4i	42.1918	-0.697344	0.258378	-2.69893	0.00695636	0.0530986
Rap2a	156.067	-0.400421	0.148391	-2.69842	0.00696698	0.0531337
Cxcl17	117.785	0.671101	0.248751	2.69788	0.00697817	0.0531911
Ccs	123.601	0.47154	0.174849	2.69685	0.00699997	0.0533292
Gstt2	170.945	0.379066	0.1406	2.69607	0.00701635	0.0533979
Ofd1	175.055	0.385269	0.142896	2.69616	0.00701449	0.0533979
Thada	176.009	-0.406752	0.150883	-2.69582	0.00702161	0.0534099
Tbcd	400.442	0.285861	0.106108	2.69406	0.0070588	0.0536647
Dll4	10.3037	-1.69104	0.627875	-2.69327	0.00707546	0.0537631
Pigr	4934.78	0.654005	0.24304	2.69093	0.00712523	0.0540563
Ssh2	224.747	-0.506002	0.188021	-2.6912	0.00711957	0.0540563
Sugp1	521.275	0.277793	0.103229	2.69102	0.0071233	0.0540563
0610010K14Rik	143.413	0.40685	0.151233	2.69022	0.00714052	0.054144
Polg	303.119	-0.34575	0.128571	-2.68918	0.00716273	0.054284
Mycl1	93.5193	-0.500823	0.1863	-2.68826	0.00718246	0.0544051
Cyb5b	717.853	0.235881	0.0877795	2.6872	0.0072053	0.0545495
2310039H08Rik	109.844	-0.52602	0.195834	-2.68605	0.00723012	0.0546804
Tdp1	47.2704	-0.755782	0.281369	-2.68608	0.00722949	0.0546804
Zgpat	215.061	-0.346594	0.129048	-2.68578	0.00723614	0.0546974
Rabif	260.111	-0.374287	0.139376	-2.68544	0.00724334	0.0547232
Acp5	247.489	0.566103	0.210822	2.68522	0.00724818	0.0547313
B3gnt3	7.7131	2.54097	0.946354	2.68501	0.00725281	0.0547377
8430427H17Rik	102.885	-0.479459	0.178594	-2.68463	0.00726108	0.0547717
Cpe	189.142	0.474888	0.176959	2.68361	0.00728324	0.0548817
Prom2	10098.8	0.310364	0.11565	2.68364	0.00728255	0.0548817
F2rl1	38.2828	0.900355	0.33563	2.68258	0.00730568	0.0550222
Tmem38a	1648.19	0.322019	0.120082	2.68166	0.00732585	0.0551454
Btbd10	100.835	-0.53725	0.20039	-2.68102	0.00733986	0.0552222
Smarca4	802.778	-0.191429	0.0714405	-2.67955	0.00737208	0.0554359
Serpina1b	35.6413	1.75761	0.655985	2.67934	0.00737681	0.0554427
Atg4c	234.752	-0.386479	0.144309	-2.67813	0.00740338	0.0556136
Cdkal1	124.922	-0.412134	0.154077	-2.67485	0.00747619	0.0561314
Bckdhb	371.331	0.288633	0.107923	2.67443	0.00748564	0.0561733
Rab17	55.5638	0.681715	0.255019	2.6732	0.00751318	0.0563508
Gbp4	98.547	-1.20515	0.450978	-2.6723	0.00753325	0.0564721
Efhc1	30.4145	-0.916828	0.343128	-2.67197	0.0075407	0.0564987
Ttbk2	54.1874	-0.713762	0.267246	-2.67081	0.00756696	0.0566662
Hspa1b	74.7708	-1.81466	0.679624	-2.67009	0.00758309	0.0567577
Rpl9	1824.66	0.252952	0.0947417	2.66991	0.00758705	0.0567581
Cntfr	11.0226	1.38632	0.519506	2.66853	0.00761837	0.0569379
Ubr1	298.108	-0.326419	0.122323	-2.66851	0.00761895	0.0569379
Stk38l	79.2553	-0.581804	0.218115	-2.66742	0.00764352	0.0570921
Lrp3	20.2796	0.920569	0.345163	2.66705	0.00765196	0.0571257
D4Ertd22e	440.922	-0.258861	0.0970751	-2.66661	0.00766204	0.0571715
Fcrls	48.0649	0.94929	0.356063	2.66608	0.00767424	0.0572331
Sparc	1847.43	0.385642	0.14475	2.6642	0.00771715	0.0575235
Myo1e	386.801	-0.336127	0.126193	-2.6636	0.00773099	0.0575971
Ubr2	1466.95	-0.313796	0.117818	-2.66339	0.00773578	0.0576032
Ncald	162.743	0.613044	0.230201	2.66308	0.00774284	0.0576261
E130306D19Rik	7.72409	2.00942	0.754958	2.66163	0.00777631	0.0578455
Kifc1	6.8493	2.01767	0.75883	2.65892	0.00783905	0.0582823
Lsm14b	356.657	-0.307973	0.115858	-2.65818	0.00785628	0.0583805
9330133O14Rik	11.4542	1.35428	0.509589	2.65759	0.00787005	0.0584525
Abca2	236.469	-0.545687	0.205344	-2.65742	0.00787404	0.0584525
Tmprss11d	4.57079	2.27062	0.854625	2.65686	0.00788713	0.0585197
Map3k2	297.368	-0.314785	0.118519	-2.65598	0.00790792	0.058644
Rnf167	376.508	0.342551	0.128989	2.65566	0.00791542	0.0586696
Pard6g	52.6061	-0.630305	0.237366	-2.65542	0.007921	0.058681
Ggt5	24.069	1.09817	0.413694	2.65455	0.00794146	0.0588025
Tsen2	85.7835	-0.520743	0.196195	-2.65421	0.00794941	0.0588313
Ap1m2	556.41	-0.251283	0.0946988	-2.65349	0.0079663	0.0588362
Fam131c	8.73084	-2.05103	0.772835	-2.6539	0.00795679	0.0588362
Rpl8	3323.07	0.170556	0.0642745	2.65356	0.00796467	0.0588362
Slc25a46	319.815	0.272034	0.102509	2.65377	0.0079598	0.0588362
Rbbp9	159.898	0.379717	0.143182	2.65199	0.00800189	0.059069
Herpud1	6236.07	0.322349	0.121586	2.6512	0.00802062	0.0591771
Podxl	144.913	-0.494953	0.18689	-2.64836	0.00808828	0.059646
Mapkbp1	112.898	-0.466075	0.176063	-2.64721	0.00811597	0.0597919
Wdfy2	285.358	-0.368286	0.139123	-2.64719	0.00811632	0.0597919
Nr1h2	404.958	0.274734	0.103822	2.64622	0.00813978	0.0599342
Ift27	60.2727	0.62967	0.237989	2.64579	0.00814996	0.0599788
Crisp1	414.581	3.52207	1.33141	2.64536	0.00816047	0.0599952
Krtcap2	933.073	0.247909	0.0937121	2.64543	0.00815871	0.0599952
Gfra1	2.93218	2.75169	1.04026	2.64518	0.00816467	0.0599956
Papd5	464.099	-0.2833	0.10718	-2.64322	0.00821227	0.0603149
Ptprv	10.7878	3.79477	1.43594	2.6427	0.00822469	0.0603755
6430548M08Rik	1694.6	0.392448	0.148666	2.6398	0.0082956	0.0608652
Fhod1	144.995	-0.486289	0.184295	-2.63865	0.00832369	0.0610058
Gatm	41.2857	-1.20655	0.457286	-2.6385	0.0083274	0.0610058
Zfyve26	175.526	-0.408261	0.154727	-2.63859	0.00832506	0.0610058
Tmem50a	379.876	0.267876	0.101533	2.63832	0.00833184	0.0610076
Ergic3	551.08	0.223566	0.0847719	2.63726	0.00835781	0.0611669
Mecp2	314.93	-0.319903	0.121393	-2.63527	0.00840702	0.0614959
Pja2	654.548	-0.29592	0.112323	-2.63453	0.00842534	0.0615989
Cdyl2	17.4633	-1.70507	0.647502	-2.63331	0.00845568	0.0617273
Cpsf1	291.346	-0.345137	0.131062	-2.63339	0.00845367	0.0617273
G3bp1	435.836	-0.269325	0.102263	-2.63364	0.00844742	0.0617273
D19Wsu162e	827.66	0.287361	0.109208	2.63131	0.00850569	0.0620603
Kif14	7.7026	2.15239	0.818043	2.63114	0.00850986	0.0620603
Galnt2	411.363	-0.268568	0.1021	-2.63044	0.00852742	0.0621572
Bcorl1	200.257	-0.338802	0.128853	-2.62937	0.00855443	0.0622645
Ly86	99.2599	1.18296	0.449907	2.62934	0.00855504	0.0622645
Zfp955a	54.5778	0.644595	0.245134	2.62956	0.0085495	0.0622645
Ccdc120	151.532	-0.35744	0.136011	-2.62802	0.00858834	0.0624442
Stat5b	334.039	-0.327637	0.124663	-2.62819	0.00858412	0.0624442
Tpp1	338.603	-0.310898	0.118421	-2.62536	0.00865566	0.0629021
Adamdec1	12.9426	1.5947	0.607732	2.62402	0.00868993	0.0630879
Atp5sl	92.1428	-0.632767	0.24114	-2.62406	0.00868885	0.0630879
Gm4980	16.7889	1.11262	0.424384	2.62173	0.00874839	0.0634806
[truncated: 21,339 more rows]
