# Supplementary material for: Transcriptomic changes in the lacrimal glands of a Sjogren’s disease animal model highlight key molecular mediators and altered biological functions underpinning glandular inflammation and hypofunction
Source: Front Ophthalmol (Lausanne). 2026 Mar 13;6:1697924. doi: 10.3389/fopht.2026.1697924 (PMC13021454; doi:10.3389/fopht.2026.1697924)
Supplement: Supplementary file 3 [file Table2.xlsx]

## Sheet: Sheet1
Supplementary Table S2. DESeq2 (Differential Expression Analysis) Results for the 8-week NOR versus BALB/c comparison.
Gene Symbol	baseMean	log2 Fold-Change NOR/BALBc	lfcSE	stat	P value	Adjusted P value
Gm5886	7456.04	-10.629	0.225203	-47.1975	0	0
BC048546	2643.86	-4.5843	0.144854	-31.6478	8.12195e-220	5.8876e-216
Dpyd	377.638	-4.64611	0.165653	-28.0472	4.3248e-173	2.09003e-169
Slc37a1	1268.2	3.70282	0.132202	28.0089	1.26703e-172	4.59235e-169
Eml1	271.162	-2.88559	0.12721	-22.6838	6.47722e-114	1.87814e-110
Asrgl1	405.203	-2.09614	0.0966378	-21.6907	2.51371e-104	6.07397e-101
Baiap2l1	1676.55	-2.01126	0.104685	-19.2124	2.91618e-82	6.03982e-79
Abcb1a	196.208	4.06096	0.213967	18.9794	2.52317e-80	4.57261e-77
Fgg	3733.25	4.85095	0.257984	18.8033	7.09947e-79	1.14365e-75
St6galnac2	1328.48	-2.23313	0.11926	-18.7248	3.10795e-78	4.50591e-75
Ceacam2	538.269	8.42506	0.453493	18.5781	4.83019e-77	6.3662e-74
Gm6084	2196.54	-7.57314	0.41881	-18.0825	4.37708e-73	5.28825e-70
Mug1	274.263	4.0119	0.22656	17.7079	3.64373e-70	4.0636e-67
Rell1	1138.7	-1.56556	0.0909847	-17.2069	2.35764e-66	2.44151e-63
Slc48a1	932.186	-1.47344	0.0863673	-17.0601	2.93999e-65	2.8416e-62
Suox	227.4	-3.59566	0.213071	-16.8754	6.82317e-64	6.18265e-61
Slc28a3	324.144	-1.97238	0.117328	-16.8107	2.03602e-63	1.73637e-60
BC018473	8607.72	14.2415	0.847855	16.7971	2.56425e-63	2.06536e-60
Coro2a	177.684	5.03378	0.300746	16.7376	6.96968e-63	5.31823e-60
Rapgef3	404.345	-3.73968	0.229875	-16.2683	1.65655e-59	1.20083e-56
Serpinb11	728.552	3.24783	0.199785	16.2566	2.00508e-59	1.38427e-56
Furin	1958.41	1.98828	0.123388	16.1141	2.03148e-58	1.33875e-55
Cdo1	675.199	2.0876	0.129989	16.0598	4.88153e-58	3.07706e-55
Gdf5	176.86	-3.97742	0.255169	-15.5874	8.86799e-55	5.35701e-52
Cd59a	139.351	2.97569	0.191202	15.563	1.298e-54	7.52734e-52
Arhgap18	99.2552	-4.13531	0.270762	-15.2728	1.16001e-52	6.22884e-50
Vars	595.482	-1.53885	0.100751	-15.2737	1.14458e-52	6.22884e-50
Fgl2	275.908	2.69399	0.179992	14.9673	1.20093e-50	6.21825e-48
Gm12886	12053.6	-3.35426	0.225556	-14.8711	5.08013e-50	2.53971e-47
Dhtkd1	237.004	-1.93083	0.135295	-14.2713	3.30328e-46	1.59637e-43
Asgr1	814.031	10.5233	0.741987	14.1826	1.17376e-45	5.48939e-43
Ttc39b	668.898	2.51615	0.177714	14.1584	1.65662e-45	7.50554e-43
Arg1	360.31	-2.61146	0.184684	-14.1402	2.14716e-45	9.4332e-43
Upb1	131.347	-2.72358	0.194004	-14.0388	9.02629e-45	3.84892e-42
Xaf1	132.542	4.12168	0.29835	13.8149	2.07244e-43	8.58464e-41
Tifa	281.638	-2.07707	0.150992	-13.7561	4.67992e-43	1.88471e-40
Gda	273.438	2.39708	0.175027	13.6955	1.07948e-42	4.2298e-40
A330049N07Rik	108.166	3.19374	0.23329	13.69	1.16535e-42	4.4461e-40
Gm14403	116.968	3.64137	0.267298	13.6229	2.92726e-42	1.08819e-39
Sardh	134.925	2.35513	0.173439	13.579	5.33531e-42	1.93378e-39
Glrb	123.53	4.33108	0.319558	13.5534	7.56791e-42	2.67609e-39
Dnajc10	838.098	-0.857245	0.0633241	-13.5374	9.40472e-42	3.24642e-39
Gpr155	246.56	2.19393	0.163549	13.4145	4.97194e-41	1.67635e-38
Zbtb4	421.634	-2.07438	0.155759	-13.3179	1.82237e-40	6.0047e-38
Dnase1	49059.3	3.9714	0.298356	13.3109	1.99972e-40	6.44267e-38
Zhx2	89.3815	3.91078	0.300883	12.9977	1.26112e-38	3.97472e-36
Srp9	611.507	-1.57235	0.121081	-12.986	1.47e-38	4.53449e-36
Noxo1	116.785	2.28627	0.176863	12.9268	3.17704e-38	9.59597e-36
Ceacam1	1545.72	-1.59327	0.123468	-12.9043	4.25716e-38	1.2596e-35
Actn1	1540.51	1.15054	0.0894681	12.8598	7.57471e-38	2.19636e-35
Zdhhc21	464.663	1.64121	0.128121	12.8098	1.4451e-37	4.10804e-35
Mgll	536.939	-1.47474	0.116738	-12.6329	1.39104e-36	3.87833e-34
4933421O10Rik	160.726	-1.74328	0.139978	-12.454	1.33075e-35	3.57281e-33
H2-T23	333.52	-2.33701	0.187651	-12.454	1.32927e-35	3.57281e-33
Dock7	427.486	-1.31094	0.105702	-12.4022	2.54227e-35	6.70141e-33
Metap1d	153.651	-1.9321	0.156104	-12.377	3.48198e-35	9.01461e-33
Tubb6	191.372	-2.50675	0.203549	-12.3152	7.49998e-35	1.90763e-32
Arhgef19	264.465	-1.66805	0.136455	-12.2241	2.31015e-34	5.77458e-32
Ehd3	102.781	2.95305	0.241819	12.2118	2.68856e-34	6.60656e-32
Pmvk	440.824	2.4751	0.205255	12.0587	1.74603e-33	4.21899e-31
Suclg2	283.275	-1.3908	0.115487	-12.0429	2.11433e-33	5.02517e-31
Calml3	102.907	3.10675	0.259579	11.9684	5.2011e-33	1.21622e-30
Fbp1	73.0477	2.78217	0.234539	11.8623	1.8573e-32	4.27416e-30
Nudt18	281.75	-1.56281	0.132346	-11.8085	3.52668e-32	7.98904e-30
2410001C21Rik	531.318	-0.999837	0.0862866	-11.5874	4.77423e-31	1.06487e-28
Tmem181c-ps	152.797	-7.62678	0.66189	-11.5227	1.0134e-30	2.2261e-28
Rasd2	291.624	-2.21084	0.192988	-11.4558	2.19804e-30	4.75631e-28
Setdb1	468.149	-1.24368	0.10896	-11.4141	3.5573e-30	7.58437e-28
Aldh3a2	9652.44	1.1905	0.106452	11.1835	4.91173e-29	1.03203e-26
Cacna1b	61.517	-3.81991	0.342672	-11.1474	7.37228e-29	1.5269e-26
Adhfe1	425.94	-1.33356	0.119722	-11.1388	8.11977e-29	1.65803e-26
H2-T10	117.961	3.00676	0.270083	11.1327	8.69231e-29	1.75029e-26
Extl1	83.0342	-4.28942	0.386921	-11.086	1.46625e-28	2.91202e-26
Ubc	588.195	1.13391	0.104724	10.8276	2.5475e-27	4.99104e-25
Vipr1	431.7	-1.25749	0.117811	-10.6738	1.34992e-26	2.60948e-24
Cyp2f2	2742.06	-1.55634	0.147017	-10.5861	3.45591e-26	6.59261e-24
Oxct1	1447.9	-0.889534	0.0841128	-10.5755	3.87165e-26	7.28976e-24
AI428936	148.071	3.51957	0.336051	10.4733	1.14552e-25	2.12405e-23
Vcp	2183.32	-1.12492	0.107418	-10.4723	1.1574e-25	2.12405e-23
Shisa7	54.7556	-3.63937	0.349761	-10.4053	2.34524e-25	4.25016e-23
Gusb	556.859	1.49063	0.143469	10.3899	2.75708e-25	4.93484e-23
Pla2g12a	847.675	-1.46268	0.140841	-10.3853	2.89286e-25	5.11472e-23
Car6	19643	-1.53223	0.148005	-10.3525	4.07503e-25	7.11805e-23
1600014C10Rik	426.515	1.65974	0.160515	10.3401	4.63819e-25	8.00529e-23
Camk1	324.253	0.989314	0.0960656	10.2983	7.17033e-25	1.223e-22
B4galt1	1786.98	-2.5152	0.246445	-10.2059	1.86525e-24	3.14447e-22
Pttg1	58.7539	5.39329	0.529805	10.1798	2.44167e-24	4.06889e-22
Ccl9	627.367	1.87338	0.184576	10.1497	3.32551e-24	5.47878e-22
Amot	92.8176	3.13146	0.308754	10.1423	3.58717e-24	5.84347e-22
Pafah2	311.049	1.40165	0.138335	10.1323	3.97222e-24	6.3988e-22
Plekhb1	177.142	-1.92175	0.190672	-10.0788	6.85446e-24	1.09204e-21
Fmo3	75.7649	-2.73751	0.27228	-10.054	8.82055e-24	1.39e-21
Slc5a1	308.402	-1.33372	0.132712	-10.0497	9.21578e-24	1.43667e-21
Mpeg1	435.475	2.46153	0.245266	10.0362	1.05697e-23	1.63021e-21
H2-Q10	46.422	-4.31072	0.429809	-10.0294	1.1322e-23	1.72785e-21
Smc5	415.359	1.23239	0.122946	10.0239	1.19705e-23	1.8078e-21
Ccdc129	119.42	2.41463	0.241021	10.0183	1.26627e-23	1.89262e-21
Fam188a	261.758	-1.14353	0.114271	-10.0072	1.41726e-23	2.09668e-21
Tceal8	186.634	1.61883	0.164144	9.86228	6.0659e-23	8.88317e-21
Slco1a6	839.504	1.54649	0.158473	9.75871	1.69293e-22	2.45441e-20
Tmem64	350.919	-1.08857	0.112128	-9.7082	2.78203e-22	3.99346e-20
Ech1	565.799	-1.28239	0.132381	-9.68713	3.42004e-22	4.86114e-20
Prkca	121.122	-1.61867	0.167141	-9.68447	3.51022e-22	4.94089e-20
Cacna1a	228.315	-1.66028	0.171709	-9.66917	4.07678e-22	5.68319e-20
Rras2	323.041	-0.972165	0.100701	-9.65399	4.72794e-22	6.52816e-20
Psmc3ip	48.4766	4.32668	0.449525	9.62501	6.27006e-22	8.57579e-20
Rsph1	50.7929	5.53117	0.575976	9.60312	7.75624e-22	1.05093e-19
Acsbg1	233.117	-4.33114	0.451573	-9.59124	8.70361e-22	1.16838e-19
Pde3b	189.415	2.05149	0.214074	9.58309	9.41802e-22	1.25268e-19
Apip	157.345	-1.36711	0.142818	-9.57238	1.0447e-21	1.37692e-19
Ociad2	113.299	-1.63826	0.171333	-9.56185	1.15672e-21	1.51082e-19
St6galnac1	364.183	1.85521	0.194051	9.56042	1.17279e-21	1.51814e-19
Cmas	426.565	0.992587	0.10415	9.53035	1.56749e-21	2.0111e-19
Hsd17b11	1391.04	-1.32874	0.139832	-9.50242	2.05064e-21	2.60792e-19
Jmy	970.367	-1.04825	0.110366	-9.49791	2.14146e-21	2.69973e-19
Adar	472.523	1.096	0.1157	9.47279	2.72473e-21	3.40545e-19
Ccdc6	671.314	-0.804832	0.0849726	-9.47166	2.75419e-21	3.41284e-19
Me1	684.554	-1.0754	0.113873	-9.44384	3.59346e-21	4.41508e-19
Expi	3730.62	1.27593	0.135703	9.40237	5.33477e-21	6.49945e-19
Pcyox1	539.594	-0.875838	0.0937018	-9.34708	9.01021e-21	1.08858e-18
Oasl2	158.702	2.86502	0.30656	9.34572	9.1268e-21	1.09356e-18
Ptprd	60.4749	2.68599	0.287595	9.33951	9.67771e-21	1.15006e-18
Tmem87a	798.146	-0.846487	0.0906578	-9.33717	9.89415e-21	1.16622e-18
H2-Ea-ps	147.559	-11.187	1.19842	-9.3348	1.01187e-20	1.17361e-18
Kidins220	882.115	-0.617932	0.0661959	-9.3349	1.01082e-20	1.17361e-18
Casp6	278.059	-1.17118	0.125887	-9.30338	1.36048e-20	1.55309e-18
Thnsl2	209.381	-1.24807	0.134148	-9.30366	1.35693e-20	1.55309e-18
Chchd2	460.296	1.00992	0.109278	9.24178	2.42421e-20	2.74579e-18
5830417I10Rik	43.289	4.2764	0.464428	9.20788	3.32624e-20	3.73828e-18
Klf6	518.18	0.997279	0.108419	9.19838	3.63387e-20	4.05261e-18
Clmn	625.973	1.10884	0.120985	9.16509	4.95057e-20	5.47888e-18
Gde1	613.727	-1.14554	0.125151	-9.15326	5.52418e-20	6.06739e-18
Tnfrsf19	109.032	2.11378	0.232426	9.09444	9.50723e-20	1.03636e-17
Atp11c	500.988	-1.23267	0.135976	-9.06536	1.24196e-19	1.34373e-17
Cx3cr1	80.7485	2.75083	0.303969	9.04968	1.43384e-19	1.53984e-17
B4galnt1	1495.51	-0.757914	0.0840786	-9.01435	1.98047e-19	2.11124e-17
Dhrs4	1064.81	1.02818	0.115477	8.90379	5.39701e-19	5.71137e-17
Tmem146	64.7121	-2.17458	0.244504	-8.89384	5.90348e-19	6.20207e-17
Amotl1	982.585	-1.22302	0.137597	-8.88844	6.19714e-19	6.46376e-17
Tfap2b	539.976	-1.00296	0.112921	-8.88194	6.57014e-19	6.80385e-17
Gucy2c	894.84	-0.920443	0.103734	-8.87313	7.11181e-19	7.28638e-17
Thbs1	206.161	2.6668	0.300561	8.87274	7.13661e-19	7.28638e-17
Styk1	77.3313	7.63318	0.867852	8.79549	1.42429e-18	1.44401e-16
Acadl	903.834	-1.18821	0.13538	-8.77685	1.68121e-18	1.69266e-16
Apoe	2526.76	1.30395	0.149607	8.71585	2.88591e-18	2.88551e-16
Shroom1	382.876	-1.25353	0.143951	-8.70803	3.09188e-18	3.07028e-16
Pglyrp1	180.668	2.8357	0.325935	8.70019	3.31335e-18	3.26782e-16
Ect2l	25.9821	-3.8073	0.437953	-8.6934	3.5176e-18	3.44582e-16
C1qb	464.699	2.11099	0.2432	8.68004	3.95639e-18	3.84965e-16
Slc36a1	196.373	-1.06876	0.12315	-8.67855	4.00858e-18	3.87443e-16
Tpm4	506.339	1.11547	0.128649	8.6706	4.29838e-18	4.12702e-16
Plekha4	69.3266	-2.33725	0.271275	-8.61577	6.94707e-18	6.62622e-16
Cyp2a5	1888.19	1.38218	0.160561	8.6084	7.40847e-18	7.02013e-16
C3ar1	67.3742	2.77057	0.321902	8.6069	7.50642e-18	7.06676e-16
Klk1b11	82.485	10.2806	1.19823	8.57988	9.49724e-18	8.88329e-16
Acsl1	1111.11	-0.651021	0.0759149	-8.57567	9.85126e-18	9.15536e-16
BC020535	37.0621	-3.3238	0.389852	-8.5258	1.51762e-17	1.39256e-15
Prkra	201.386	-1.0824	0.126952	-8.52603	1.51454e-17	1.39256e-15
Mgl2	30.8067	-4.10957	0.482716	-8.51343	1.68858e-17	1.53969e-15
Cap2	76.4171	2.53304	0.298085	8.49772	1.93351e-17	1.752e-15
Vegfa	532.497	-0.921427	0.108699	-8.47687	2.31337e-17	2.08318e-15
Fggy	50.982	2.28526	0.270582	8.44575	3.02097e-17	2.70358e-15
2510006D16Rik	1100.53	-0.761091	0.090302	-8.42829	3.50762e-17	3.11984e-15
Mxd4	543.22	-0.904133	0.107351	-8.42218	3.69528e-17	3.26672e-15
Sfrp5	249.965	-1.64616	0.196027	-8.39762	4.55614e-17	4.00333e-15
Ctsh	483.323	1.91743	0.22875	8.38221	5.19447e-17	4.53671e-15
Nadk	704.548	0.735784	0.0879899	8.36214	6.15914e-17	5.34702e-15
Retsat	234.094	1.2064	0.144389	8.35521	6.53152e-17	5.63655e-15
Mum1l1	57.9741	-3.43978	0.411949	-8.35002	6.82537e-17	5.85528e-15
Cdk5rap1	111.134	1.39005	0.16678	8.33463	7.77389e-17	6.61192e-15
Htr5b	117.684	-8.59727	1.03156	-8.33426	7.79858e-17	6.61192e-15
Tfe3	516.911	-0.707649	0.0850085	-8.32446	8.47155e-17	7.14073e-15
Arhgap10	79.8874	2.22048	0.267176	8.31091	9.49723e-17	7.91326e-15
Ralgps2	259.144	1.27881	0.15386	8.31149	9.45047e-17	7.91326e-15
Zbp1	66.0832	3.84396	0.464306	8.27892	1.24294e-16	1.02972e-14
Hapln4	130.617	9.80779	1.18649	8.2662	1.38295e-16	1.13921e-14
Arpc1b	910.072	0.753199	0.0914206	8.23883	1.73903e-16	1.42444e-14
Thyn1	46.114	2.47877	0.300998	8.23518	1.79295e-16	1.46035e-14
Ctsb	2115.59	1.02987	0.12527	8.22119	2.01487e-16	1.63194e-14
6030458C11Rik	301.975	-0.89237	0.108792	-8.20255	2.35345e-16	1.89558e-14
Tbl3	367.378	0.889254	0.108453	8.19945	2.41487e-16	1.9343e-14
Cxcl16	157.887	2.29066	0.281468	8.13826	4.01006e-16	3.19439e-14
Anxa7	1075.59	-0.668034	0.0822352	-8.12346	4.53094e-16	3.5896e-14
Bmp6	24.523	-3.75557	0.464079	-8.09252	5.84438e-16	4.60499e-14
Braf	309.089	-0.897541	0.111183	-8.07262	6.88073e-16	5.36698e-14
Erlin1	887.172	-0.979355	0.121319	-8.07253	6.88548e-16	5.36698e-14
Ccl5	48.5225	4.47482	0.555233	8.05934	7.67049e-16	5.94688e-14
LOC622124	40.8634	-4.81825	0.600327	-8.02604	1.00667e-15	7.76315e-14
Kat2b	861.993	-0.868699	0.108341	-8.01822	1.07286e-15	8.2298e-14
Alad	285.175	-0.905985	0.113263	-7.99897	1.25466e-15	9.52388e-14
Gm4759	36.2686	5.17404	0.64689	7.99832	1.26127e-15	9.52388e-14
Zfp532	163.543	-1.15466	0.14436	-7.9985	1.25943e-15	9.52388e-14
Zfp386	245.554	0.966431	0.120869	7.99571	1.28827e-15	9.67738e-14
Cd53	164.693	2.46026	0.307764	7.99399	1.30637e-15	9.76276e-14
Hmgn3	121.037	1.62922	0.204065	7.98382	1.41871e-15	1.04991e-13
Ifit1	62.4715	2.9466	0.369074	7.98376	1.41939e-15	1.04991e-13
Bmp2k	81.1612	2.00164	0.251815	7.94886	1.88234e-15	1.37829e-13
Cd4	95.9041	3.79897	0.477912	7.94911	1.87862e-15	1.37829e-13
Cldn7	136.517	-1.36696	0.172257	-7.93556	2.0954e-15	1.52659e-13
Itgax	90.3789	3.19168	0.402355	7.93249	2.14788e-15	1.557e-13
Ctdspl	296.566	-0.936423	0.118162	-7.92491	2.28313e-15	1.64681e-13
Tnk1	67.6959	-2.18057	0.275626	-7.91134	2.54629e-15	1.82753e-13
Naprt1	125.25	-1.82855	0.231281	-7.90617	2.65436e-15	1.89571e-13
Eci1	198.805	-0.998188	0.126335	-7.90114	2.7637e-15	1.96412e-13
Rps6ka6	61.4121	-2.01862	0.255883	-7.88885	3.04983e-15	2.1569e-13
Filip1l	219.858	1.59781	0.202599	7.88657	3.10614e-15	2.18606e-13
Gm14420	72.8037	1.8121	0.23029	7.86879	3.581e-15	2.50808e-13
Elf5	917.51	-0.973691	0.123956	-7.85513	3.99357e-15	2.78359e-13
Pgrmc1	896.984	-0.64038	0.081557	-7.85193	4.09677e-15	2.84187e-13
Dnaja4	471.562	-0.925166	0.117924	-7.84542	4.31522e-15	2.97915e-13
Arl5a	238.87	-1.10189	0.140708	-7.83104	4.83844e-15	3.32454e-13
Soat1	957.058	0.988913	0.126307	7.82943	4.90074e-15	3.35146e-13
Arhgap8	239.829	-0.985946	0.126283	-7.80741	5.8377e-15	3.97347e-13
1700086O06Rik	38.1947	-2.45746	0.315366	-7.79239	6.57553e-15	4.45477e-13
Smarcd2	1679.35	-0.48364	0.0621601	-7.78056	7.22026e-15	4.86881e-13
Slc30a4	1138.41	-0.757167	0.0973329	-7.77915	7.30162e-15	4.90087e-13
Tprkb	90.0711	1.42049	0.182697	7.77512	7.53753e-15	5.0359e-13
Myadm	216.781	1.37687	0.17769	7.74872	9.28264e-15	6.17338e-13
Anxa4	183.134	1.5931	0.205627	7.74754	9.36913e-15	6.20245e-13
Med13	1471.1	-0.837205	0.108093	-7.74525	9.53905e-15	6.28623e-13
Net1	482.708	0.905548	0.117108	7.73257	1.054e-14	6.91444e-13
Apobec1	159.674	2.15347	0.27907	7.71658	1.19493e-14	7.80366e-13
Pdhx	859.475	-1.18317	0.153425	-7.71172	1.24129e-14	8.07003e-13
Slc38a2	1378.1	-0.719852	0.093549	-7.69491	1.41592e-14	9.16426e-13
Fam73a	138.236	-1.15812	0.151064	-7.66644	1.76838e-14	1.13946e-12
Lgals3bp	393.404	2.43574	0.317801	7.66435	1.79744e-14	1.15307e-12
Msrb2	74.9063	-1.37017	0.179064	-7.65184	1.98131e-14	1.26542e-12
Cybb	212.901	1.83094	0.239323	7.65048	2.00236e-14	1.27325e-12
Lactb2	364.939	1.30546	0.170896	7.63892	2.19048e-14	1.38679e-12
Ndufs6	297.026	-0.745269	0.0976797	-7.62972	2.35262e-14	1.48297e-12
S100a11	305.334	-0.964619	0.127016	-7.59449	3.09e-14	1.93935e-12
Epsti1	57.3183	3.95587	0.521437	7.58648	3.28719e-14	2.05421e-12
Zfp677	33.8542	2.87065	0.378463	7.58501	3.32452e-14	2.06862e-12
Cidea	24.8034	-3.14418	0.415193	-7.57281	3.65249e-14	2.26299e-12
Evi2a	51.7475	2.38155	0.314825	7.56467	3.88857e-14	2.399e-12
Lzts2	244.965	0.862305	0.114069	7.55951	4.04577e-14	2.48541e-12
Pepd	372.617	0.800887	0.106015	7.55445	4.20645e-14	2.57321e-12
Tnip1	132.697	1.47396	0.195522	7.53859	4.75093e-14	2.89407e-12
Col4a6	30.638	3.52779	0.468025	7.5376	4.78699e-14	2.90384e-12
Ntn1	208.588	-0.967444	0.12839	-7.53518	4.87656e-14	2.94585e-12
Sept1	72.3704	3.97919	0.528168	7.53394	4.92311e-14	2.96163e-12
Ccl28	2347.6	-1.23305	0.163871	-7.52452	5.29144e-14	3.17005e-12
Ctss	573.391	2.27697	0.302866	7.51808	5.55844e-14	3.31631e-12
Tlr13	36.7751	2.96141	0.394447	7.50774	6.01566e-14	3.57439e-12
Selplg	103.193	2.59329	0.345562	7.50455	6.16406e-14	3.64762e-12
Zfp62	544.846	-0.808135	0.107696	-7.50383	6.19806e-14	3.65282e-12
4930422G04Rik	39.2352	3.68355	0.49183	7.48948	6.9146e-14	4.05862e-12
Atl2	824.045	-0.735134	0.0982869	-7.47947	7.46216e-14	4.36235e-12
Dynlrb1	531.266	0.802254	0.107272	7.47871	7.50582e-14	4.37025e-12
Sval3	2177.22	4.21567	0.563823	7.47694	7.60755e-14	4.41177e-12
Mtch1	687.403	-0.564531	0.0755282	-7.47444	7.75334e-14	4.47841e-12
Nrg1	60.702	-2.56438	0.344248	-7.44921	9.39021e-14	5.40235e-12
Rab27b	611.452	-0.94567	0.127095	-7.44066	1.0018e-13	5.74076e-12
0610010O12Rik	79.1246	-1.38795	0.187088	-7.41869	1.1828e-13	6.75129e-12
Myo1g	107.596	2.87704	0.388347	7.40842	1.27813e-13	7.26677e-12
Ms4a4b	45.6878	4.18602	0.566727	7.38631	1.50955e-13	8.54902e-12
Cep290	135.385	-1.06337	0.144025	-7.38325	1.54476e-13	8.71438e-12
Adam15	442.25	-0.797652	0.108067	-7.3811	1.56985e-13	8.82158e-12
Rab6b	69.938	3.15126	0.42717	7.37706	1.61823e-13	9.05832e-12
Dock8	160.818	1.65952	0.22551	7.35894	1.85372e-13	1.03366e-11
Abca5	93.9395	1.45039	0.197142	7.3571	1.87945e-13	1.044e-11
1500003O03Rik	782.019	0.78256	0.106577	7.3427	2.09326e-13	1.15833e-11
Ptprc	455.429	2.62568	0.357653	7.34143	2.11322e-13	1.16492e-11
Jun	203.412	1.55789	0.212259	7.33956	2.14296e-13	1.17684e-11
Msh5	26.0778	-3.52478	0.480362	-7.33776	2.17193e-13	1.18825e-11
Gtl3	238.534	-0.805738	0.109943	-7.32872	2.32363e-13	1.26647e-11
Rhbdd3	274.149	0.919627	0.125633	7.31996	2.48039e-13	1.34684e-11
Itgb2	137.378	2.48871	0.340166	7.31617	2.5514e-13	1.38023e-11
Ccnd1	604.911	-1.03581	0.141761	-7.30672	2.73741e-13	1.47535e-11
Bag1	1066.34	-0.851302	0.116687	-7.29558	2.97367e-13	1.59675e-11
Siglec1	67.9812	2.05289	0.281726	7.28683	3.17339e-13	1.69771e-11
Apof	100.467	4.67798	0.642996	7.27529	3.45684e-13	1.84254e-11
Cct6a	391.298	-0.690999	0.0951067	-7.26551	3.7162e-13	1.97353e-11
Fam107a	48.8011	2.19889	0.302727	7.2636	3.76935e-13	1.99445e-11
Acta2	706.079	0.914058	0.125857	7.26269	3.79466e-13	2.00055e-11
Rgs2	105.498	1.70479	0.235263	7.24632	4.28236e-13	2.24948e-11
Psmb9	91.5953	2.74918	0.380983	7.21602	5.35319e-13	2.80183e-11
Cd86	67.0502	2.23883	0.310491	7.21059	5.57084e-13	2.90525e-11
D730050B12Rik	211.354	-1.30629	0.181204	-7.20896	5.63805e-13	2.92976e-11
Trim30d	32.204	4.54637	0.632258	7.19069	6.44661e-13	3.33796e-11
Il2rg	130.14	2.8052	0.390403	7.18538	6.70182e-13	3.44549e-11
Zfp185	217.153	-1.32316	0.184134	-7.18583	6.67997e-13	3.44549e-11
Chd3	1478.52	-0.68825	0.0958015	-7.18413	6.76369e-13	3.46502e-11
Ggt7	18.2404	5.06502	0.706284	7.17137	7.42493e-13	3.79037e-11
Rundc3b	65.0812	1.87486	0.261752	7.16275	7.9076e-13	4.02261e-11
Sema4g	110.041	-1.51014	0.210983	-7.15762	8.20879e-13	4.16122e-11
Lcn11	73328.7	1.50392	0.210259	7.15268	8.50997e-13	4.29887e-11
Suclg1	938.674	0.550853	0.0771405	7.1409	9.27199e-13	4.66755e-11
Arntl	98.2924	-2.65246	0.371926	-7.13169	9.91448e-13	4.97371e-11
Rplp0	3219.49	0.451991	0.063524	7.11528	1.11689e-12	5.58366e-11
Spire1	138.406	-4.01327	0.564091	-7.11459	1.12245e-12	5.59217e-11
1110020G09Rik	232.441	-0.998156	0.140501	-7.10425	1.20981e-12	6.0068e-11
Mink1	483.077	-0.700664	0.0986913	-7.09955	1.25163e-12	6.1932e-11
Hif1a	623.38	-0.895322	0.126245	-7.09192	1.32264e-12	6.52231e-11
Ifit3	55.2154	3.48011	0.49146	7.08116	1.42956e-12	7.0257e-11
H2-Ab1	879.505	2.15818	0.304947	7.07722	1.47078e-12	7.20385e-11
Dnahc11	58.9111	-2.16544	0.306028	-7.07596	1.48422e-12	7.24517e-11
Polr2k	47.3547	-1.77296	0.250769	-7.0701	1.54824e-12	7.53234e-11
Ly86	99.2599	2.68322	0.379609	7.06838	1.56753e-12	7.60067e-11
Chl1	285.747	1.94595	0.275342	7.06739	1.5788e-12	7.6298e-11
Ankle2	602.904	0.703336	0.0995401	7.06586	1.59627e-12	7.68859e-11
Stat2	691.153	1.07479	0.152315	7.05636	1.70921e-12	8.20533e-11
Gm12888	100410	-1.48949	0.211596	-7.03932	1.93183e-12	9.24344e-11
Hck	154.421	-1.96791	0.279648	-7.03709	1.96292e-12	9.3613e-11
Plekho2	115.375	1.78635	0.254052	7.03143	2.04423e-12	9.71711e-11
Bst2	160.52	1.80279	0.256484	7.02889	2.0819e-12	9.86387e-11
H2-D1	2846.01	1.30372	0.185592	7.02467	2.14573e-12	1.01332e-10
Hist2h2be	139.737	1.07839	0.153659	7.01811	2.24889e-12	1.05858e-10
Setd3	712.292	-0.588939	0.0841135	-7.00171	2.5285e-12	1.18635e-10
Igtp	165.493	3.10406	0.44343	7.00012	2.55742e-12	1.19605e-10
Tmtc3	265.159	-0.765032	0.109459	-6.98918	2.76489e-12	1.28892e-10
BC002163	23.3545	4.84988	0.69401	6.98821	2.78425e-12	1.29378e-10
Gbp2	200.369	2.9643	0.424727	6.97929	2.96669e-12	1.37416e-10
Degs2	21.3476	4.13498	0.594075	6.96037	3.3939e-12	1.56703e-10
Coro1a	395.105	2.85182	0.40994	6.95668	3.48385e-12	1.60346e-10
Pmm1	137.413	1.24674	0.179249	6.95531	3.51783e-12	1.60888e-10
Slc7a8	307.498	-0.897889	0.129091	-6.95548	3.51371e-12	1.60888e-10
2010001M09Rik	66.5707	2.85052	0.410723	6.94025	3.91395e-12	1.77477e-10
Serpina3g	57.7005	5.14972	0.742021	6.94013	3.91727e-12	1.77477e-10
Stat1	740.719	2.15542	0.310549	6.94067	3.90231e-12	1.77477e-10
Pign	226.626	-0.77077	0.111302	-6.92501	4.3594e-12	1.96893e-10
Slc25a11	807.25	-0.501787	0.0725068	-6.92055	4.4989e-12	2.02562e-10
Slitrk6	174.924	1.3065	0.188903	6.91622	4.6384e-12	2.08197e-10
Cfb	248.355	1.83262	0.265117	6.91251	4.76138e-12	2.13057e-10
Pld4	175.429	2.02445	0.293446	6.89889	5.24089e-12	2.33792e-10
Tubb5	610.298	1.22964	0.178309	6.89615	5.34305e-12	2.37618e-10
Peg13	358.832	-0.794681	0.115287	-6.89309	5.45939e-12	2.42049e-10
Cxcl9	99.3175	5.34934	0.777814	6.8774	6.09547e-12	2.69427e-10
Nckap1l	223.147	2.01295	0.292847	6.87372	6.25503e-12	2.75639e-10
Asap2	76.3803	-1.6812	0.24487	-6.86567	6.618e-12	2.90751e-10
Prps2	256.925	-0.727531	0.105998	-6.86365	6.71241e-12	2.94008e-10
Ltf	14674.9	0.587418	0.0855997	6.86239	6.77181e-12	2.95716e-10
Pik3cd	125.441	2.23698	0.326382	6.85388	7.18734e-12	3.12919e-10
Kdm3a	411.116	-0.724181	0.10568	-6.85259	7.25236e-12	3.14804e-10
Vwf	265.285	1.22602	0.178925	6.85212	7.27637e-12	3.14904e-10
Bhlha15	15320.5	-0.860675	0.125622	-6.85131	7.31787e-12	3.15758e-10
Xlr4c	49.3236	-1.85769	0.271493	-6.84249	7.7828e-12	3.34822e-10
Glt25d1	422.373	0.75351	0.110177	6.83908	7.97037e-12	3.41877e-10
D14Ertd668e	82.7843	1.55798	0.227882	6.83676	8.10058e-12	3.46437e-10
Gm8615	29.3711	8.30629	1.21509	6.83595	8.14624e-12	3.47365e-10
Tlr2	53.6264	2.34113	0.343095	6.82355	8.8815e-12	3.77607e-10
Gbp3	82.0836	2.97479	0.436227	6.81937	9.14393e-12	3.87628e-10
Itgal	118.012	3.604	0.528532	6.81889	9.17471e-12	3.87799e-10
Lzts1	28.5763	-6.35998	0.93277	-6.81838	9.20727e-12	3.88044e-10
Man2a2	1388.25	-0.586349	0.0860369	-6.81509	9.42071e-12	3.95888e-10
Chmp3	1082.43	-0.591265	0.0867927	-6.81238	9.59997e-12	4.02256e-10
Dock10	117.088	2.17542	0.319441	6.81007	9.75529e-12	4.07286e-10
Kcnip3	634.984	-0.931456	0.136791	-6.80935	9.8043e-12	4.07286e-10
Myst1	135.472	-0.975031	0.143183	-6.80969	9.78082e-12	4.07286e-10
Iqgap1	1769.17	0.433024	0.0636333	6.80499	1.01054e-11	4.17402e-10
Sox13	550.357	-0.933079	0.137111	-6.8053	1.00838e-11	4.17402e-10
Plcb1	95.5385	2.05322	0.301868	6.80172	1.03376e-11	4.25779e-10
Lztr1	495.95	0.585483	0.0861089	6.79934	1.05102e-11	4.31662e-10
Slc7a2	191.851	-1.19497	0.175819	-6.79662	1.07105e-11	4.38646e-10
Enpep	355.102	0.818919	0.120528	6.79443	1.0874e-11	4.44087e-10
Adora1	77.9171	-3.12318	0.460133	-6.78757	1.1404e-11	4.64423e-10
Sash3	91.8274	3.06235	0.451326	6.78522	1.15913e-11	4.70729e-10
Haus8	36.8715	3.01531	0.444997	6.77601	1.23536e-11	5.00286e-10
Tgfbr1	419.795	0.579743	0.0855829	6.77405	1.25229e-11	5.05729e-10
Nlrc5	168.333	4.17047	0.616804	6.76141	1.36656e-11	5.50343e-10
Itih2	166.687	1.33436	0.197418	6.75906	1.38887e-11	5.57779e-10
Ly9	63.0792	3.73676	0.553148	6.75545	1.42394e-11	5.70283e-10
Igfbp3	142.27	-1.90518	0.282114	-6.75322	1.44603e-11	5.77535e-10
Iigp1	101.362	2.55032	0.377691	6.75239	1.45426e-11	5.79227e-10
Dsc2	506.402	0.660832	0.0979558	6.74623	1.51736e-11	6.02703e-10
Tspan1	39.5019	1.93731	0.287193	6.74569	1.52298e-11	6.03282e-10
Sult1d1	190.8	1.68304	0.249561	6.74401	1.54078e-11	6.08671e-10
Lepr	103.993	-1.28602	0.190828	-6.73918	1.59285e-11	6.2753e-10
Dock2	145.432	2.1708	0.32235	6.7343	1.64719e-11	6.47181e-10
Mia1	34.7488	2.66096	0.395299	6.73152	1.67899e-11	6.5789e-10
Syn2	21.7909	-4.06943	0.60494	-6.72699	1.73208e-11	6.76866e-10
Rnf145	823.576	0.700326	0.104122	6.72601	1.74379e-11	6.7961e-10
Tnfrsf21	233.1	0.961295	0.143002	6.72224	1.78958e-11	6.95584e-10
Nupr1	5324.05	1.15504	0.171962	6.71686	1.85682e-11	7.19792e-10
Fam108c	191.915	-1.02664	0.152897	-6.71456	1.88633e-11	7.29282e-10
C4b	541.075	2.13684	0.318305	6.71318	1.90422e-11	7.32292e-10
Fcer1g	86.7428	2.16299	0.322186	6.71348	1.90041e-11	7.32292e-10
Skp2	97.8839	1.22417	0.182597	6.70419	2.02522e-11	7.76764e-10
Slfn1	31.9327	4.25828	0.635232	6.70351	2.03472e-11	7.78348e-10
Ppp1r1b	918.715	-0.801383	0.119573	-6.70207	2.05492e-11	7.84006e-10
Ms4a7	66.2917	2.25485	0.336794	6.69504	2.15615e-11	8.20469e-10
Paqr3	26.1198	5.25522	0.785437	6.69083	2.21913e-11	8.42222e-10
Mfge8	2628.66	-0.416902	0.0623138	-6.69036	2.22619e-11	8.42698e-10
Mx1	34.2359	3.37964	0.505258	6.68895	2.24781e-11	8.48666e-10
Slc11a1	34.3733	2.38017	0.355882	6.68809	2.261e-11	8.51429e-10
Nek6	152.008	0.941156	0.140751	6.68666	2.28329e-11	8.57595e-10
Hpn	69.6862	1.54477	0.231126	6.68364	2.33073e-11	8.73151e-10
Rdh18-ps	223.756	1.91742	0.28692	6.68279	2.34438e-11	8.76002e-10
Wdfy4	130.873	2.4349	0.364384	6.68225	2.35309e-11	8.76995e-10
Sowaha	32.8357	-2.10983	0.31666	-6.66277	2.68714e-11	9.98929e-10
AW112010	99.8237	2.81991	0.423396	6.66021	2.73429e-11	1.01371e-09
Galnt4	185.945	-0.897298	0.134732	-6.65986	2.74089e-11	1.01371e-09
Tagln	283.3	0.992077	0.149029	6.65694	2.79593e-11	1.03143e-09
Col5a3	112.319	-1.38617	0.208398	-6.65157	2.89985e-11	1.06705e-09
Fam164a	77.2108	-1.45121	0.218227	-6.65001	2.93082e-11	1.07572e-09
Sun1	869.733	-0.580571	0.087347	-6.64672	2.99701e-11	1.09724e-09
Parp14	331.322	2.18495	0.328895	6.6433	3.0674e-11	1.12018e-09
Tmem176b	694.313	1.4938	0.224941	6.64088	3.11813e-11	1.13584e-09
Pim3	1906.31	-0.989042	0.149251	-6.62669	3.43308e-11	1.24744e-09
Rassf4	149.892	1.53038	0.231401	6.61355	3.75213e-11	1.35996e-09
Znfx1	334.709	1.0903	0.164939	6.61033	3.83456e-11	1.38637e-09
Gpcpd1	978.024	0.925585	0.140104	6.6064	3.93789e-11	1.42019e-09
Inpp5d	130.565	1.90261	0.28808	6.60446	3.98971e-11	1.43531e-09
Zfp930	113.663	-1.01146	0.153325	-6.59685	4.19994e-11	1.5072e-09
Hexdc	86.0123	-1.45604	0.220856	-6.59274	4.31791e-11	1.54571e-09
Rps24	1760.72	-0.745347	0.113071	-6.59187	4.34308e-11	1.55089e-09
Tlr3	106.24	1.24384	0.188842	6.58667	4.498e-11	1.60226e-09
Klrk1	32.2167	4.58699	0.696448	6.58627	4.51028e-11	1.6027e-09
Agpat9	62.4498	-1.36856	0.20804	-6.57837	4.75648e-11	1.68605e-09
Tmem128	166.926	0.92397	0.140535	6.57468	4.87587e-11	1.72416e-09
Ifi204	84.818	1.67791	0.255271	6.57307	4.92885e-11	1.7265e-09
Ifi47	77.8988	2.86986	0.436612	6.57303	4.93014e-11	1.7265e-09
Kif1c	608.572	-0.666529	0.101398	-6.57341	4.91774e-11	1.7265e-09
Tcfl5	145.558	-1.00314	0.152607	-6.57334	4.92001e-11	1.7265e-09
Thrsp	113.433	2.2772	0.346641	6.56932	5.05463e-11	1.76583e-09
Emr1	158.266	2.17034	0.330588	6.56511	5.19957e-11	1.8121e-09
Fam171a2	193.064	-0.901348	0.137321	-6.56379	5.24576e-11	1.82382e-09
Cd74	2770.42	1.80061	0.274822	6.5519	5.68078e-11	1.97033e-09
Dhrs1	632.62	0.691701	0.105587	6.55099	5.71588e-11	1.97778e-09
Ubap2	446.079	-0.635257	0.0970064	-6.54861	5.80753e-11	2.0047e-09
Ccr5	45.7246	2.96022	0.452104	6.54766	5.84471e-11	2.01274e-09
Tesk2	192.942	-1.19947	0.183365	-6.54144	6.09294e-11	2.09326e-09
Atp13a5	59.4138	1.62202	0.248035	6.53951	6.17227e-11	2.11282e-09
Chmp4b	1184.91	0.548851	0.0839307	6.53934	6.17904e-11	2.11282e-09
Cyth4	144.892	1.84024	0.281663	6.53346	6.42676e-11	2.19236e-09
Lck	69.4898	4.45461	0.682614	6.52582	6.76296e-11	2.30163e-09
Sh3bgrl3	176.625	1.53112	0.235326	6.50637	7.69865e-11	2.61393e-09
Clock	1179.6	-1.1693	0.179832	-6.50222	7.91458e-11	2.68097e-09
Trim12a	40.2593	8.09525	1.24613	6.49634	8.2298e-11	2.78125e-09
Mettl21d	196.388	-0.939937	0.144794	-6.49153	8.49716e-11	2.86492e-09
Glt8d2	68.8301	-1.52942	0.236115	-6.47743	9.32989e-11	3.13839e-09
Rps6kc1	81.6154	-1.39183	0.214897	-6.47672	9.37375e-11	3.14585e-09
Ifi35	164.204	1.14946	0.177531	6.47468	9.50159e-11	3.17621e-09
Plekhf2	143.764	1.0589	0.163547	6.47457	9.50804e-11	3.17621e-09
Clec4a3	46.6433	2.25725	0.348804	6.47139	9.71024e-11	3.2363e-09
Grb14	33.8301	1.94316	0.300433	6.46785	9.94053e-11	3.30546e-09
Il18bp	42.5965	2.46758	0.381558	6.46711	9.98934e-11	3.31408e-09
Cotl1	182.896	1.79457	0.277549	6.46576	1.00792e-10	3.3307e-09
Rcn2	141.989	-0.990611	0.153211	-6.46567	1.00854e-10	3.3307e-09
Lax1	63.0696	3.13536	0.485364	6.4598	1.04843e-10	3.45458e-09
Tyrobp	134.069	1.80493	0.279734	6.45229	1.10171e-10	3.62191e-09
Ankib1	295.443	-0.609093	0.094484	-6.44652	1.14444e-10	3.75387e-09
Baiap2	324.986	-0.725248	0.112607	-6.44053	1.19059e-10	3.89644e-09
C1qc	363.115	1.53601	0.238639	6.43655	1.22222e-10	3.99093e-09
Irf3	613.035	-0.522624	0.0812029	-6.43602	1.22646e-10	3.99579e-09
Zc3h12d	88.9322	1.77286	0.275649	6.43158	1.26288e-10	4.10522e-09
Dpp4	1788.35	-0.606999	0.0945792	-6.41789	1.38178e-10	4.48166e-09
Zfp869	283.303	0.653187	0.101821	6.41502	1.40804e-10	4.55664e-09
Mpp7	400.206	-0.818216	0.127582	-6.41327	1.42431e-10	4.59903e-09
Srpx	83.2001	1.31751	0.205466	6.41232	1.43319e-10	4.61741e-09
Slc25a34	58.6023	-4.66443	0.728539	-6.40244	1.52914e-10	4.91561e-09
Lsp1	265.931	1.80175	0.281703	6.39591	1.59595e-10	5.11905e-09
Mcm6	92.5343	2.54091	0.397914	6.38557	1.70755e-10	5.46492e-09
Vamp4	175.772	-0.775483	0.121454	-6.38502	1.7138e-10	5.47284e-09
Acadm	731.207	-0.587381	0.0920141	-6.3836	1.72975e-10	5.51163e-09
C1qa	421.243	1.34934	0.211395	6.38302	1.73624e-10	5.52019e-09
Sumf2	58.4677	1.42836	0.223853	6.38078	1.76183e-10	5.58929e-09
Hcls1	123.482	2.29031	0.359002	6.37966	1.77484e-10	5.61827e-09
Gbp5	51.7949	2.94763	0.462243	6.3768	1.80823e-10	5.7115e-09
Tmem181b-ps	131.776	-1.02908	0.161451	-6.37395	1.84217e-10	5.80605e-09
F13a1	294.398	1.15164	0.180706	6.37302	1.85337e-10	5.82868e-09
Faim2	896.934	-1.08015	0.169658	-6.36664	1.93215e-10	6.06327e-09
Bmpr1b	23.7961	-5.16897	0.812005	-6.36569	1.94408e-10	6.08753e-09
Arhgap19	52.4891	1.86121	0.292452	6.36415	1.96374e-10	6.13583e-09
Fxyd5	131.192	1.97281	0.31005	6.36289	1.97994e-10	6.17314e-09
Lrit3	14.799	-3.81854	0.600299	-6.36107	2.00356e-10	6.2334e-09
H2-Q6	128.279	3.39107	0.533695	6.35395	2.09859e-10	6.51506e-09
Shisa5	667.426	1.45778	0.229468	6.35289	2.11305e-10	6.54595e-09
Crbn	431.057	-0.623808	0.0983082	-6.34543	2.21799e-10	6.85637e-09
Cd180	39.3448	3.06694	0.483936	6.33748	2.3355e-10	7.20427e-09
Traf1	53.6256	3.21237	0.507704	6.32726	2.49559e-10	7.68175e-09
Gga2	1364	-0.480886	0.0760939	-6.31964	2.62176e-10	8.05303e-09
Clk1	918.635	-0.810421	0.128265	-6.31832	2.64417e-10	8.10469e-09
H2-Eb1	1015.67	2.00656	0.318022	6.30949	2.79954e-10	8.56281e-09
Gp49a	28.9207	2.27723	0.361191	6.30478	2.88598e-10	8.8086e-09
Slc25a23	703.749	-0.533877	0.0847341	-6.30062	2.96464e-10	9.02971e-09
Mapk9	1497.7	-0.569344	0.090405	-6.2977	3.0209e-10	9.18175e-09
Acad10	135.223	-0.95648	0.151927	-6.29567	3.06069e-10	9.27214e-09
Pde1c	29.588	2.38786	0.3793	6.29544	3.06535e-10	9.27214e-09
Sfxn2	140.147	-0.86592	0.137552	-6.29521	3.06982e-10	9.27214e-09
Ccnjl	44.6221	-2.09339	0.333051	-6.2855	3.26804e-10	9.85032e-09
Marcksl1	103.755	1.52618	0.242895	6.28328	3.31497e-10	9.95041e-09
Tgfb2	76.3806	-1.59477	0.253801	-6.28352	3.30999e-10	9.95041e-09
Akna	115.827	2.16511	0.344615	6.28269	3.32767e-10	9.96788e-09
Bok	99.081	1.58162	0.252019	6.27579	3.47866e-10	1.03987e-08
H2-Aa	1198.38	2.02688	0.323211	6.27108	3.5855e-10	1.0696e-08
Whrn	47.185	-2.1525	0.343423	-6.26778	3.66231e-10	1.09027e-08
Cuzd1	27.1172	3.61927	0.577844	6.2634	3.76669e-10	1.11905e-08
Cd24a	4279.06	0.53198	0.0849787	6.26015	3.846e-10	1.14027e-08
Rpl7l1	538.51	-0.57059	0.0911584	-6.25932	3.86652e-10	1.14402e-08
Myo1f	78.7869	2.14644	0.34377	6.24382	4.27014e-10	1.26087e-08
H2-K2	119.846	2.03941	0.326744	6.2416	4.33117e-10	1.27629e-08
Hmgcl	425.53	-0.675359	0.108235	-6.23975	4.38279e-10	1.28888e-08
Entpd2	182.493	-1.01789	0.163141	-6.23932	4.39469e-10	1.28976e-08
Dusp8	66.8389	1.3855	0.222085	6.23859	4.4154e-10	1.29322e-08
Rac2	204.456	3.00048	0.481192	6.23551	4.50299e-10	1.31622e-08
Cd84	54.1825	2.23333	0.358366	6.232	4.60522e-10	1.34339e-08
Myh14	228.483	-0.853664	0.137087	-6.22716	4.74964e-10	1.38274e-08
Os9	6283.86	-0.623088	0.100167	-6.22051	4.95552e-10	1.43978e-08
Clec12a	37.2496	2.8233	0.454297	6.21466	5.1436e-10	1.49144e-08
Dlg5	403.929	-0.602444	0.096966	-6.21294	5.20022e-10	1.50485e-08
Gpr65	30.9335	2.8791	0.464032	6.20453	5.48607e-10	1.5844e-08
Klra17	20.3768	7.81583	1.25977	6.20419	5.49776e-10	1.58462e-08
Cd52	202.194	3.7935	0.612432	6.19415	5.85993e-10	1.68566e-08
Fyb	72.0674	2.36691	0.38231	6.19107	5.97572e-10	1.71556e-08
Ms4a6b	84.7281	2.32127	0.375594	6.18025	6.39983e-10	1.83369e-08
Gbp6	40.6518	3.52188	0.570304	6.17544	6.59785e-10	1.88456e-08
H2-M2	47.5312	3.04711	0.493434	6.17531	6.60339e-10	1.88456e-08
Adal	151.213	-0.88906	0.143991	-6.17442	6.64066e-10	1.89148e-08
Cd68	99.666	1.62567	0.263539	6.16863	6.88859e-10	1.95825e-08
Tgfbi	194.903	1.66569	0.270056	6.16793	6.91898e-10	1.96304e-08
Uox	11.0306	-7.72997	1.25431	-6.16273	7.15005e-10	2.02464e-08
Gng12	330.589	-0.618137	0.100335	-6.16071	7.2421e-10	2.04671e-08
Tesk1	185.629	-0.84055	0.13649	-6.15834	7.35135e-10	2.07354e-08
Trim34a	42.3521	2.98249	0.484527	6.15546	7.48593e-10	2.1074e-08
Rsad2	45.2946	3.50274	0.569522	6.15031	7.73311e-10	2.17125e-08
Tmc6	498.484	-0.563724	0.0916608	-6.15011	7.74268e-10	2.17125e-08
Osbpl9	435.448	0.531193	0.0864296	6.14596	7.948e-10	2.22452e-08
Ncf4	51.5779	2.61702	0.426599	6.13462	8.53614e-10	2.38453e-08
Rbm46	20.5754	-2.27587	0.37106	-6.13341	8.60141e-10	2.39814e-08
Lgmn	313.514	1.35283	0.220668	6.13063	8.75342e-10	2.43584e-08
Hspb8	74.68	1.42176	0.232215	6.12258	9.20719e-10	2.5572e-08
Dhdh	42.3809	-2.07283	0.338842	-6.11739	9.5122e-10	2.63686e-08
Dhx58	58.033	2.29397	0.375338	6.11174	9.85525e-10	2.72674e-08
Ncs1	18.1857	-2.97399	0.486768	-6.10967	9.9836e-10	2.75699e-08
Gm20410	1744.46	-5.02936	0.823543	-6.10699	1.0153e-09	2.79845e-08
Pqlc1	685.521	-0.570694	0.0934562	-6.10654	1.01816e-09	2.80101e-08
Abcc4	439.501	-0.632287	0.103579	-6.10438	1.03202e-09	2.83375e-08
Napsa	80.0084	2.94987	0.483313	6.10342	1.03822e-09	2.84538e-08
Sdhb	748.271	-0.469776	0.0769856	-6.10213	1.04662e-09	2.863e-08
Irgm2	137.684	2.17542	0.356719	6.09841	1.07128e-09	2.91944e-08
Spn	77.9836	2.48534	0.407538	6.09844	1.07111e-09	2.91944e-08
Ptprn2	22.4227	-3.49625	0.57359	-6.09538	1.09177e-09	2.9697e-08
Itga4	101.041	2.33808	0.383749	6.09272	1.11005e-09	3.01376e-08
Oas2	57.8111	1.95328	0.320888	6.0871	1.14973e-09	3.11567e-08
Apol9b	18.6426	3.91401	0.64416	6.07614	1.23109e-09	3.32991e-08
Rtkn	298.052	0.66022	0.108665	6.07576	1.23402e-09	3.33163e-08
Zfp324	179.84	1.11819	0.184175	6.07136	1.2683e-09	3.41781e-08
Spata21	17.8267	-5.51275	0.908837	-6.06572	1.31362e-09	3.53337e-08
Plxnd1	161.408	1.28608	0.212315	6.05742	1.38324e-09	3.71374e-08
Ms4a4c	42.536	3.36128	0.555138	6.05485	1.40548e-09	3.76648e-08
Clec2d	359.217	1.13136	0.187108	6.04658	1.47955e-09	3.95766e-08
Gm20581	949.957	-1.5956	0.263959	-6.04489	1.49512e-09	3.99194e-08
Cyfip2	76.4085	2.77213	0.458739	6.04293	1.51337e-09	4.03323e-08
Adamts10	147.024	-1.47972	0.244901	-6.04213	1.52094e-09	4.03955e-08
Rab15	1446.07	0.705625	0.116785	6.04209	1.52131e-09	4.03955e-08
Irgm1	338.012	1.94114	0.321475	6.03824	1.55808e-09	4.12963e-08
Fdps	413.794	0.737661	0.12222	6.0355	1.58476e-09	4.19267e-08
Sgms2	328.497	-1.12148	0.185905	-6.03255	1.61392e-09	4.26205e-08
Fmo5	2944.29	-1.7588	0.291812	-6.02717	1.66859e-09	4.39839e-08
Ccr2	109.135	2.19726	0.365044	6.01916	1.75321e-09	4.6029e-08
Ikzf3	72.8318	5.05601	0.840017	6.01893	1.75569e-09	4.6029e-08
Ptpro	37.6756	2.00599	0.333271	6.01909	1.75401e-09	4.6029e-08
Pik3r5	45.3311	2.43349	0.404502	6.01602	1.78757e-09	4.678e-08
Gm6222	13.9071	-7.38632	1.22786	-6.01562	1.79199e-09	4.68113e-08
Fkbp5	3435.06	-0.98228	0.163307	-6.01491	1.79982e-09	4.69312e-08
Tapbpl	227.379	0.783782	0.130568	6.00288	1.93852e-09	5.04572e-08
Cchcr1	21.1177	-2.97813	0.496162	-6.00233	1.94503e-09	5.0536e-08
Btla	90.1459	4.5538	0.759212	5.99806	1.99685e-09	5.17895e-08
Mylk	369.173	0.711791	0.118762	5.99344	2.05452e-09	5.31899e-08
2700089E24Rik	492.467	-0.535629	0.0894355	-5.989	2.11137e-09	5.45645e-08
Herc6	54.2195	2.1276	0.355938	5.97745	2.26655e-09	5.84705e-08
Pitpnc1	145.478	1.00419	0.168032	5.97617	2.28442e-09	5.88268e-08
Mcart1	1200.54	0.63015	0.105449	5.97588	2.28853e-09	5.88281e-08
Gm12250	36.0853	3.36273	0.562881	5.97414	2.3131e-09	5.93546e-08
Lilrb4	47.0303	1.93865	0.324593	5.97255	2.33567e-09	5.98277e-08
Cd83	86.0807	2.12127	0.355256	5.97111	2.35645e-09	6.02536e-08
BC013712	58.7613	2.59332	0.434424	5.96956	2.37901e-09	6.07234e-08
Etv1	913.465	-0.612382	0.10269	-5.9634	2.47039e-09	6.2945e-08
Slc26a11	85.4356	-1.23168	0.20664	-5.9605	2.51464e-09	6.39601e-08
Irf4	56.7859	2.58998	0.434697	5.95812	2.55151e-09	6.47842e-08
9530003J23Rik	54.9883	-1.50305	0.252295	-5.9575	2.56126e-09	6.49181e-08
Efhd2	509.647	0.661226	0.111003	5.95685	2.57146e-09	6.50628e-08
Tgfb3	71.1055	1.31622	0.221097	5.95314	2.63041e-09	6.64385e-08
Sectm1b	47.1537	3.21295	0.539896	5.95104	2.66441e-09	6.71802e-08
Lrrc8e	48.9288	-1.42767	0.240163	-5.94459	2.77152e-09	6.97594e-08
Acot13	118.004	-0.93961	0.158101	-5.94312	2.7965e-09	7.02315e-08
Slfn2	165.567	1.87421	0.315368	5.94292	2.79996e-09	7.02315e-08
Arhgef6	94.9034	1.70594	0.287427	5.93521	2.93473e-09	7.34849e-08
Fmnl1	112.329	1.91376	0.322508	5.93398	2.95671e-09	7.39076e-08
Grn	1597.02	0.430022	0.07248	5.93298	2.97485e-09	7.42329e-08
Masp2	18.0489	-7.36209	1.2414	-5.93049	3.02026e-09	7.52367e-08
BC064078	393.742	0.852254	0.143808	5.92634	3.09753e-09	7.67657e-08
Fdft1	176.735	2.03651	0.343628	5.92649	3.09474e-09	7.67657e-08
Zdhhc9	549.049	-0.642417	0.108395	-5.92661	3.09245e-09	7.67657e-08
Zfp943	152.362	0.828928	0.139934	5.9237	3.14784e-09	7.78796e-08
H2afj	304.057	-0.766605	0.129436	-5.92265	3.16789e-09	7.82419e-08
Slc39a2	176.159	1.03362	0.174667	5.91766	3.2656e-09	8.0518e-08
Trim30a	105.979	2.18296	0.36965	5.90546	3.51655e-09	8.65585e-08
Steap4	421.83	-0.824509	0.139744	-5.90013	3.63213e-09	8.92519e-08
Pde4b	775.005	-0.603361	0.102331	-5.89618	3.72022e-09	9.12619e-08
Slamf7	39.9932	2.6751	0.454407	5.88701	3.93234e-09	9.63024e-08
Map3k14	53.0368	1.88787	0.320754	5.88572	3.96315e-09	9.68934e-08
Ano10	188.597	-0.773866	0.131566	-5.88197	4.05424e-09	9.89534e-08
Pwwp2a	187.096	-0.796452	0.135482	-5.87864	4.13649e-09	1.00791e-07
C130074G19Rik	174.592	-0.988681	0.168693	-5.86085	4.60516e-09	1.12023e-07
Eml2	84.5416	-1.29831	0.221559	-5.85987	4.63221e-09	1.12492e-07
Fam125a	307.579	0.572371	0.0977137	5.85763	4.6952e-09	1.13732e-07
Klrb1b	20.3113	3.96113	0.67625	5.8575	4.69896e-09	1.13732e-07
Tmem173	92.5834	1.89684	0.324036	5.85378	4.80515e-09	1.16108e-07
Atp8a1	212.11	0.878779	0.150273	5.84789	4.97847e-09	1.20096e-07
Gmnn	41.065	-1.7749	0.303668	-5.84486	5.07001e-09	1.22101e-07
Prc1	53.9373	2.64125	0.451989	5.84362	5.108e-09	1.22812e-07
Cxcl14	189.558	1.18307	0.202543	5.84111	5.18526e-09	1.24463e-07
Psmb8	237.64	2.69557	0.462082	5.83353	5.42662e-09	1.30042e-07
Cadps2	415.462	-0.656077	0.112611	-5.82604	5.67589e-09	1.35567e-07
Cpsf4	139.033	-0.826092	0.141789	-5.82619	5.67072e-09	1.35567e-07
Ankrd26	69.1778	-1.18688	0.203926	-5.82017	5.87889e-09	1.40185e-07
Cd3g	49.3975	5.46628	0.939876	5.81596	6.02879e-09	1.43523e-07
Epb4.1l1	522.016	-0.641981	0.110534	-5.808	6.32241e-09	1.50266e-07
Palmd	162.947	1.06654	0.183836	5.80157	6.56956e-09	1.55885e-07
Ifitm3	274.146	1.596	0.275418	5.79484	6.83862e-09	1.62004e-07
2610002J02Rik	95.9377	1.04698	0.18086	5.78887	7.08602e-09	1.67591e-07
Il4ra	115.597	1.77741	0.307526	5.7797	7.48317e-09	1.76696e-07
Fn3k	34.8182	-1.98541	0.343574	-5.77869	7.52859e-09	1.77368e-07
Hint2	110.046	-0.980603	0.169698	-5.77852	7.53614e-09	1.77368e-07
Spint1	355.336	-0.592798	0.102609	-5.77727	7.59211e-09	1.78396e-07
Cd79b	153.46	5.59407	0.970833	5.76213	8.30585e-09	1.94852e-07
Apoa1bp	353.691	-0.537214	0.0933028	-5.75775	8.52432e-09	1.99654e-07
Smc6	397.776	-0.57851	0.100499	-5.7564	8.59288e-09	2.00935e-07
Zfp459	12.9491	-3.50965	0.609877	-5.75469	8.68035e-09	2.02653e-07
Gstm1	407.487	-0.710763	0.123564	-5.75218	8.81017e-09	2.05353e-07
Lgals3	96.3455	1.92308	0.334483	5.74943	8.95474e-09	2.08388e-07
Mt2	98.743	2.31773	0.403822	5.7395	9.4958e-09	2.20625e-07
Fancg	73.2642	-1.40034	0.244128	-5.73609	9.68874e-09	2.24389e-07
Tapbp	435.183	1.23276	0.21491	5.73617	9.6839e-09	2.24389e-07
6330578E17Rik	492.431	-0.43686	0.076254	-5.72902	1.01015e-08	2.33576e-07
Hmha1	305.506	2.00102	0.349424	5.72663	1.02443e-08	2.36499e-07
Gm12887	15340.5	0.907239	0.158483	5.72451	1.03731e-08	2.39093e-07
Lyz2	1307.86	1.62527	0.284026	5.72224	1.05127e-08	2.41542e-07
Sla	98.3296	2.10863	0.368491	5.72235	1.05061e-08	2.41542e-07
Dpf1	15.8001	-4.76111	0.8325	-5.71905	1.07122e-08	2.45349e-07
Slc7a11	190.965	-1.24061	0.216921	-5.71917	1.07044e-08	2.45349e-07
Agps	743.418	-0.50316	0.087996	-5.71798	1.07797e-08	2.46504e-07
Hipk1	2018.47	-0.446559	0.0782439	-5.70727	1.148e-08	2.62106e-07
Mpdu1	326.771	-0.58634	0.102752	-5.70638	1.15406e-08	2.63075e-07
Il21r	58.9598	4.08803	0.716568	5.70501	1.16339e-08	2.64784e-07
Vcam1	91.0262	2.3094	0.405726	5.69203	1.25537e-08	2.85271e-07
Ms4a6d	68.0463	1.99383	0.350346	5.69103	1.26277e-08	2.86505e-07
Tjp3	441.619	-0.728698	0.12806	-5.6903	1.26819e-08	2.87284e-07
Gmds	159.327	0.839325	0.147558	5.68811	1.28453e-08	2.90533e-07
Ctsw	31.4366	3.69802	0.650583	5.68416	1.31456e-08	2.96862e-07
AF251705	30.7497	2.42985	0.427784	5.68009	1.3462e-08	3.03294e-07
Ly6e	389.508	2.21843	0.390572	5.67996	1.34723e-08	3.03294e-07
D930016D06Rik	50.5718	1.5459	0.272208	5.67912	1.35388e-08	3.04319e-07
Mospd2	540.083	-0.747779	0.131798	-5.67366	1.39777e-08	3.13697e-07
Lancl1	222.69	-0.635435	0.11205	-5.671	1.41964e-08	3.17872e-07
Map3k5	400.523	-0.548048	0.0966426	-5.67087	1.42076e-08	3.17872e-07
Htra1	239.593	-0.815644	0.143864	-5.66956	1.43163e-08	3.19812e-07
Lad1	289.315	-0.616469	0.108745	-5.66894	1.43684e-08	3.20481e-07
Hsdl2	607.422	-0.855008	0.151047	-5.66054	1.50899e-08	3.36058e-07
Insig1	282.391	0.813342	0.143762	5.65756	1.53544e-08	3.41422e-07
Alox5ap	44.7541	1.91798	0.339071	5.65657	1.54429e-08	3.42865e-07
Cyp27a1	731.261	-0.614838	0.10876	-5.65316	1.57524e-08	3.49203e-07
Igj	1912.06	3.10045	0.548562	5.65195	1.58633e-08	3.51124e-07
Gm20516	29484.3	-2.93806	0.520412	-5.64564	1.64569e-08	3.63708e-07
Lifr	413.999	0.553332	0.0980534	5.64317	1.66951e-08	3.6841e-07
Eml6	38.5789	1.95886	0.347265	5.64083	1.69231e-08	3.72874e-07
Cdc42	1227.24	0.471146	0.0835961	5.63598	1.74066e-08	3.8247e-07
Foxred2	163.597	-1.19829	0.212622	-5.63576	1.74287e-08	3.8247e-07
Ppm1e	22.3371	-2.48267	0.440529	-5.63567	1.74378e-08	3.8247e-07
Rxra	908.192	-0.498256	0.0884868	-5.63085	1.79327e-08	3.92732e-07
Ly6a	452.862	2.00452	0.356367	5.62488	1.8564e-08	4.05943e-07
Fam181b	107.322	1.16578	0.207308	5.62342	1.87211e-08	4.08763e-07
Ptpn22	35.7127	3.8099	0.677596	5.62268	1.88022e-08	4.09915e-07
Rabac1	932.257	-0.592536	0.1054	-5.62179	1.88987e-08	4.11401e-07
2700060E02Rik	481.663	-0.510585	0.0908958	-5.61726	1.94006e-08	4.21694e-07
Bcl3	36.089	2.47877	0.442022	5.60781	2.04907e-08	4.44722e-07
Mtmr6	514.617	0.503826	0.089851	5.60735	2.05448e-08	4.4523e-07
Fam105a	58.1897	1.94623	0.347114	5.60689	2.05992e-08	4.45742e-07
Trim14	29.147	1.8877	0.336801	5.6048	2.08494e-08	4.50484e-07
Mucl1	828.88	5.20204	0.928272	5.60401	2.09452e-08	4.51881e-07
Tmigd1	55.0538	-1.56967	0.280545	-5.59509	2.20506e-08	4.75022e-07
Lrmp	71.4676	2.23656	0.399787	5.59438	2.21406e-08	4.76254e-07
Ccdc93	925.643	-0.831164	0.148661	-5.59099	2.25776e-08	4.84934e-07
Pm20d1	81.6582	-1.50442	0.269198	-5.58853	2.29001e-08	4.91133e-07
Dusp16	375.577	0.644787	0.11545	5.58501	2.33687e-08	5.00442e-07
Trps1	191.616	0.701981	0.125698	5.58465	2.34169e-08	5.00736e-07
Cxcr6	21.2662	3.57699	0.640585	5.58394	2.35123e-08	5.02035e-07
Ripply3	17.8091	-3.0445	0.545432	-5.58182	2.3802e-08	5.07473e-07
Exoc7	247.459	-0.589114	0.105554	-5.58114	2.3895e-08	5.08644e-07
Pgf	653.75	-0.978187	0.175274	-5.5809	2.39271e-08	5.08644e-07
Ms4a6c	104.469	2.08967	0.374699	5.57693	2.44802e-08	5.19639e-07
Adh1	1090.18	0.742404	0.133127	5.57667	2.45167e-08	5.19653e-07
App	1357.81	0.645932	0.115885	5.57388	2.49126e-08	5.27274e-07
Polr2a	881.13	-0.636021	0.114175	-5.57057	2.53907e-08	5.3661e-07
Psg17	12.8874	2.88592	0.51826	5.56849	2.56961e-08	5.42274e-07
Tulp4	252.707	-0.747099	0.134223	-5.56612	2.60478e-08	5.48896e-07
Cxcl12	389.444	0.659392	0.118473	5.56575	2.61021e-08	5.49242e-07
Ctsz	610.673	0.834294	0.149913	5.56519	2.61872e-08	5.50236e-07
Fkbp4	2580.41	-0.593068	0.106644	-5.56122	2.67896e-08	5.62078e-07
Fuca1	556.376	-0.469331	0.0844131	-5.55993	2.69886e-08	5.65435e-07
S100a4	99.8396	1.85903	0.334437	5.55867	2.71841e-08	5.68708e-07
Mkrn1	362.04	-0.682502	0.122852	-5.55548	2.76844e-08	5.78341e-07
Parvg	45.931	2.66144	0.479383	5.5518	2.82748e-08	5.89824e-07
Rab3ip	282.825	-0.660963	0.119314	-5.53968	3.03028e-08	6.31221e-07
Arhgap30	177.803	1.59199	0.287628	5.53489	3.11423e-08	6.47778e-07
Agl	712.475	0.917829	0.165877	5.53318	3.14472e-08	6.53183e-07
Scand1	121.765	-1.13715	0.205554	-5.53215	3.1633e-08	6.56102e-07
Ifi203	95.7208	1.72895	0.312592	5.53101	3.18398e-08	6.59448e-07
Igsf6	34.2129	2.0203	0.36532	5.53022	3.19836e-08	6.61481e-07
Il10ra	118.914	2.02	0.365302	5.52967	3.20835e-08	6.62602e-07
St6gal1	117.238	1.9184	0.346979	5.52888	3.22275e-08	6.64629e-07
Plxnc1	58.9236	2.06133	0.372971	5.52678	3.26161e-08	6.71687e-07
Fkbp1a	253.623	0.754457	0.136642	5.52139	3.36326e-08	6.91639e-07
Rbpj	107.006	0.903664	0.163687	5.5207	3.37659e-08	6.93397e-07
Fermt3	96.1401	2.03481	0.368656	5.51954	3.3989e-08	6.95025e-07
Glcci1	89.5792	1.21163	0.219511	5.51967	3.39637e-08	6.95025e-07
Napa	1071.99	0.471046	0.0853387	5.51972	3.39537e-08	6.95025e-07
Itgb7	101.429	2.17788	0.394971	5.51402	3.5072e-08	7.1616e-07
Traf3ip3	49.2627	3.87664	0.703123	5.51346	3.51838e-08	7.17434e-07
Myh11	765.615	0.598044	0.108497	5.5121	3.54581e-08	7.2201e-07
Flna	1221	0.889787	0.161437	5.51166	3.55456e-08	7.22777e-07
Akr1a1	2100.87	0.331113	0.0601215	5.50739	3.64183e-08	7.39486e-07
Grb7	351.329	-0.823993	0.149755	-5.50228	3.74916e-08	7.60214e-07
Cpt1a	1136.46	-0.813098	0.147826	-5.50036	3.79014e-08	7.6745e-07
Niacr1	56.5577	1.82376	0.331613	5.49966	3.80514e-08	7.69414e-07
Pgm5	70.7126	1.18574	0.215793	5.49479	3.91179e-08	7.89877e-07
Azin1	1737	-0.722873	0.131626	-5.49189	3.9766e-08	8.01846e-07
Fam73b	305.782	-0.601993	0.109822	-5.48152	4.21688e-08	8.49115e-07
Pls3	190.937	-0.67906	0.123903	-5.48059	4.2391e-08	8.52406e-07
Fam86	81.7402	-0.962486	0.175788	-5.47526	4.3686e-08	8.77229e-07
Irgq	172.815	0.837324	0.153258	5.46351	4.66815e-08	9.36083e-07
Stim1	748.416	-0.730279	0.13369	-5.46246	4.69572e-08	9.40311e-07
Ppara	185.164	-0.914565	0.167533	-5.45903	4.78752e-08	9.57373e-07
Tap2	204.129	2.22079	0.406979	5.45676	4.84912e-08	9.68354e-07
Cdk14	152.484	1.11263	0.203955	5.45529	4.8892e-08	9.75016e-07
Fabp5	58.9893	1.6396	0.300761	5.45148	4.99511e-08	9.93403e-07
Mro	551.265	-0.577106	0.105862	-5.45149	4.99498e-08	9.93403e-07
Evi2b	63.0676	2.38733	0.438033	5.45011	5.03377e-08	9.98384e-07
Slpi	81.1483	4.10682	0.753529	5.45011	5.03392e-08	9.98384e-07
Fgd2	63.6143	1.87185	0.343483	5.4496	5.04827e-08	9.99862e-07
Qpctl	199.703	-0.652513	0.119759	-5.44853	5.07864e-08	1.0045e-06
Sfpi1	47.5973	1.97953	0.363381	5.44752	5.10759e-08	1.00885e-06
Gpam	892.896	-0.59132	0.108589	-5.44546	5.1671e-08	1.01922e-06
Blnk	63.3022	2.1426	0.39354	5.44441	5.19765e-08	1.02385e-06
Gkap1	149.677	-0.840169	0.154394	-5.44173	5.27668e-08	1.03801e-06
Tmem68	119.181	0.856506	0.157425	5.44073	5.30619e-08	1.0424e-06
Numa1	1322.28	-0.370959	0.0682601	-5.43448	5.49552e-08	1.07813e-06
Fzd7	188.179	0.697578	0.128393	5.43315	5.53672e-08	1.08475e-06
Krcc1	547.079	-0.543754	0.100124	-5.43083	5.6093e-08	1.09748e-06
Ptk7	105.407	-1.04748	0.193188	-5.42208	5.89096e-08	1.15104e-06
Lair1	31.7403	2.36668	0.436722	5.41918	5.98714e-08	1.16713e-06
Tnf	17.0819	4.33886	0.800658	5.41912	5.98939e-08	1.16713e-06
Bmi1	288.534	-0.620324	0.114494	-5.41797	6.02785e-08	1.17147e-06
Gbp7	88.065	1.6938	0.312617	5.41813	6.02243e-08	1.17147e-06
Egf	1331.14	-0.666585	0.123045	-5.41741	6.04691e-08	1.1736e-06
Relb	89.9579	1.37482	0.253837	5.41617	6.08881e-08	1.18016e-06
Echdc3	250.29	-0.864133	0.159607	-5.41411	6.15938e-08	1.19224e-06
Gemin5	248.484	-0.686996	0.126922	-5.41272	6.20735e-08	1.19992e-06
Lamb3	118.469	0.885579	0.163641	5.41173	6.24205e-08	1.20502e-06
Ssx2ip	358.436	-0.762211	0.140982	-5.40644	6.42884e-08	1.23943e-06
Stxbp6	454.752	0.647548	0.119813	5.40467	6.49287e-08	1.25012e-06
Atf3	62.9987	1.37204	0.254156	5.3984	6.72376e-08	1.28943e-06
Clec4a2	25.0699	2.15339	0.398878	5.39861	6.71585e-08	1.28943e-06
Vnn3	16.4798	2.56053	0.474309	5.39844	6.72228e-08	1.28943e-06
Rasal3	79.4119	3.94311	0.730636	5.39682	6.7833e-08	1.29913e-06
Tmem86a	48.283	1.63149	0.302343	5.39613	6.80923e-08	1.30238e-06
Nr4a2	277.898	-0.919537	0.170475	-5.39397	6.89159e-08	1.31639e-06
Meis3	25.995	2.4024	0.445709	5.39005	7.04366e-08	1.34367e-06
Aff1	1497.58	-0.440964	0.081821	-5.38937	7.07036e-08	1.34699e-06
Papd5	464.099	-0.566489	0.105143	-5.38778	7.13334e-08	1.35721e-06
Aldh2	1902.3	-0.44535	0.0826662	-5.38733	7.1514e-08	1.35886e-06
Mrs2	217.426	-0.669972	0.124402	-5.38552	7.22347e-08	1.37076e-06
H1f0	1476.98	-0.541344	0.100552	-5.38372	7.29615e-08	1.38274e-06
Rhpn2	986.515	-0.529338	0.0983289	-5.38334	7.31161e-08	1.38386e-06
Fbxo18	352.316	-0.498913	0.0928032	-5.37603	7.6144e-08	1.43766e-06
Kcnj10	22.5027	3.02099	0.561939	5.376	7.6157e-08	1.43766e-06
1810011O10Rik	1022.87	0.842788	0.156998	5.36814	7.95549e-08	1.49985e-06
Mylip	646.353	-0.508516	0.0947465	-5.36712	8.00027e-08	1.50634e-06
Anxa6	1529.87	-0.483934	0.0902274	-5.36349	8.16295e-08	1.53497e-06
Hpcal1	439.059	-0.544873	0.101607	-5.36252	8.20669e-08	1.5412e-06
Nkg7	20.2153	4.74076	0.884393	5.36046	8.30088e-08	1.55687e-06
Tbc1d13	417.336	0.456599	0.085208	5.35863	8.38533e-08	1.57068e-06
Samhd1	510.464	1.22338	0.228494	5.35409	8.59897e-08	1.60862e-06
Ppm1m	269.065	-0.666977	0.124607	-5.35264	8.66826e-08	1.61949e-06
1810030N24Rik	59.2254	-1.23329	0.230495	-5.35061	8.76606e-08	1.63565e-06
Cyp46a1	17.1863	-4.04089	0.755355	-5.34965	8.81256e-08	1.64085e-06
Hal	70.0103	1.42523	0.266419	5.34957	8.81653e-08	1.64085e-06
Plek	125.197	1.85168	0.346174	5.34898	8.84514e-08	1.64406e-06
Lass3	14.8297	-3.49877	0.654834	-5.34298	9.14286e-08	1.69722e-06
Arrdc3	346.548	0.585779	0.109643	5.34259	9.16265e-08	1.69872e-06
Tnfsf10	100.398	1.81725	0.340253	5.34089	9.24909e-08	1.71256e-06
A530054K11Rik	96.2383	1.01501	0.190086	5.33977	9.30653e-08	1.721e-06
2810474O19Rik	272.469	-0.699711	0.131052	-5.3392	9.33568e-08	1.72364e-06
Tulp2	14.8755	-2.85439	0.534628	-5.33903	9.34461e-08	1.72364e-06
Vav1	70.2701	2.09278	0.392254	5.33526	9.54085e-08	1.7576e-06
Dzip1l	81.466	-1.251	0.234653	-5.33128	9.75234e-08	1.79428e-06
Slx4	172.332	0.922067	0.172992	5.33011	9.81514e-08	1.80355e-06
Ccr7	34.2977	3.9608	0.743794	5.32513	1.0088e-07	1.85133e-06
Hpgds	36.2349	1.88631	0.354277	5.32438	1.01298e-07	1.85667e-06
Card11	48.0482	5.0714	0.95256	5.32397	1.01526e-07	1.85848e-06
Cd209f	46.068	1.76922	0.332425	5.32218	1.0253e-07	1.87215e-06
Irf9	251.544	1.07178	0.201373	5.32238	1.02421e-07	1.87215e-06
Clec4a1	43.9212	2.04589	0.384525	5.32056	1.03447e-07	1.88467e-06
Eya2	304.835	0.652751	0.122686	5.32051	1.03476e-07	1.88467e-06
Btn2a2	22.7626	2.4935	0.468948	5.31723	1.0536e-07	1.91657e-06
Smc3	647.162	-0.501397	0.0943597	-5.31368	1.07433e-07	1.95184e-06
Cyp4f18	25.1271	6.78443	1.27695	5.31298	1.07846e-07	1.95498e-06
Lat2	65.1383	2.0733	0.390236	5.31293	1.07876e-07	1.95498e-06
Rtn4	256.07	0.902738	0.170007	5.31	1.09622e-07	1.98415e-06
Odam	147.148	-1.40802	0.265176	-5.30974	1.09783e-07	1.98457e-06
Pik3ap1	197.495	1.20382	0.226786	5.30819	1.10722e-07	1.99906e-06
Lypd1	13.9487	-6.49703	1.22435	-5.3065	1.11748e-07	2.01509e-06
Arpc1a	662.853	0.535462	0.100963	5.30354	1.13579e-07	2.04554e-06
Aldh1a2	34.5394	1.9136	0.361192	5.29802	1.17066e-07	2.10574e-06
Aldh9a1	1343.13	-0.551618	0.104179	-5.29493	1.19065e-07	2.13904e-06
Arhgap4	117.48	1.98988	0.376083	5.29107	1.21604e-07	2.18195e-06
Ncf1	107.997	1.99565	0.377451	5.28717	1.24226e-07	2.22624e-06
Ptov1	365.042	-0.549162	0.103898	-5.28559	1.25298e-07	2.24267e-06
Irf7	163.654	2.35595	0.44576	5.28523	1.25546e-07	2.24434e-06
Lat	32.4305	3.88145	0.734875	5.28178	1.27934e-07	2.28422e-06
Ccdc88b	50.4255	2.09983	0.397688	5.28009	1.29121e-07	2.30258e-06
Parp9	176.021	1.40959	0.267163	5.27613	1.31937e-07	2.34991e-06
Fth1	3066.35	-0.458792	0.0869628	-5.27573	1.32227e-07	2.35218e-06
Cd72	55.2529	2.31791	0.439732	5.27119	1.35542e-07	2.4082e-06
Npl	19.0239	2.37206	0.450097	5.27011	1.36345e-07	2.4195e-06
Xpr1	210.779	-0.630952	0.119739	-5.26938	1.36887e-07	2.42615e-06
1700001O22Rik	23.3913	-2.23889	0.425219	-5.26527	1.3998e-07	2.47794e-06
Klhl23	64.2062	-1.1894	0.226193	-5.25836	1.45347e-07	2.56732e-06
Tspan9	154.223	-0.828576	0.157575	-5.25831	1.45383e-07	2.56732e-06
A730017L22Rik	10.2993	6.56707	1.24898	5.25793	1.45688e-07	2.56956e-06
Slfn8	62.8571	1.85505	0.353266	5.25113	1.51165e-07	2.66293e-06
Fosl2	379.43	-0.796752	0.151769	-5.24977	1.52291e-07	2.67951e-06
1810019D21Rik	441.311	-0.836525	0.159463	-5.2459	1.55524e-07	2.73308e-06
Dsg2	612.65	0.452986	0.0863796	5.24413	1.57017e-07	2.75598e-06
Casp9	94.8442	-0.927138	0.176805	-5.24386	1.57254e-07	2.75679e-06
Ccl22	23.6713	3.51624	0.670687	5.24274	1.58208e-07	2.77017e-06
Zfp868	119.887	-0.891448	0.170109	-5.24045	1.60189e-07	2.80147e-06
Fgr	40.5979	2.61906	0.499941	5.23874	1.61673e-07	2.82402e-06
Ankrd33b	141.027	0.828421	0.158167	5.23765	1.62637e-07	2.83744e-06
Zfp664	715.45	-0.555251	0.106091	-5.23372	1.66131e-07	2.89491e-06
Tcf7	44.9956	2.66537	0.509312	5.23328	1.66529e-07	2.89836e-06
Acacb	339.413	-0.788084	0.150672	-5.23047	1.69079e-07	2.93922e-06
Lcp2	57.3749	2.30332	0.440513	5.22873	1.7068e-07	2.9635e-06
Sdad1	223.752	0.743388	0.142197	5.22788	1.71465e-07	2.97356e-06
Mt1	187.027	1.17457	0.224736	5.22644	1.72807e-07	2.99326e-06
Zfp703	210.372	0.838369	0.160419	5.22613	1.73099e-07	2.99474e-06
Cd2	43.0444	4.19967	0.803967	5.22368	1.754e-07	3.03093e-06
Chchd4	73.4319	1.10029	0.21071	5.22179	1.772e-07	3.05839e-06
Pvr	165.226	0.821704	0.157428	5.21955	1.7936e-07	3.09198e-06
Irf5	66.0471	1.89669	0.363426	5.21893	1.79957e-07	3.0986e-06
9030625A04Rik	29.9552	2.44579	0.46871	5.21813	1.80743e-07	3.10776e-06
Polb	369.535	-0.88282	0.169189	-5.21795	1.80918e-07	3.10776e-06
Fbf1	815.391	-0.895711	0.171672	-5.21756	1.81296e-07	3.11056e-06
Fam20b	1503.59	0.56314	0.108028	5.21291	1.85899e-07	3.18577e-06
Cog4	606.896	-0.421139	0.0808279	-5.21032	1.8852e-07	3.22687e-06
Apod	525.203	0.68248	0.13104	5.20819	1.90688e-07	3.26013e-06
Serpina3n	196.249	2.92364	0.562227	5.2001	1.99183e-07	3.40136e-06
Cd28	29.24	3.89176	0.74858	5.19886	2.00519e-07	3.42015e-06
Eef2k	1002.44	-0.590443	0.113612	-5.19701	2.02515e-07	3.44623e-06
Pcbp2	870.424	-0.430082	0.0827557	-5.19701	2.02524e-07	3.44623e-06
Doc2b	926.283	-0.707277	0.136115	-5.19619	2.03419e-07	3.4574e-06
Tap1	246.283	2.67484	0.514956	5.1943	2.05493e-07	3.48857e-06
Myof	215.387	0.800557	0.154142	5.19363	2.06233e-07	3.49704e-06
Plac8	93.3995	1.80655	0.348032	5.19076	2.09434e-07	3.54716e-06
Ptprcap	41.2529	3.68759	0.710858	5.18752	2.1311e-07	3.60522e-06
Acap1	100.504	4.10258	0.791206	5.18522	2.15763e-07	3.64499e-06
Cpd	5148.14	-0.483093	0.0931706	-5.18503	2.1598e-07	3.64499e-06
Dnase1l3	37.2997	3.62556	0.699264	5.18483	2.16215e-07	3.64499e-06
Galnt7	535.021	0.500638	0.096581	5.18361	2.17633e-07	3.66038e-06
Kcnab2	37.9817	2.3337	0.450206	5.18362	2.17618e-07	3.66038e-06
Gzma	17.7214	3.63134	0.700722	5.18229	2.1918e-07	3.68213e-06
Glipr1	20.1399	3.09709	0.598249	5.17692	2.25576e-07	3.78519e-06
Cdk19	267.36	0.635563	0.122776	5.1766	2.2597e-07	3.78742e-06
Abcg1	115.771	1.49564	0.28898	5.17559	2.27192e-07	3.79912e-06
Lcp1	2215.23	0.478477	0.0924457	5.17577	2.26975e-07	3.79912e-06
Samd9l	223.016	2.06267	0.398655	5.17407	2.29047e-07	3.82571e-06
Atp6v1b1	28.4556	1.9329	0.373924	5.16922	2.35067e-07	3.92175e-06
Cecr2	994.649	-0.547129	0.105949	-5.16406	2.41647e-07	4.02689e-06
Cxcl10	22.4519	6.2375	1.20816	5.16282	2.43261e-07	4.04913e-06
Rrs1	135.407	-0.939444	0.182036	-5.16075	2.45959e-07	4.08936e-06
Icam1	79.7968	2.10557	0.408092	5.15956	2.47537e-07	4.11087e-06
Mmp3	64.8072	-1.73317	0.336317	-5.1534	2.55808e-07	4.24128e-06
Nup210	279.467	-1.0531	0.204355	-5.15328	2.55975e-07	4.24128e-06
Elf4	79.8605	1.83818	0.356817	5.15162	2.58246e-07	4.27403e-06
Chmp1a	355.705	0.503075	0.0976731	5.1506	2.5965e-07	4.2878e-06
Pdcd1	20.9955	6.65074	1.29126	5.15059	2.5967e-07	4.2878e-06
Slc27a2	24690.8	-0.754138	0.146619	-5.14351	2.69649e-07	4.44752e-06
Ndor1	630.165	-0.427505	0.0831414	-5.14191	2.71962e-07	4.48058e-06
Epha7	53.6165	1.2982	0.252521	5.14096	2.73345e-07	4.49825e-06
Klra1	10.2983	6.91369	1.34542	5.13868	2.76671e-07	4.54782e-06
Lyrm7	38.2125	1.57893	0.307295	5.13816	2.77439e-07	4.55527e-06
BC026585	47.9003	1.29187	0.251469	5.13731	2.78697e-07	4.57075e-06
Fzd1	97.5151	0.964501	0.187795	5.13593	2.80759e-07	4.59938e-06
Srgn	109.519	1.76928	0.344849	5.1306	2.88818e-07	4.72605e-06
Gm5894	18259.1	-2.78645	0.543271	-5.12902	2.91261e-07	4.76066e-06
Pcyt1b	64.7454	1.44267	0.281295	5.12867	2.9179e-07	4.76394e-06
Ak4	83.6327	-1.87582	0.365954	-5.12585	2.96193e-07	4.82496e-06
Rpl10a	813.778	0.506008	0.0987157	5.12591	2.96105e-07	4.82496e-06
Csad	819.977	-0.56298	0.109852	-5.12488	2.97726e-07	4.84448e-06
Pmaip1	15.9611	3.12956	0.610795	5.12374	2.99531e-07	4.86364e-06
Ptpn1	782.718	-0.601781	0.117453	-5.12361	2.99741e-07	4.86364e-06
Rap1gap2	739.476	0.787011	0.153608	5.1235	2.9991e-07	4.86364e-06
AI662270	33.0607	2.52453	0.492769	5.12315	3.00479e-07	4.86556e-06
Pycard	341.175	0.739774	0.144402	5.12301	3.007e-07	4.86556e-06
Gabpb2	857.015	-0.366893	0.0716654	-5.11953	3.06296e-07	4.9506e-06
Fermt1	85.2162	1.16609	0.227961	5.11531	3.13218e-07	5.05683e-06
Tmem176a	316.447	1.30148	0.254568	5.11249	3.17934e-07	5.12726e-06
Cyp4v3	70.0251	1.38579	0.271152	5.11075	3.20883e-07	5.16907e-06
Tlr1	70.6517	1.86229	0.364519	5.10891	3.24028e-07	5.21393e-06
Golm1	594.903	-0.542778	0.106255	-5.10828	3.25099e-07	5.22537e-06
Ccl20	23.0129	4.80843	0.942624	5.10111	3.37666e-07	5.42136e-06
Tagln2	259.688	1.32115	0.259029	5.10038	3.38968e-07	5.43624e-06
Serinc3	6599.74	-0.282357	0.0553798	-5.09856	3.42244e-07	5.48272e-06
Snhg11	46.128	1.84753	0.362414	5.09783	3.43565e-07	5.4978e-06
Tmem50b	148.107	0.7904	0.155074	5.09693	3.45201e-07	5.5179e-06
AW011738	481.628	-0.748699	0.146939	-5.09532	3.4815e-07	5.5589e-06
Rnf115	556.459	-0.419998	0.0824813	-5.09204	3.54237e-07	5.64987e-06
Rnf103	1323.62	-0.715277	0.140595	-5.08752	3.6278e-07	5.77977e-06
Mrps12	196.076	0.646611	0.127175	5.08442	3.68744e-07	5.86833e-06
Syk	238.86	1.30225	0.25623	5.08235	3.72786e-07	5.92616e-06
Itfg2	86.7675	-0.986896	0.194267	-5.08011	3.77212e-07	5.98995e-06
Rps2	1110.02	0.451256	0.0888992	5.07605	3.85369e-07	6.11278e-06
Ikzf1	98.2693	2.11176	0.416362	5.07194	3.93782e-07	6.23876e-06
Naip2	19.6242	3.14605	0.620309	5.07175	3.94172e-07	6.23876e-06
Sulf2	171.099	0.997256	0.196653	5.07113	3.95453e-07	6.24539e-06
Tnfrsf1b	106.811	1.52369	0.300457	5.07123	3.95244e-07	6.24539e-06
Hk1	304.089	0.874513	0.172491	5.06991	3.97998e-07	6.27479e-06
Tnk2	697.462	-0.530031	0.104546	-5.06983	3.9818e-07	6.27479e-06
Rtp4	102.836	1.4864	0.293207	5.06948	3.98907e-07	6.27943e-06
Ascc2	179.36	0.616234	0.121567	5.0691	3.99696e-07	6.28502e-06
Dgkg	236.682	-0.812335	0.160472	-5.06215	4.14561e-07	6.51171e-06
Kdm4b	742.555	-0.690073	0.136642	-5.05022	4.41308e-07	6.92433e-06
Slc22a29	19.4476	-1.96786	0.390022	-5.0455	4.52343e-07	7.08981e-06
Slc47a2	22.9159	2.35259	0.466695	5.04096	4.63205e-07	7.25222e-06
Eda2r	37.7442	1.68018	0.333714	5.03478	4.78392e-07	7.48191e-06
Barx2	109.657	-1.11352	0.221369	-5.03013	4.90155e-07	7.65762e-06
Foxn2	109.04	-0.896594	0.178326	-5.02783	4.96067e-07	7.74163e-06
Gm2a	196.099	1.03547	0.205966	5.02736	4.97279e-07	7.7522e-06
Cldn4	30.1616	3.12239	0.621516	5.02382	5.0653e-07	7.88795e-06
BC029214	233.888	-0.531827	0.105881	-5.02285	5.09102e-07	7.91949e-06
Hadhb	518.39	-0.550943	0.10973	-5.02091	5.14276e-07	7.99139e-06
Fcgr1	39.8477	2.02024	0.402455	5.01981	5.17234e-07	8.02876e-06
Abcb10	388.611	-0.52903	0.105398	-5.01936	5.18443e-07	8.03892e-06
Plekha1	547.164	-0.453459	0.0903482	-5.01902	5.19368e-07	8.04465e-06
Il7r	36.6472	2.31379	0.461025	5.0188	5.19965e-07	8.04531e-06
Nbeal2	178.689	0.952127	0.189755	5.01768	5.23002e-07	8.07752e-06
Tmem14c	382.642	-0.45167	0.0900169	-5.01762	5.23161e-07	8.07752e-06
Kbtbd10	129.921	4.86964	0.970552	5.01739	5.23771e-07	8.07833e-06
Sdc3	1087.55	-0.640189	0.127629	-5.01603	5.27498e-07	8.12717e-06
Wdr33	518.584	0.424585	0.0847273	5.01119	5.40938e-07	8.32539e-06
Mboat1	124.969	1.04314	0.208249	5.00909	5.46871e-07	8.40778e-06
Aif1	69.208	2.32949	0.465295	5.00648	5.54349e-07	8.51372e-06
Fzd6	349.94	-0.513607	0.102664	-5.00277	5.65114e-07	8.66986e-06
Ecsit	182.855	-0.758015	0.151556	-5.00154	5.68733e-07	8.70696e-06
Klhl24	504.321	-0.761296	0.15221	-5.00161	5.68523e-07	8.70696e-06
Adrbk2	364.585	-0.524903	0.104987	-4.9997	5.74203e-07	8.78143e-06
Zfp52	48.1118	1.37319	0.274761	4.99776	5.80011e-07	8.86091e-06
Sh3bgrl	550.978	0.544978	0.109054	4.99734	5.81267e-07	8.87075e-06
Pak6	65.6697	1.14242	0.228627	4.99689	5.82637e-07	8.8823e-06
Snapc1	76.8162	-1.03479	0.207122	-4.99601	5.85295e-07	8.91345e-06
Trem2	21.8619	2.09056	0.418587	4.99431	5.90459e-07	8.98265e-06
B4galt5	41.5894	2.10062	0.42063	4.99399	5.91449e-07	8.98828e-06
Lrba	978.85	0.608352	0.121822	4.99377	5.92111e-07	8.98893e-06
Celsr1	217.709	0.720561	0.14437	4.99106	6.00481e-07	9.10645e-06
Tmem184b	137.197	0.80558	0.161592	4.98528	6.18715e-07	9.37318e-06
Yipf4	426.499	-0.563876	0.113138	-4.98397	6.22918e-07	9.427e-06
Efcab4a	1260.38	-0.508195	0.102023	-4.98118	6.31989e-07	9.54436e-06
Slamf8	19.6227	3.52779	0.708209	4.98128	6.31644e-07	9.54436e-06
C5ar1	20.978	1.92141	0.386119	4.9762	6.48439e-07	9.78258e-06
AI504432	24.5089	2.70976	0.544614	4.97555	6.50623e-07	9.79827e-06
Csnk1g3	102.217	1.22729	0.246667	4.97549	6.5083e-07	9.79827e-06
Apbb1ip	53.5309	1.91857	0.38578	4.97321	6.58521e-07	9.90378e-06
Fam63a	775.821	-0.451166	0.090738	-4.97219	6.62021e-07	9.94609e-06
Abcc3	116.441	-0.863955	0.173798	-4.97101	6.66039e-07	9.99609e-06
Uba7	196.98	1.31135	0.263884	4.96942	6.71523e-07	1.0068e-05
Zyx	265.845	0.781754	0.157361	4.96789	6.76849e-07	1.01374e-05
Serpine2	68.2421	1.50513	0.303113	4.96557	6.85006e-07	1.02489e-05
Flt3	25.7425	2.6278	0.529754	4.96041	7.03433e-07	1.05138e-05
Mrpl14	114.837	-0.769046	0.155228	-4.95428	7.25972e-07	1.08395e-05
Raly	464.47	-0.551993	0.11152	-4.94971	7.4325e-07	1.10861e-05
Cd97	136.53	1.28868	0.260379	4.94926	7.44966e-07	1.11002e-05
AB124611	38.1014	2.9786	0.602169	4.94645	7.55779e-07	1.12386e-05
Arhgdib	277.481	1.78379	0.360621	4.94645	7.55802e-07	1.12386e-05
Dmpk	84.1579	0.895377	0.181106	4.94394	7.65594e-07	1.13675e-05
Serbp1	1594.44	-0.299275	0.0605351	-4.94383	7.66037e-07	1.13675e-05
Slc16a11	76.6029	1.21985	0.246889	4.9409	7.77645e-07	1.15279e-05
Zfp39	38.3474	1.48468	0.300724	4.937	7.93345e-07	1.17486e-05
Btk	47.658	2.5345	0.513546	4.93528	8.00342e-07	1.18402e-05
Bmf	514.272	-0.794053	0.160989	-4.93233	8.12528e-07	1.19809e-05
Cyp4f13	118.164	-0.755069	0.153087	-4.93228	8.12759e-07	1.19809e-05
Mctp2	214.72	-0.745626	0.151164	-4.93257	8.11535e-07	1.19809e-05
Prdx6	1021.02	-0.437882	0.0887806	-4.93218	8.13163e-07	1.19809e-05
Csf2rb	84.5166	1.67512	0.339679	4.93146	8.16156e-07	1.20128e-05
Khdrbs3	46.771	1.21394	0.246386	4.92697	8.35164e-07	1.22801e-05
Agpat6	241.316	0.710522	0.144269	4.92499	8.43636e-07	1.23815e-05
Gtpbp2	297.918	0.719563	0.146105	4.92496	8.43768e-07	1.23815e-05
Met	764.349	-0.492715	0.100104	-4.92202	8.56572e-07	1.25567e-05
Trafd1	275.971	0.869205	0.176669	4.91995	8.65656e-07	1.2677e-05
Inadl	799.917	-0.518891	0.105516	-4.91766	8.75841e-07	1.28133e-05
Wnt5a	16.0102	3.17397	0.646953	4.90603	9.29392e-07	1.3583e-05
6330409N04Rik	79.9317	0.975727	0.198975	4.90375	9.40219e-07	1.37274e-05
F5	600.331	0.603038	0.123003	4.90261	9.45735e-07	1.37754e-05
Fam134b	171.848	-0.956746	0.195148	-4.90267	9.45427e-07	1.37754e-05
Oas1a	37.2999	1.77532	0.362126	4.90248	9.46361e-07	1.37754e-05
Aida	189.534	0.604368	0.123393	4.89792	9.68563e-07	1.40845e-05
Cd274	42.0378	2.24517	0.458466	4.89713	9.72452e-07	1.41269e-05
Taf9b	129.005	-0.732704	0.149638	-4.89652	9.75509e-07	1.41429e-05
Tspan32	33.8369	6.15229	1.25642	4.89669	9.7465e-07	1.41429e-05
1110008P14Rik	477.802	-0.528742	0.108043	-4.89383	9.88916e-07	1.4323e-05
Pi16	281.132	-1.00558	0.205513	-4.89305	9.92869e-07	1.43659e-05
Cd48	59.2465	2.01863	0.412603	4.89244	9.95933e-07	1.43958e-05
Nfe2l1	1289.5	0.364726	0.0745992	4.88914	1.01278e-06	1.46248e-05
Myo1d	182.451	-0.910485	0.186237	-4.88885	1.01426e-06	1.46316e-05
Emp3	50.6503	1.62382	0.332276	4.88696	1.02403e-06	1.47389e-05
Oasl1	25.4621	2.07267	0.424152	4.88663	1.02576e-06	1.47389e-05
Pptc7	287.548	-0.585917	0.119893	-4.88702	1.02375e-06	1.47389e-05
Unc13d	33.3515	2.8206	0.577208	4.88663	1.02577e-06	1.47389e-05
Podn	523.826	-0.777667	0.159197	-4.88494	1.0346e-06	1.48512e-05
Rgs10	51.6424	1.63912	0.335584	4.88439	1.03748e-06	1.48778e-05
Fzd10	32.4318	1.59256	0.326158	4.88279	1.04598e-06	1.49792e-05
Nmnat3	137.656	-0.691043	0.14153	-4.88266	1.04662e-06	1.49792e-05
Bbs2	57.1246	-1.24482	0.254996	-4.88171	1.05167e-06	1.50367e-05
Raph1	175.377	0.841717	0.172457	4.88074	1.05691e-06	1.50966e-05
Crip2	563.672	-0.508632	0.104236	-4.87962	1.06293e-06	1.51677e-05
Galnt11	235.517	0.576141	0.118201	4.87426	1.09219e-06	1.55698e-05
Crispld2	151.352	-0.722437	0.148333	-4.87036	1.11393e-06	1.58642e-05
Hdac11	416.294	-0.543348	0.111601	-4.86866	1.12355e-06	1.59855e-05
Atg4c	234.752	-0.67172	0.138063	-4.86532	1.1427e-06	1.62421e-05
3110043O21Rik	255.824	0.558175	0.114769	4.86347	1.15346e-06	1.63789e-05
Gpatch4	79.2893	-1.19297	0.245428	-4.86077	1.16928e-06	1.65872e-05
Eif5	5735.01	-0.596522	0.122746	-4.8598	1.17505e-06	1.6648e-05
Trpm1	36.8995	-1.37467	0.282874	-4.85966	1.17586e-06	1.6648e-05
Sirpa	259.986	1.09996	0.226405	4.85838	1.18351e-06	1.674e-05
Slc44a1	187.307	0.695157	0.143165	4.85562	1.20011e-06	1.69582e-05
Arhgap29	659.299	-0.487131	0.10036	-4.85382	1.21106e-06	1.70963e-05
Isg15	33.883	2.21813	0.457181	4.85175	1.22377e-06	1.72589e-05
Epb4.1l4a	94.1229	-1.04868	0.216225	-4.84996	1.23483e-06	1.73981e-05
Penk	120.872	0.967402	0.199577	4.84726	1.25181e-06	1.76202e-05
Nub1	528.857	0.473575	0.0977366	4.84542	1.26345e-06	1.77667e-05
S100a10	205.814	1.22195	0.252308	4.8431	1.27831e-06	1.79583e-05
Ugcg	114.821	1.05061	0.21696	4.84244	1.28257e-06	1.80007e-05
Sept6	66.6526	1.99096	0.411294	4.84072	1.29367e-06	1.81389e-05
Stat4	29.7058	3.11272	0.64308	4.84032	1.29628e-06	1.81579e-05
Unc93b1	338.792	1.12456	0.232436	4.83818	1.31036e-06	1.83374e-05
Kctd2	123.304	0.709165	0.146588	4.8378	1.31284e-06	1.83544e-05
Ephx4	22.1627	-1.7956	0.371404	-4.83461	1.33405e-06	1.86331e-05
H2-M3	58.0734	1.77863	0.367918	4.8343	1.33614e-06	1.86443e-05
1300010F03Rik	673.248	-0.439856	0.0910073	-4.83319	1.3436e-06	1.87303e-05
Apol9a	10.2192	3.93632	0.814888	4.83051	1.36187e-06	1.89667e-05
H2-DMa	69.2232	1.82885	0.378962	4.82594	1.39342e-06	1.93876e-05
Bcl7a	123.993	-0.999329	0.207126	-4.82474	1.40188e-06	1.94865e-05
Camsap3	1021.25	-0.448692	0.0930093	-4.82416	1.40591e-06	1.95052e-05
Pclo	22.1084	2.54037	0.526579	4.8243	1.40496e-06	1.95052e-05
H2-Q8	11.648	-3.30384	0.684998	-4.82314	1.41313e-06	1.95865e-05
Gm1943	13.1658	3.43046	0.71152	4.82132	1.42613e-06	1.97478e-05
Ncaph2	611.573	-0.389691	0.0808549	-4.81963	1.43822e-06	1.98962e-05
D7Ertd443e	4.33901	6.3785	1.32388	4.81805	1.44968e-06	2.00356e-05
Ccl8	271.727	2.20927	0.458987	4.81337	1.48409e-06	2.0462e-05
Phyhd1	399.222	0.744742	0.154722	4.81343	1.4836e-06	2.0462e-05
Trpm2	23.0781	4.21359	0.875411	4.81328	1.48476e-06	2.0462e-05
Pop5	115.163	-0.821499	0.170728	-4.81173	1.4963e-06	2.06015e-05
Pak1	177.385	1.09407	0.227453	4.81007	1.50874e-06	2.0753e-05
Dlg3	335.626	-0.537413	0.111825	-4.80582	1.54116e-06	2.11788e-05
Pde1a	18.8252	2.23596	0.465679	4.8015	1.57483e-06	2.1621e-05
Ddx58	304.393	0.842289	0.175484	4.7998	1.5882e-06	2.17841e-05
Ppfia4	36.7209	1.86327	0.388292	4.79862	1.59764e-06	2.18928e-05
Sap130	322.335	-0.514446	0.107212	-4.79841	1.5993e-06	2.18949e-05
Ttc39c	1247.91	-0.723579	0.150854	-4.79654	1.61429e-06	2.20792e-05
Cxcr3	20.7895	4.07264	0.849763	4.79268	1.64572e-06	2.24878e-05
1110028C15Rik	222.281	-0.66732	0.139277	-4.79131	1.65692e-06	2.26196e-05
Helb	277.693	0.586309	0.122403	4.79	1.6678e-06	2.27468e-05
Xpot	1432.66	-0.564718	0.117904	-4.78964	1.67081e-06	2.27663e-05
0610009O20Rik	306.975	-0.505283	0.10554	-4.78761	1.68777e-06	2.29758e-05
Hk3	23.305	2.59728	0.542816	4.78483	1.7113e-06	2.32744e-05
Caskin2	382.996	-0.607472	0.127023	-4.78237	1.73243e-06	2.3514e-05
Ralgapa2	263.562	0.591328	0.123652	4.78221	1.73379e-06	2.3514e-05
Sri	350.582	-0.511582	0.106976	-4.78222	1.73367e-06	2.3514e-05
A630020A06	11.7988	4.62437	0.967212	4.78113	1.74311e-06	2.36184e-05
Dynll2	735.622	-0.359084	0.075108	-4.78089	1.74517e-06	2.36242e-05
Larp4b	745.594	0.526067	0.110059	4.77986	1.75418e-06	2.3724e-05
Ece1	322.173	-0.66477	0.139121	-4.77834	1.76749e-06	2.38816e-05
Fam123b	367.548	-0.540108	0.113049	-4.77765	1.77357e-06	2.39416e-05
Galnt10	1261.32	-0.504838	0.105712	-4.77558	1.79194e-06	2.4167e-05
Tmem106a	54.442	1.3772	0.288534	4.7731	1.81412e-06	2.44434e-05
Spg11	526.92	-0.472957	0.0990966	-4.77269	1.81785e-06	2.4471e-05
1190002H23Rik	664.847	-0.735826	0.154221	-4.77124	1.83095e-06	2.46244e-05
Lyplal1	119.733	0.87008	0.182474	4.76823	1.85853e-06	2.49722e-05
Tbkbp1	60.1707	-1.12663	0.236413	-4.76552	1.88368e-06	2.52867e-05
Mlph	3739.12	-0.432019	0.0906712	-4.76468	1.8915e-06	2.53681e-05
Prg2	10.5852	4.00664	0.841284	4.76253	1.91182e-06	2.5617e-05
C2	145.285	0.912397	0.191618	4.76155	1.92114e-06	2.56943e-05
Nudt19	628.311	-0.600538	0.12612	-4.76164	1.92028e-06	2.56943e-05
4930506M07Rik	576.313	0.465088	0.097692	4.76076	1.92866e-06	2.57712e-05
Cdc26	60.0728	1.01565	0.213444	4.75837	1.95158e-06	2.60428e-05
Fam129b	1257.57	-0.398732	0.0837976	-4.75827	1.95258e-06	2.60428e-05
Ggt1	133.801	-0.972153	0.204377	-4.75665	1.96828e-06	2.6228e-05
Ston1	70.4678	1.48231	0.311961	4.75157	2.01843e-06	2.68717e-05
Slc52a3	151.692	-0.667942	0.140639	-4.74933	2.04088e-06	2.71456e-05
9530053A07Rik	10.184	-2.69307	0.567177	-4.74819	2.05242e-06	2.7274e-05
Nfat5	810.289	-0.622343	0.131304	-4.73971	2.14019e-06	2.84144e-05
2010106G01Rik	802.781	0.377487	0.0796952	4.73663	2.17302e-06	2.88238e-05
Slamf6	50.242	6.49284	1.37122	4.73508	2.18967e-06	2.90181e-05
Nfam1	36.8942	1.77109	0.374203	4.73298	2.2125e-06	2.92939e-05
Mppe1	52.5143	-1.15791	0.244679	-4.73237	2.21914e-06	2.9355e-05
Ncoa1	547.746	-0.418321	0.0884113	-4.73153	2.22834e-06	2.94231e-05
Tlr9	22.3644	2.95446	0.624406	4.73163	2.22721e-06	2.94231e-05
Fcrl1	68.4857	5.93811	1.25538	4.73013	2.24373e-06	2.95993e-05
Atf5	286.395	0.870563	0.184059	4.72981	2.24728e-06	2.96192e-05
Ddx60	47.653	1.56678	0.3316	4.7249	2.30225e-06	3.03161e-05
Lpxn	39.1098	2.13419	0.451715	4.72464	2.30529e-06	3.03286e-05
Acss1	1994.68	-0.424769	0.0899208	-4.72381	2.31462e-06	3.04238e-05
Zcchc17	218.456	-0.631025	0.133702	-4.71964	2.36267e-06	3.10272e-05
Tspan5	157.343	0.759747	0.160996	4.71904	2.36961e-06	3.10901e-05
2900097C17Rik	335.196	0.555548	0.117744	4.71828	2.37852e-06	3.11788e-05
Ift52	376.361	-0.454068	0.0962502	-4.71758	2.38664e-06	3.1257e-05
4930523C07Rik	52.9478	1.88555	0.399805	4.71617	2.40326e-06	3.14307e-05
Fhdc1	181.825	-0.612001	0.129769	-4.71609	2.40424e-06	3.14307e-05
Arf6	936.239	-0.415555	0.0881575	-4.71378	2.43169e-06	3.17609e-05
Ttc23l	61.3242	1.17274	0.248927	4.7112	2.46268e-06	3.21367e-05
Selenbp1	172.791	-0.670648	0.142409	-4.7093	2.48571e-06	3.24081e-05
Ppp1r15b	2057.24	-0.438092	0.0930329	-4.709	2.48939e-06	3.24269e-05
Gsdmd	76.6279	1.65678	0.35195	4.70743	2.50858e-06	3.26476e-05
Ctsc	928.053	0.531408	0.112933	4.70551	2.53233e-06	3.28976e-05
Ptpn7	31.8804	2.41993	0.514267	4.70558	2.53141e-06	3.28976e-05
Cldn3	486.965	0.475368	0.101101	4.70191	2.57741e-06	3.34533e-05
Amigo1	183.902	-0.725657	0.154387	-4.70025	2.59842e-06	3.36958e-05
Actg2	18.0032	2.6397	0.562086	4.69625	2.64975e-06	3.43307e-05
Cdc5l	328.431	-0.442571	0.0942614	-4.69514	2.66419e-06	3.4487e-05
Secisbp2l	1017.53	0.52767	0.112406	4.69432	2.67499e-06	3.45959e-05
Nxf7	22.8426	1.72295	0.367211	4.692	2.70551e-06	3.49594e-05
Ica1	1220	-0.718867	0.153225	-4.69159	2.71086e-06	3.49974e-05
Lgals9	112.114	1.43808	0.306723	4.68852	2.75192e-06	3.54492e-05
Mpst	181.502	-0.663462	0.141503	-4.68868	2.74968e-06	3.54492e-05
Narf	309.202	-0.566179	0.120766	-4.68824	2.75564e-06	3.54492e-05
Spata13	568.318	-0.506952	0.108132	-4.68829	2.75498e-06	3.54492e-05
Tor3a	107.533	1.37383	0.293065	4.68781	2.76147e-06	3.54927e-05
Abca1	907.714	-0.391784	0.0835796	-4.68756	2.76482e-06	3.55044e-05
Capn2	438.215	0.45431	0.096979	4.68463	2.8047e-06	3.59846e-05
Marco	7.22062	6.1146	1.30554	4.68359	2.81891e-06	3.61349e-05
Klra7	5.6179	6.2416	1.33342	4.6809	2.85615e-06	3.65799e-05
Ccdc13	19.4468	-1.96603	0.420078	-4.68015	2.86662e-06	3.66816e-05
Ltb	63.6029	4.26982	0.912964	4.67688	2.91279e-06	3.72395e-05
Srpk1	424.736	-0.404862	0.0865761	-4.67637	2.91991e-06	3.72977e-05
Echs1	648.744	-0.471659	0.100875	-4.67568	2.92987e-06	3.73813e-05
Mosc2	1890.71	-0.421747	0.0902026	-4.67555	2.93161e-06	3.73813e-05
Ifi202b	65.7927	1.4713	0.315295	4.66641	3.065e-06	3.90478e-05
Smarcc2	1448.84	-0.350408	0.075109	-4.66533	3.08126e-06	3.92205e-05
Syngr1	54.7523	-1.48068	0.317455	-4.66423	3.09773e-06	3.93955e-05
1110021L09Rik	197.394	-0.671417	0.144023	-4.66186	3.13361e-06	3.9782e-05
Cd300lf	9.89517	6.04714	1.29711	4.662	3.13153e-06	3.9782e-05
Mndal	109.367	1.42206	0.305076	4.66132	3.14194e-06	3.98529e-05
Ephb3	66.3729	1.03885	0.222924	4.66011	3.16035e-06	4.00513e-05
Ldhd	116.185	0.760363	0.163222	4.65845	3.18595e-06	4.03405e-05
6330403K07Rik	15.1437	5.9221	1.27132	4.65824	3.18927e-06	4.03474e-05
Gas5	378.394	0.850864	0.182861	4.65306	3.2704e-06	4.13016e-05
Slamf9	35.0518	1.58582	0.340808	4.6531	3.26983e-06	4.13016e-05
Atp6v1g1	98.2113	0.972967	0.20913	4.65246	3.28003e-06	4.13872e-05
Atp5e	477.878	0.57785	0.124221	4.65178	3.29079e-06	4.14868e-05
Apobr	27.8347	1.58941	0.341825	4.64979	3.32277e-06	4.18536e-05
Smtn	114.953	0.804465	0.173101	4.64739	3.36167e-06	4.23069e-05
B430306N03Rik	11.6439	4.00087	0.860937	4.64711	3.36611e-06	4.2326e-05
Krt14	216.125	0.605315	0.13034	4.64414	3.415e-06	4.29035e-05
Gpd1	959.281	-0.642759	0.138544	-4.63937	3.49467e-06	4.37787e-05
Rnd3	41.8303	1.34706	0.290362	4.63925	3.49674e-06	4.37787e-05
Sybu	78.814	1.0134	0.218426	4.63958	3.49124e-06	4.37787e-05
Usp18	88.9762	1.6835	0.362859	4.63955	3.49172e-06	4.37787e-05
Myo5a	136.698	1.19169	0.25696	4.63767	3.52361e-06	4.4077e-05
Kif21b	112.215	1.59429	0.34421	4.63173	3.6263e-06	4.53225e-05
Rmnd5a	2010.03	-0.538874	0.116355	-4.6313	3.63378e-06	4.53768e-05
BB123696	406.753	1.53696	0.332041	4.62881	3.67767e-06	4.58854e-05
Nedd4l	282.541	0.827767	0.178837	4.62863	3.681e-06	4.58874e-05
Gm4902	19.164	3.05607	0.660509	4.62684	3.71284e-06	4.62446e-05
Gimap4	146.126	2.12994	0.460382	4.62646	3.71971e-06	4.62904e-05
5330417C22Rik	1273.34	0.557958	0.120626	4.62552	3.73654e-06	4.646e-05
Cmpk1	705.988	-0.329176	0.0711718	-4.6251	3.74422e-06	4.65156e-05
3110035E14Rik	4.30336	6.20737	1.34236	4.62424	3.75979e-06	4.6669e-05
Ifit2	48.8544	1.76805	0.382632	4.62075	3.82347e-06	4.74189e-05
Tbc1d10c	71.1862	3.12723	0.677607	4.61511	3.92885e-06	4.86841e-05
1700125D06Rik	4.55481	6.17729	1.33905	4.61317	3.96568e-06	4.90985e-05
Dtl	15.1672	2.4984	0.541753	4.61171	3.99379e-06	4.94044e-05
Vps13d	972.722	-0.477214	0.103485	-4.61145	3.99861e-06	4.94219e-05
Ptgfrn	311.057	0.448792	0.0973464	4.61026	4.02169e-06	4.96648e-05
Stard3nl	148.451	0.688334	0.149366	4.60837	4.0584e-06	5.00755e-05
Cd37	125.686	2.36555	0.513508	4.60665	4.09213e-06	5.04487e-05
Tsc22d3	409.055	-0.747317	0.162235	-4.60638	4.09737e-06	5.04704e-05
Rfk	388.816	0.455861	0.0989766	4.60574	4.10996e-06	5.05826e-05
Pyroxd2	1053.79	-0.52262	0.113493	-4.60487	4.1272e-06	5.07516e-05
Akr1c14	30.4706	-1.49826	0.325445	-4.60371	4.15023e-06	5.09916e-05
Gdf15	23.1374	2.47413	0.537499	4.60304	4.16362e-06	5.1095e-05
Sash1	352.725	0.54043	0.11741	4.60294	4.1657e-06	5.1095e-05
Cmpk2	48.8072	1.76828	0.384405	4.60004	4.22404e-06	5.17668e-05
Folh1	234.872	0.766402	0.166654	4.59876	4.25013e-06	5.20426e-05
Socs2	61.1663	1.17076	0.254732	4.59606	4.30557e-06	5.26769e-05
2310042D19Rik	31.4594	1.62594	0.353948	4.59372	4.35419e-06	5.3198e-05
Manbal	85.3005	0.852131	0.185502	4.59365	4.3555e-06	5.3198e-05
Dnajc6	10.9276	-3.51418	0.766305	-4.58588	4.52085e-06	5.51712e-05
Tspan13	1977.72	-0.461892	0.10076	-4.58409	4.55972e-06	5.55986e-05
Klri2	7.47864	6.1428	1.34089	4.58113	4.62467e-06	5.63432e-05
Anxa2	344.953	0.991622	0.21652	4.57981	4.65393e-06	5.65826e-05
Cytip	80.028	1.81395	0.396083	4.57972	4.65602e-06	5.65826e-05
Grap2	33.5396	2.99031	0.652919	4.5799	4.652e-06	5.65826e-05
Gm7694	47.1397	-1.19374	0.260708	-4.57884	4.67561e-06	5.6773e-05
Specc1l	665.965	-0.361567	0.079011	-4.57617	4.73576e-06	5.74552e-05
Enc1	253.8	-0.616715	0.134873	-4.57255	4.81821e-06	5.83691e-05
Galnt6	32.5578	3.23998	0.708578	4.57251	4.81913e-06	5.83691e-05
Ly6g6e	201.021	-0.806671	0.176575	-4.56843	4.91401e-06	5.94685e-05
Golga7b	11.8876	-2.36796	0.518571	-4.56631	4.9638e-06	6.00036e-05
Khsrp	329.484	-0.486431	0.106529	-4.5662	4.9665e-06	6.00036e-05
Fscn1	60.7563	1.90487	0.4177	4.56037	5.10642e-06	6.16428e-05
Sh2d2a	21.6736	4.36507	0.957708	4.55783	5.16848e-06	6.234e-05
Susd2	661.469	0.500765	0.109902	4.55648	5.20185e-06	6.26903e-05
Cd14	70.7416	1.3186	0.289505	4.55468	5.24664e-06	6.31306e-05
Hsd17b14	19.0562	-1.90825	0.418966	-4.55466	5.24709e-06	6.31306e-05
Kcnc4	12.0507	-3.13003	0.687273	-4.55427	5.25677e-06	6.31946e-05
Tacc2	1332.12	-0.621893	0.13659	-4.55299	5.28878e-06	6.35267e-05
Klhl21	877.386	-0.486763	0.10694	-4.55174	5.32039e-06	6.38535e-05
Nkain1	10.2192	-3.51364	0.772554	-4.54808	5.41381e-06	6.4921e-05
Ppp2ca	1540	-0.313002	0.0688695	-4.54485	5.49738e-06	6.58687e-05
4833423E24Rik	108.15	1.08947	0.239741	4.54439	5.50955e-06	6.59599e-05
Dse	58.4082	1.21732	0.267935	4.54333	5.53725e-06	6.61886e-05
Foxp4	284.304	0.571797	0.125857	4.54323	5.5398e-06	6.61886e-05
Itk	20.2493	3.5487	0.781112	4.54314	5.54235e-06	6.61886e-05
Mrps26	216.303	-0.566493	0.124702	-4.54278	5.55185e-06	6.62475e-05
Blcap	142.813	-0.629517	0.13862	-4.54131	5.59069e-06	6.66561e-05
Car5b	292.588	-0.613792	0.135222	-4.53913	5.64875e-06	6.7293e-05
Msn	423.051	1.41872	0.312567	4.53891	5.65453e-06	6.73065e-05
Nlrp1a	7.98415	6.00814	1.32388	4.53827	5.67174e-06	6.7456e-05
Csf2ra	66.7297	1.23055	0.271178	4.53781	5.68425e-06	6.75494e-05
Sgk3	652.202	-0.889274	0.196159	-4.53344	5.8032e-06	6.89065e-05
Synm	210.161	-0.815384	0.179926	-4.53178	5.84892e-06	6.93926e-05
Pltp	163.407	0.841274	0.185708	4.53008	5.8961e-06	6.98951e-05
Il18r1	44.014	2.13018	0.470429	4.52816	5.94982e-06	7.04742e-05
Chpt1	2483.98	0.502724	0.111032	4.52774	5.96168e-06	7.05571e-05
Lmo3	4.46484	6.30058	1.39225	4.52547	6.0262e-06	7.12625e-05
Pnldc1	9.89348	-2.56437	0.566719	-4.52495	6.04103e-06	7.13797e-05
Pigp	82.6087	-0.8435	0.186474	-4.52343	6.0845e-06	7.18348e-05
Sh3bp1	41.4338	1.55597	0.344046	4.52256	6.10975e-06	7.20742e-05
Rbp7	18.0946	-1.97817	0.437597	-4.52054	6.1683e-06	7.27057e-05
Gsta3	1237.79	0.418606	0.0926106	4.52007	6.18198e-06	7.28078e-05
Ncoa3	667.301	-0.517311	0.114542	-4.51635	6.29139e-06	7.40362e-05
Nedd4	5690.02	-0.363004	0.0803858	-4.51577	6.30857e-06	7.41781e-05
H2-Eb2	34.9111	5.69293	1.26084	4.51519	6.32615e-06	7.42845e-05
Tigit	13.2464	6.1032	1.35172	4.51513	6.32786e-06	7.42845e-05
Lrrc8b	460.599	-0.581707	0.128843	-4.51484	6.33648e-06	7.43255e-05
Eef1g	1246.98	0.361442	0.080075	4.5138	6.36774e-06	7.45743e-05
Gtpbp10	50.4589	-1.07442	0.23803	-4.51379	6.36798e-06	7.45743e-05
Synpo2	49.3735	1.17214	0.259721	4.51309	6.38885e-06	7.47583e-05
Csrp2	102.642	0.86317	0.191348	4.511	6.45224e-06	7.53784e-05
Mcm3	60.8373	1.35697	0.300808	4.51108	6.44973e-06	7.53784e-05
Dram1	58.1986	1.53853	0.341192	4.50929	6.50451e-06	7.58668e-05
Serpina3h	16.5266	3.77557	0.837259	4.50945	6.49974e-06	7.58668e-05
Grtp1	49.3272	-1.2015	0.266645	-4.50599	6.60632e-06	7.69924e-05
Tnfaip3	107.753	1.18552	0.263126	4.50553	6.62072e-06	7.70981e-05
Spry1	50.2826	1.11237	0.246925	4.50489	6.64068e-06	7.72685e-05
Ttc7	656.157	-0.370014	0.0822121	-4.50073	6.77208e-06	7.87342e-05
Gnpda1	37.34	-1.37124	0.304792	-4.49896	6.82883e-06	7.93304e-05
Nat6	207.148	-0.620536	0.138096	-4.49351	7.00583e-06	8.13215e-05
Sv2c	7.52593	-3.46084	0.770228	-4.49327	7.01382e-06	8.13491e-05
Itga2b	150.26	-0.891759	0.198542	-4.49153	7.0714e-06	8.19513e-05
Hist1h2ba	6.5064	-5.88508	1.3106	-4.49037	7.10981e-06	8.23307e-05
Oas3	25.2062	3.25773	0.725671	4.48927	7.14689e-06	8.26281e-05
Sumo3	742.789	-0.350543	0.0780847	-4.48927	7.1466e-06	8.26281e-05
Ecm1	149.796	-0.783474	0.174578	-4.48783	7.19536e-06	8.31222e-05
Sh3rf1	191.715	-0.60922	0.135822	-4.48543	7.27686e-06	8.39968e-05
Zap70	20.3637	5.64823	1.25964	4.48399	7.32595e-06	8.44961e-05
Prkcb	159.933	1.38614	0.309189	4.48314	7.35532e-06	8.47674e-05
Il2rb	55.0339	3.3888	0.756219	4.48124	7.42092e-06	8.54555e-05
Gspt2	33.9173	-1.29173	0.288402	-4.47891	7.50242e-06	8.63255e-05
Acox2	16.5307	2.04362	0.456392	4.47777	7.5427e-06	8.67201e-05
Slc16a14	5.19847	6.1276	1.36891	4.47626	7.59613e-06	8.72652e-05
Ppp1r18	90.7734	1.46256	0.326763	4.4759	7.60896e-06	8.73433e-05
Adam9	885.162	0.372557	0.0832859	4.47324	7.70449e-06	8.837e-05
Tmprss11d	4.57079	5.97006	1.33534	4.47082	7.79199e-06	8.9303e-05
Pyhin1	27.4519	2.75722	0.616755	4.47053	7.80249e-06	8.93526e-05
Pitpnm2	323.646	-0.715964	0.160253	-4.4677	7.90637e-06	9.04709e-05
Ddrgk1	910.038	-0.399618	0.089478	-4.4661	7.96579e-06	9.10788e-05
Clec10a	112.047	0.962497	0.215635	4.46354	8.06147e-06	9.21002e-05
Acly	1848.39	-0.335943	0.0752947	-4.46171	8.13075e-06	9.28186e-05
Prkcq	22.4608	3.43082	0.769285	4.45975	8.20547e-06	9.35979e-05
Arhgap25	51.227	2.24763	0.504064	4.45902	8.23336e-06	9.38422e-05
Gabrr2	18.2735	-1.86069	0.417461	-4.45715	8.30554e-06	9.45905e-05
Cd8a	19.4246	4.91692	1.10406	4.45347	8.44919e-06	9.60676e-05
Evl	51.4703	2.07266	0.465418	4.45332	8.45512e-06	9.60676e-05
Gm10790	115.404	-0.777373	0.174553	-4.45351	8.4477e-06	9.60676e-05
2900005J15Rik	59.0775	-1.00647	0.226029	-4.45285	8.47377e-06	9.62041e-05
Mgat1	546.851	0.463075	0.104013	4.45208	8.50428e-06	9.63995e-05
Odc1	499.474	0.385979	0.0866934	4.45223	8.49847e-06	9.63995e-05
9530002B09Rik	19882	0.965681	0.216953	4.4511	8.54304e-06	9.67633e-05
Thoc5	224.026	-0.524091	0.117777	-4.44986	8.59259e-06	9.72485e-05
Cyba	97.034	1.52767	0.343384	4.44888	8.63184e-06	9.76166e-05
Rrm1	136.165	0.881581	0.198197	4.44801	8.66698e-06	9.79376e-05
Ublcp1	96.618	0.771844	0.173758	4.44207	8.9097e-06	0.000100602
Rnase6	25.0414	2.80969	0.632875	4.43956	9.01424e-06	0.000101703
Map1lc3a	379.797	-0.554887	0.125017	-4.43851	9.05858e-06	0.000102053
Rangap1	677.94	0.362935	0.0817699	4.43849	9.05932e-06	0.000102053
Mecom	202.733	0.815163	0.183727	4.43681	9.13031e-06	0.000102773
Tlr7	37.1732	1.49331	0.33674	4.4346	9.22433e-06	0.00010375
Tcf7l1	96.4442	-0.81264	0.183265	-4.43423	9.24032e-06	0.00010385
Dhcr7	171.068	0.59669	0.134596	4.43319	9.28482e-06	0.000104269
Spib	83.8318	7.18272	1.62047	4.43249	9.3153e-06	0.00010453
Map4k1	59.9624	1.97352	0.445499	4.42992	9.42686e-06	0.0001057
Ncr1	14.0944	2.6734	0.603598	4.42912	9.462e-06	0.000106012
Lnx1	131.24	0.726918	0.164144	4.42855	9.48684e-06	0.000106209
Hyi	54.0006	1.03285	0.233256	4.42796	9.51275e-06	0.000106417
Il1r2	144.733	-0.653902	0.147765	-4.4253	9.63104e-06	0.000107657
Lipa	136.268	0.907252	0.205072	4.42407	9.68603e-06	0.000108048
Mmab	74.5689	0.949863	0.214691	4.42433	9.67423e-06	0.000108048
Psme2	273.949	0.933176	0.210934	4.42401	9.68844e-06	0.000108048
Rap1b	438.43	0.623148	0.141023	4.41878	9.92602e-06	0.000110613
Lyz1	56.0709	1.23124	0.27867	4.41829	9.94844e-06	0.000110778
LOC100504608	52.2335	-1.18846	0.269113	-4.41622	1.00441e-05	0.000111672
Tshz2	787.091	-0.576679	0.130581	-4.41625	1.00429e-05	0.000111672
Cd5	21.4344	5.66985	1.28454	4.41391	1.01519e-05	0.000112783
Ccdc122	9.13982	4.93976	1.11936	4.413	1.01947e-05	0.000113172
Lonrf3	128.906	-0.784349	0.177756	-4.4125	1.02185e-05	0.000113349
Anapc7	259.727	-0.576049	0.130565	-4.41196	1.02437e-05	0.000113543
2200002K05Rik	44.3374	-1.05551	0.239336	-4.41018	1.03283e-05	0.000114172
Arhgef18	780.758	-0.444627	0.10082	-4.41011	1.0332e-05	0.000114172
Ocel1	85.1062	-0.818643	0.185618	-4.41036	1.032e-05	0.000114172
Psmb10	88.7045	1.65358	0.374912	4.41059	1.03089e-05	0.000114172
Naaa	84.3103	1.13099	0.256512	4.40912	1.03792e-05	0.000114606
AI607873	69.5386	1.20191	0.27263	4.40857	1.04057e-05	0.000114811
Esp3	2838.89	-1.05484	0.239592	-4.40264	1.06941e-05	0.000117904
Arfip1	384.89	0.459208	0.104359	4.40027	1.08116e-05	0.000119108
Cd3d	22.2958	4.91257	1.11705	4.39781	1.0935e-05	0.000120362
Svopl	12.9264	4.92251	1.11935	4.39767	1.0942e-05	0.000120362
Pou2f2	34.9122	2.23152	0.507896	4.39366	1.11461e-05	0.000122514
Cd22	171.173	5.06991	1.15397	4.39346	1.1156e-05	0.00012253
Clec7a	36.5862	2.04165	0.465156	4.38917	1.13782e-05	0.000124876
Fchsd2	344.311	-0.573856	0.13077	-4.3883	1.14239e-05	0.000125283
Gpt	145.044	0.662558	0.151056	4.38617	1.15366e-05	0.000126423
Blk	42.9753	6.34956	1.4477	4.38598	1.15467e-05	0.000126436
Mllt4	1080.53	-0.428191	0.0976346	-4.38565	1.1564e-05	0.000126436
Pnp	232.616	0.525743	0.119875	4.38575	1.15586e-05	0.000126436
Cdc42ep4	424.655	0.424673	0.0968708	4.38391	1.1657e-05	0.000127358
Sytl1	625.634	-0.438833	0.100121	-4.38304	1.17036e-05	0.00012777
Abtb2	95.4778	0.815922	0.186212	4.38168	1.17765e-05	0.00012847
Rcn1	784.352	-0.471001	0.107643	-4.37557	1.21115e-05	0.000132025
4632428N05Rik	129.999	1.13651	0.25976	4.37522	1.21311e-05	0.000132139
Hbs1l	1130.86	-0.404568	0.0925022	-4.37361	1.2221e-05	0.000133018
Snx10	135.402	0.844044	0.193078	4.37152	1.23385e-05	0.000134196
Was	39.8114	2.04339	0.467611	4.36985	1.24332e-05	0.000135125
Polh	70.2239	-1.07473	0.245967	-4.3694	1.24591e-05	0.000135305
Anxa1	548.888	0.813195	0.186152	4.36844	1.25135e-05	0.000135794
Abcc9	47.5789	-1.26644	0.290011	-4.36688	1.26036e-05	0.000136669
Pias1	314.608	-0.453648	0.103912	-4.36568	1.2673e-05	0.000137319
Rhob	257.103	0.598726	0.137152	4.36541	1.26882e-05	0.000137381
Tspyl4	74.2339	-1.07171	0.245539	-4.3647	1.27297e-05	0.000137728
Tnfaip8l2	29.9345	1.93721	0.443878	4.36429	1.27539e-05	0.000137886
Egfr	181.179	0.623075	0.142875	4.36097	1.29487e-05	0.000139784
Hagh	295.213	-0.508725	0.116653	-4.36102	1.29458e-05	0.000139784
Fcgr4	17.1941	3.00425	0.689395	4.3578	1.31378e-05	0.00014172
Ldlr	54.4361	1.60757	0.369073	4.35569	1.32646e-05	0.000142982
Arhgap15	36.0308	1.94163	0.445873	4.35467	1.33268e-05	0.000143546
Sell	62.0929	4.3285	0.994157	4.35394	1.3371e-05	0.000143914
Mcfd2	3412.38	-0.478017	0.109796	-4.35367	1.33876e-05	0.000143987
Gpr114	26.635	2.21893	0.509781	4.35271	1.34464e-05	0.000144511
Gbp9	66.0519	1.70132	0.390918	4.35211	1.34832e-05	0.000144799
4833439L19Rik	949.604	-0.404246	0.0928904	-4.35186	1.3499e-05	0.000144862
Zc3h15	534.034	-0.411146	0.094522	-4.34974	1.36302e-05	0.000146161
Enpp1	45.6154	1.25875	0.289762	4.34408	1.39858e-05	0.000149864
Lpcat2	29.8112	1.62556	0.374244	4.3436	1.40168e-05	0.000150085
Cnn2	176.456	1.26486	0.291486	4.33935	1.42905e-05	0.000152903
Ctr9	753.329	-0.42241	0.0974092	-4.33645	1.44799e-05	0.000154587
Gpihbp1	12.1916	-3.10351	0.715655	-4.3366	1.44702e-05	0.000154587
Ramp1	19.496	1.98892	0.458634	4.33662	1.44688e-05	0.000154587
Ncf2	47.3999	1.67547	0.386576	4.33412	1.46346e-05	0.000156124
Ywhaq	426.856	0.447096	0.103161	4.33394	1.46461e-05	0.000156132
Gatad1	266.304	-0.486226	0.112257	-4.33137	1.48183e-05	0.000157852
Acaa2	744.821	-0.480051	0.110857	-4.33037	1.48858e-05	0.000158454
Ppp1r10	367.047	-0.615374	0.142292	-4.32474	1.52711e-05	0.000162436
Tkt	1191.28	-0.326399	0.0754843	-4.32406	1.53182e-05	0.000162818
Caprin1	1685.61	-0.280196	0.0648352	-4.32166	1.5486e-05	0.000164481
Ebi3	11.3693	2.51798	0.582793	4.32053	1.55651e-05	0.0001652
Pex6	163.262	-0.586073	0.135657	-4.32025	1.5585e-05	0.00016529
Cd300a	26.3888	1.93957	0.44911	4.31869	1.56957e-05	0.000166343
Acot11	154.035	0.687675	0.1593	4.31686	1.58268e-05	0.000167609
Upf2	841.251	-0.427057	0.0989502	-4.31588	1.58972e-05	0.000168231
Tmc4	208.796	0.638368	0.147925	4.31547	1.59263e-05	0.000168417
Amz1	18.8571	2.49526	0.578351	4.31443	1.60015e-05	0.000169088
Il27ra	25.5834	2.72794	0.632338	4.31405	1.60291e-05	0.000169232
Zcchc14	255.874	-0.627598	0.145482	-4.31392	1.60384e-05	0.000169232
Mical1	66.6657	1.53589	0.35617	4.31224	1.61607e-05	0.000170398
Slc41a2	976.666	0.491721	0.114049	4.3115	1.62148e-05	0.000170845
Sync	22.5732	1.63381	0.378988	4.31097	1.62537e-05	0.00017113
Lfng	60.225	1.62543	0.377166	4.30959	1.63557e-05	0.000172079
Srsf2	1194.49	-0.397174	0.0921805	-4.30865	1.64252e-05	0.000172685
Slc15a3	29.3037	2.23326	0.518467	4.30743	1.65165e-05	0.000173519
Slco1a1	9.20237	5.58999	1.29825	4.3058	1.66381e-05	0.00017467
Smc1a	594.6	-0.359497	0.0834952	-4.3056	1.66534e-05	0.000174704
Cstf2	231.183	-0.633032	0.147155	-4.30179	1.69423e-05	0.000177606
Lin28a	8.94029	4.78442	1.11388	4.29527	1.74482e-05	0.000182777
I830012O16Rik	15.8678	2.37281	0.552477	4.29487	1.74799e-05	0.000182977
Cd6	29.87	4.30339	1.00228	4.29362	1.75787e-05	0.000183879
Tespa1	12.6545	5.82271	1.35714	4.29042	1.78335e-05	0.00018641
Mrps24	224.813	-0.539405	0.125763	-4.28904	1.79447e-05	0.000187302
Phactr4	222.984	-0.51484	0.120034	-4.2891	1.79397e-05	0.000187302
1500004A13Rik	8.37814	5.36609	1.25164	4.28725	1.80896e-05	0.000188678
Rhoh	44.2946	2.24236	0.523069	4.28692	1.81169e-05	0.000188828
P2ry10	29.1242	3.0446	0.710536	4.28493	1.828e-05	0.000190391
H2-Ob	118	3.44729	0.804637	4.28428	1.83334e-05	0.000190809
Cfl1	927.036	0.6116	0.142777	4.28362	1.83877e-05	0.000191033
Gng2	58.8045	1.5446	0.360599	4.28344	1.84027e-05	0.000191033
Hars	695.471	0.326012	0.0761094	4.28347	1.84004e-05	0.000191033
Pink1	1131.34	0.50144	0.117066	4.28338	1.84076e-05	0.000191033
Cnot8	319.769	-0.498855	0.116566	-4.27959	1.87236e-05	0.000194087
Hopx	400.089	-0.627913	0.146725	-4.27953	1.87287e-05	0.000194087
Spg21	345.234	-0.460116	0.107589	-4.27659	1.89776e-05	0.000196527
Irs1	77.0758	-0.86263	0.20174	-4.27595	1.90324e-05	0.000196953
Cd79a	132.224	4.20214	0.983068	4.27452	1.91551e-05	0.000198082
Lrp1	478.04	0.605497	0.141807	4.26986	1.95599e-05	0.000202124
Grhl2	631.04	-0.620946	0.145458	-4.2689	1.9644e-05	0.000202848
Hexb	2100.15	-0.603911	0.141551	-4.26639	1.98659e-05	0.000204994
Klrd1	10.2158	4.14575	0.972241	4.26412	2.00695e-05	0.000206947
Aoah	15.4318	2.37212	0.556387	4.26344	2.01303e-05	0.000207279
Pacrg	8.08943	-2.66913	0.626035	-4.26355	2.01209e-05	0.000207279
Gpr162	13.8878	2.65294	0.622456	4.26205	2.02563e-05	0.000208428
H2-Q1	9.55712	2.92114	0.685537	4.26109	2.03428e-05	0.00020917
Gm14325	74.8809	0.893901	0.20988	4.25911	2.05246e-05	0.000210863
Ptprv	10.7878	5.56309	1.3062	4.25898	2.05365e-05	0.000210863
Kazn	239.846	-0.556753	0.13077	-4.25751	2.06712e-05	0.000212095
Hsf4	23.8556	-1.82813	0.429506	-4.25635	2.07788e-05	0.000213049
Ctsk	83.2573	-1.26279	0.296705	-4.25603	2.08089e-05	0.000213207
Pip4k2c	517.422	-0.339297	0.0797457	-4.25474	2.09289e-05	0.000214285
2810001G20Rik	29.023	1.4467	0.340194	4.25256	2.1134e-05	0.000216232
Arhgef2	112.755	1.2257	0.288249	4.25223	2.11653e-05	0.0002164
Dars	662.039	0.332328	0.078201	4.24967	2.14083e-05	0.000218729
Clpx	870.44	-0.479265	0.112816	-4.2482	2.15493e-05	0.000220015
Sval2	57466.3	0.688127	0.16204	4.24664	2.16997e-05	0.000221395
1810033B17Rik	12.7493	3.29761	0.777141	4.24325	2.20302e-05	0.000224609
Snn	99.3568	1.67347	0.394435	4.2427	2.20851e-05	0.000225011
Znrf1	148.222	0.719095	0.169553	4.24111	2.22413e-05	0.000226443
5430435G22Rik	41.85	1.24947	0.294799	4.23839	2.25128e-05	0.000229046
Hyal1	221.332	-0.699725	0.165141	-4.23714	2.26383e-05	0.000230161
Rps6ka1	661.951	0.505016	0.119248	4.23502	2.2853e-05	0.000232182
Hsbp1l1	116.296	-0.78036	0.184284	-4.23455	2.29009e-05	0.000232505
Glipr2	39.7202	1.71304	0.404954	4.2302	2.3348e-05	0.000236879
Zfp709	30.9592	1.26097	0.298251	4.22788	2.35902e-05	0.000239168
Gse1	566.315	-0.433296	0.102501	-4.22722	2.36597e-05	0.000239705
Sdhc	485.862	-0.376601	0.0890944	-4.22699	2.3684e-05	0.000239784
Fam78a	27.4401	2.07635	0.491739	4.22247	2.41645e-05	0.000244478
Plcb2	50.7407	1.98086	0.469171	4.22205	2.42089e-05	0.000244756
Msr1	23.2271	2.05336	0.486464	4.22099	2.4323e-05	0.000245739
Pef1	270.01	-0.51509	0.122079	-4.21933	2.45029e-05	0.000247211
Pole	18.0884	2.36931	0.561518	4.21947	2.44881e-05	0.000247211
Aagab	743.796	-0.363169	0.0860927	-4.21835	2.46101e-05	0.00024812
Nudt10	45.9371	-0.937685	0.222332	-4.2175	2.47027e-05	0.000248881
Cpxm2	52.2359	1.1923	0.282716	4.21731	2.47234e-05	0.000248917
Unc93a	8.14562	-3.19638	0.758028	-4.21671	2.47897e-05	0.000249411
Rab3il1	58.494	1.01113	0.239807	4.21642	2.48208e-05	0.000249551
Caprin2	61.6869	-0.951141	0.226001	-4.20857	2.56993e-05	0.000258025
H1fx	10.3029	-4.727	1.12316	-4.20865	2.56903e-05	0.000258025
Apeh	326.048	-0.512731	0.121854	-4.20775	2.57926e-05	0.000258783
Erp29	1612.27	0.398938	0.0948586	4.20561	2.60381e-05	0.000261065
Slc35b2	1033.44	-0.357933	0.0851152	-4.20527	2.60768e-05	0.000261273
Mup5	1540.67	-1.4095	0.335215	-4.20476	2.61355e-05	0.00026168
Gbp8	27.1536	5.65123	1.34498	4.20172	2.64894e-05	0.00026504
Gm10863	49.9655	-1.07797	0.256604	-4.20092	2.65832e-05	0.000265795
Frat1	92.7171	0.783149	0.186437	4.2006	2.66208e-05	0.000265931
Plcl2	47.1121	1.5652	0.372624	4.20049	2.66334e-05	0.000265931
Oxsr1	316.987	-0.41484	0.0987668	-4.20019	2.66689e-05	0.000266101
Pinx1	93.68	-0.856718	0.204109	-4.19736	2.70042e-05	0.000269262
AI464131	128.995	0.655209	0.156142	4.19624	2.71383e-05	0.000270413
Irx2	896.42	-0.471079	0.11232	-4.19408	2.73986e-05	0.000272819
Tmem22	22.8985	-1.56832	0.373974	-4.19367	2.74479e-05	0.000273123
St3gal5	142.723	-0.73917	0.176343	-4.19166	2.76918e-05	0.00027536
Pdia4	1302.37	0.414992	0.0990267	4.19071	2.78083e-05	0.000276329
Egln1	470.979	-0.386804	0.0923265	-4.18953	2.79537e-05	0.000277584
Diablo	306.103	-0.445815	0.106437	-4.18854	2.80759e-05	0.000278607
Calml4	13.2429	2.78294	0.664768	4.18633	2.835e-05	0.000280942
Gm4944	65.2089	0.851602	0.203421	4.18639	2.83421e-05	0.000280942
Sec13	1134.2	0.3677	0.0878458	4.18574	2.84235e-05	0.000281478
Rasa4	71.0967	1.35076	0.32277	4.1849	2.85293e-05	0.000282333
Stat3	1051.84	0.353042	0.0843705	4.18442	2.85893e-05	0.000282734
Clu	736.736	1.82278	0.436095	4.17977	2.91803e-05	0.000288382
Ppa1	558.451	0.404636	0.0968808	4.17664	2.95849e-05	0.000292181
Phkb	1573.55	-0.471479	0.112894	-4.1763	2.96292e-05	0.000292419
Nup62cl	35.3573	-1.89831	0.454833	-4.17364	2.99767e-05	0.000295648
Bcl2a1b	15.4165	4.34473	1.04118	4.1729	3.00743e-05	0.000296409
5430427O19Rik	12.7754	3.60885	0.865222	4.17101	3.03249e-05	0.000298675
Zbtb7a	564.482	-0.359872	0.0863181	-4.16913	3.05759e-05	0.000300943
Bsdc1	726.158	0.330496	0.0792956	4.1679	3.07424e-05	0.000302376
Aox3	398.979	-0.652606	0.156613	-4.167	3.08638e-05	0.000303365
Repin1	93.7631	-0.778142	0.186749	-4.16677	3.0894e-05	0.000303456
Klhl26	174.623	-0.700861	0.168237	-4.16592	3.10103e-05	0.000304392
Tmsb10	101.472	1.47719	0.354658	4.1651	3.11212e-05	0.000305274
Rnf149	615.941	-0.507506	0.121861	-4.16462	3.11866e-05	0.000305709
Csf2rb2	49.5247	1.686	0.405153	4.16139	3.16312e-05	0.000309857
Ddx19b	218.531	0.469958	0.112987	4.1594	3.19084e-05	0.000312362
5830428M24Rik	98.6732	-0.870816	0.209397	-4.15869	3.20082e-05	0.000313127
Wwc2	219.759	-0.7013	0.168773	-4.15528	3.24884e-05	0.000317611
4930455C21Rik	139.515	0.607466	0.14626	4.15332	3.27692e-05	0.000320141
BC006965	44.034	-1.16726	0.281108	-4.15236	3.29062e-05	0.000321262
Alg1	160.129	-0.554981	0.133782	-4.14839	3.34822e-05	0.000326666
Gpr141	8.75537	3.25609	0.78538	4.14588	3.38515e-05	0.000329824
Maf	107.391	0.808775	0.195079	4.14589	3.38494e-05	0.000329824
Myl12a	434.887	0.515757	0.124423	4.14519	3.39535e-05	0.000330596
Aldh1a7	26.3061	1.40424	0.33892	4.14328	3.42376e-05	0.000333139
Atp6ap2	362.103	0.430881	0.104031	4.14186	3.44495e-05	0.000334976
Supt6h	1034.11	-0.358596	0.086608	-4.14045	3.46622e-05	0.000336818
Bcor	318.347	-0.475145	0.114768	-4.14005	3.47231e-05	0.000337184
Aldh4a1	149.2	-0.644786	0.155793	-4.13872	3.49245e-05	0.000338913
Pabpc1	6537.93	-0.334261	0.0807687	-4.13849	3.49594e-05	0.000339025
Lsm4	111.853	0.671127	0.162181	4.13814	3.50135e-05	0.000339322
1190007I07Rik	64.774	-1.06929	0.258427	-4.13767	3.50856e-05	0.000339793
4930534B04Rik	22.202	1.52325	0.368182	4.13721	3.5155e-05	0.000340238
Tle1	199.759	-0.653144	0.157975	-4.13448	3.55755e-05	0.000344078
Rltpr	26.6182	5.21731	1.26219	4.13354	3.5722e-05	0.000345265
Dok1	27.5563	1.78219	0.43119	4.13318	3.57776e-05	0.000345427
Lpin2	160.155	0.617843	0.149487	4.1331	3.5791e-05	0.000345427
Pgap2	68.3314	0.79186	0.191596	4.13297	3.58103e-05	0.000345427
Serpinb6a	722.042	0.494785	0.119722	4.13276	3.58427e-05	0.00034551
Stk39	1214.76	-0.498486	0.120654	-4.13152	3.60377e-05	0.000347159
Dtx3l	131.377	1.20028	0.290736	4.12843	3.65244e-05	0.000351614
Ddit3	59.1109	0.937914	0.227251	4.12721	3.67185e-05	0.000353248
Nck2	132.402	0.664596	0.161119	4.12488	3.70933e-05	0.000356617
Plekho1	79.6481	1.2667	0.30711	4.12457	3.71427e-05	0.000356856
Brd2	1810.17	-0.301841	0.0732269	-4.12199	3.75612e-05	0.000360263
Thap2	233.486	-0.588727	0.142826	-4.12197	3.75638e-05	0.000360263
Zbtb11	282.85	-0.495681	0.120255	-4.12193	3.75719e-05	0.000360263
Arl5c	21.0083	3.06764	0.744873	4.11834	3.81613e-05	0.000365672
Mark1	210.821	-0.898382	0.218202	-4.1172	3.83505e-05	0.000367242
Fcho1	30.5103	3.41716	0.830203	4.11606	3.85408e-05	0.000368821
Ccl7	13.2235	2.90731	0.706529	4.11492	3.87321e-05	0.000370285
Cib1	165.755	0.74069	0.180011	4.11469	3.87704e-05	0.000370285
Ciita	117.332	2.16705	0.526646	4.11481	3.87501e-05	0.000370285
Rapgefl1	106.221	-0.757898	0.184226	-4.11396	3.88927e-05	0.000371209
Spaca1	6.72793	-3.26111	0.792724	-4.1138	3.892e-05	0.000371225
Kit	265.123	0.831998	0.202278	4.11314	3.90307e-05	0.000371792
Synpo	41.7243	1.43365	0.348545	4.11326	3.90117e-05	0.000371792
Arhgef40	111.787	-0.811502	0.197354	-4.1119	3.92413e-05	0.000373552
0610010K14Rik	143.413	0.6069	0.147647	4.11047	3.94855e-05	0.000375384
Tes	232.106	0.51211	0.124585	4.11052	3.94768e-05	0.000375384
Nes	29.8223	-1.42413	0.346481	-4.11027	3.95199e-05	0.000375465
Abcg3	13.3561	4.58833	1.11756	4.10568	4.03132e-05	0.000382751
2010300C02Rik	423.835	-0.519044	0.126579	-4.10056	4.12149e-05	0.0003908
Timeless	23.7408	1.83102	0.446517	4.10068	4.11941e-05	0.0003908
Rasgrf1	7.96919	-4.6709	1.1397	-4.09837	4.16077e-05	0.000394267
Cspg5	8.99841	-2.63467	0.643001	-4.09746	4.17712e-05	0.000395557
Csgalnact1	59.9673	-1.11821	0.273031	-4.09554	4.21191e-05	0.000398592
Mtap7	522.748	-0.421434	0.102974	-4.0926	4.26554e-05	0.000403225
Osgin1	452.585	-0.525049	0.128294	-4.09256	4.26643e-05	0.000403225
Ctla4	11.8631	5.81119	1.42088	4.08986	4.3164e-05	0.000407416
Ehd4	231.343	0.644684	0.157627	4.08994	4.31487e-05	0.000407416
Als2	176.908	0.659306	0.161389	4.08521	4.40374e-05	0.00041507
Slc43a1	203.993	-0.650087	0.159137	-4.08508	4.40608e-05	0.00041507
Vasn	156.21	-0.718113	0.175777	-4.08536	4.40087e-05	0.00041507
Nefh	8.04323	-3.29306	0.806298	-4.08417	4.42339e-05	0.00041643
Ccl19	17.1126	3.99463	0.978709	4.08153	4.47408e-05	0.000420929
Gdpd1	632.885	0.486312	0.119186	4.08029	4.49804e-05	0.00042291
Bcorl1	200.257	-0.513706	0.125918	-4.07969	4.50954e-05	0.000423715
Adk	648.492	0.485823	0.119146	4.07756	4.55104e-05	0.000427338
Cmah	97.9437	1.37069	0.336227	4.07668	4.56828e-05	0.000428679
Gpsm3	40.0142	1.7644	0.433354	4.07151	4.67099e-05	0.000438034
Slfn5	246.648	0.849243	0.208644	4.0703	4.69523e-05	0.000440022
Kbtbd11	46.4685	1.82746	0.449306	4.0673	4.75612e-05	0.00044544
Npc1	202.023	0.48458	0.119184	4.06582	4.78646e-05	0.000447993
Las1l	589.114	-0.370109	0.0910342	-4.06561	4.79073e-05	0.000448103
Cxcr5	49.8343	2.62499	0.645994	4.06349	4.83443e-05	0.000451899
Frmd4a	97.5509	0.628178	0.154617	4.0628	4.84878e-05	0.000452948
Il12b	5.5688	5.46312	1.34478	4.06248	4.85545e-05	0.000453279
Gm10845	104.206	-0.927526	0.228353	-4.06181	4.86934e-05	0.000454284
Cxcr4	63.474	2.20696	0.543463	4.06092	4.88797e-05	0.000455729
Pcdh12	12.1495	-2.64188	0.651019	-4.05807	4.94792e-05	0.000461022
Apobec2	66.1883	-2.72598	0.671842	-4.05747	4.96061e-05	0.000461786
Ogg1	68.6282	0.865467	0.213307	4.05739	4.9625e-05	0.000461786
Mbnl1	431.19	0.776051	0.191328	4.05613	4.9893e-05	0.000463983
Satb1	609.039	-0.445032	0.109771	-4.05419	5.03082e-05	0.000467544
Acad8	486.848	0.508567	0.125505	4.05216	5.07463e-05	0.000471012
Fam83g	66.0675	-1.01909	0.251487	-4.05228	5.07208e-05	0.000471012
Zyg11a	11	-2.24788	0.55477	-4.05191	5.08006e-05	0.000471213
Slc38a10	2990.69	-0.392604	0.0969131	-4.05109	5.09797e-05	0.000472573
Phyh	13171.8	1.28239	0.316999	4.04542	5.22292e-05	0.000483846
2310047B19Rik	99.0389	-0.694318	0.171677	-4.04433	5.24721e-05	0.000485786
Cox7a2l	509.11	-0.347283	0.0858769	-4.04396	5.25553e-05	0.000485936
Spred1	138.61	-0.554062	0.137006	-4.04408	5.25298e-05	0.000485936
Dennd4b	72.1821	1.40812	0.348525	4.04023	5.33982e-05	0.000493414
Rgs14	25.8521	2.44517	0.605242	4.03998	5.34557e-05	0.000493631
Gins2	4.79167	5.24157	1.29748	4.03981	5.34941e-05	0.000493671
Dpp7	51.6092	1.1833	0.292938	4.03942	5.35841e-05	0.000494067
Slc5a11	8.43331	4.61356	1.1422	4.03918	5.36392e-05	0.000494067
Sycp1	4.45949	-5.37716	1.33122	-4.03926	5.362e-05	0.000494067
9130230L23Rik	581.751	0.619011	0.153318	4.03744	5.40373e-05	0.000497417
Sept2	789.724	0.336185	0.0833098	4.03536	5.45192e-05	0.000501535
2810021J22Rik	58.4323	-0.856221	0.212195	-4.03506	5.45886e-05	0.000501855
Gpr34	17.4359	1.62823	0.403618	4.03409	5.48148e-05	0.000503615
Adam17	214.711	0.701004	0.17382	4.03293	5.50865e-05	0.000505791
Cd247	20.2619	4.79193	1.18926	4.02934	5.59345e-05	0.000512927
Lst1	18.3068	2.38119	0.590954	4.0294	5.59198e-05	0.000512927
Fgfr1	238.385	-0.63786	0.158477	-4.02494	5.69887e-05	0.000522264
Adck3	287.733	-0.493941	0.1228	-4.02232	5.76285e-05	0.000527587
Csf1r	334.247	0.75823	0.188509	4.02226	5.76423e-05	0.000527587
Adam33	16.4461	1.73799	0.432172	4.02152	5.78226e-05	0.000528904
H2-DMb1	49.2311	1.58341	0.393783	4.02102	5.79459e-05	0.000529697
Tspan4	78.669	0.829409	0.206285	4.02069	5.80283e-05	0.000530116
Il1f5	19.258	-2.09729	0.52168	-4.02027	5.8132e-05	0.000530729
Plk1s1	171.728	-0.603289	0.150118	-4.01876	5.85053e-05	0.000533801
Pgam1	87.0367	-0.715601	0.178119	-4.01755	5.88063e-05	0.00053621
Bak1	55.1249	1.31813	0.328238	4.01577	5.92526e-05	0.00053994
Pdgfb	45.4372	1.16165	0.289285	4.01559	5.92974e-05	0.000540009
Trappc2l	168.617	-0.514625	0.128228	-4.01337	5.98581e-05	0.000544773
Nab2	65.3979	-1.04768	0.261149	-4.01181	6.0255e-05	0.000548041
Irf1	342.233	0.918112	0.229078	4.00786	6.12714e-05	0.000556935
Fxyd3	215.302	1.07306	0.267847	4.00626	6.16884e-05	0.000560375
Ms4a1	102.524	7.4891	1.86954	4.00586	6.17923e-05	0.000560967
Dcstamp	6.61355	4.54298	1.13451	4.00437	6.21836e-05	0.000564166
Ccs	123.601	0.669366	0.167189	4.00364	6.23754e-05	0.000565553
Axin1	475.117	-0.377467	0.0943087	-4.00247	6.26857e-05	0.000567494
C030046E11Rik	376.768	-0.677888	0.169371	-4.00239	6.2707e-05	0.000567494
Rabgap1	487.347	-0.382167	0.0954821	-4.00249	6.26785e-05	0.000567494
Tnks1bp1	1827.82	-0.390006	0.0974884	-4.00053	6.31997e-05	0.000571597
Sbno2	252.913	0.637271	0.159319	3.99996	6.3354e-05	0.000572635
Dlx5	9.69781	5.15233	1.28825	3.99949	6.34781e-05	0.000573042
Pigo	251.988	-0.476051	0.119026	-3.99955	6.34638e-05	0.000573042
Casp4	28.4236	1.84679	0.461778	3.9993	6.3529e-05	0.000573145
Tlr12	8.01572	5.32961	1.33275	3.99895	6.36228e-05	0.000573634
Aim2	29.7641	2.25673	0.564378	3.99861	6.37148e-05	0.000574106
Tspan3	301.51	0.636807	0.159332	3.99673	6.4223e-05	0.000578326
Fam45a	169.089	0.54299	0.135872	3.99634	6.43298e-05	0.000578929
Myo1b	161.949	0.829329	0.207579	3.99524	6.46283e-05	0.000581254
Ppwd1	84.1391	-0.681934	0.170737	-3.99405	6.49541e-05	0.000583822
Ifi44	90.7846	1.4288	0.357767	3.99365	6.50636e-05	0.000584444
Runx3	23.2057	2.36637	0.592731	3.99231	6.54318e-05	0.000587387
Tmem205	192.561	-0.585768	0.146751	-3.99158	6.56346e-05	0.000588843
Cbfa2t3	38.7549	1.51238	0.379001	3.99043	6.5954e-05	0.000591343
Anapc2	364.011	-0.3743	0.0938219	-3.98947	6.6221e-05	0.00059337
Cacnb3	158.563	-0.688353	0.172574	-3.98875	6.64235e-05	0.000594816
Ssr1	2657.47	-0.353006	0.0885064	-3.98848	6.64978e-05	0.000595115
C6	16.8701	2.04715	0.513298	3.98823	6.65679e-05	0.000595374
Fbxo31	313.362	-0.569784	0.142907	-3.9871	6.68859e-05	0.000597849
2010011I20Rik	904.301	-0.44268	0.111067	-3.98569	6.72834e-05	0.000601032
Mta3	397.062	-0.406237	0.101971	-3.98386	6.7806e-05	0.000605327
Cd69	13.375	4.64849	1.16704	3.98315	6.80092e-05	0.000606768
Hif3a	18.9611	-1.62863	0.408938	-3.98257	6.81741e-05	0.000607576
Igf1r	349.943	-0.416807	0.104659	-3.98254	6.81836e-05	0.000607576
Tnrc6c	259.073	-0.558931	0.140387	-3.98135	6.85261e-05	0.000610253
Vim	538.522	0.895238	0.224916	3.98032	6.88212e-05	0.000612504
Slc9a1	155.964	0.674641	0.16952	3.97973	6.89949e-05	0.000613674
0610040J01Rik	82.8702	0.85551	0.215048	3.97823	6.9429e-05	0.000616778
Myo18a	675.945	-0.294494	0.0740245	-3.97833	6.94023e-05	0.000616778
Isoc2a	451.581	0.540663	0.136008	3.97522	7.03132e-05	0.000624251
Npc2	462.702	0.772259	0.194337	3.97382	7.07287e-05	0.000627555
Mccc2	577.596	-0.497768	0.125327	-3.97174	7.13483e-05	0.000632665
Dcdc2b	180.707	-0.70893	0.178509	-3.97139	7.14536e-05	0.000633212
Adarb1	111.691	-0.713806	0.180006	-3.96547	7.32524e-05	0.00064836
Rps15a	1227.12	-0.329907	0.0831943	-3.9655	7.32416e-05	0.00064836
Cd163l1	11.7821	4.36078	1.09988	3.96478	7.3465e-05	0.000649845
Basp1	34.306	1.55004	0.390988	3.96442	7.35746e-05	0.000650418
Cbx7	71.9159	-0.9134	0.230661	-3.95992	7.4974e-05	0.000662316
Tgm5	109.811	0.807924	0.204031	3.9598	7.5012e-05	0.000662316
Tmprss4	355.329	0.46268	0.11686	3.95928	7.51759e-05	0.00066336
Zfp36l2	260.525	-0.587437	0.148405	-3.95833	7.54761e-05	0.000665604
Antxr1	140.252	-0.644421	0.162886	-3.95626	7.61319e-05	0.000670978
Dab2	188.683	0.603292	0.152534	3.95515	7.6488e-05	0.000673708
Pex11a	374.973	-0.588448	0.148791	-3.95486	7.65781e-05	0.000674092
Tram1	5240.47	-0.460295	0.116398	-3.9545	7.66962e-05	0.000674722
Carkd	750.274	-0.429957	0.108783	-3.95242	7.73659e-05	0.000679789
Crot	1128.39	0.49962	0.126405	3.95252	7.73325e-05	0.000679789
March1	40.8962	1.67184	0.423197	3.95051	7.79854e-05	0.000684817
Hfe	46.1223	1.21536	0.307806	3.94848	7.86483e-05	0.00069022
Dis3l	171.321	-0.483236	0.122392	-3.94825	7.87234e-05	0.000690461
Dhrs3	563.509	-0.481154	0.122006	-3.9437	8.02348e-05	0.000702867
Dhx16	401.56	-0.357399	0.0906253	-3.94371	8.02319e-05	0.000702867
Aen	105.996	0.790729	0.200526	3.94328	8.03755e-05	0.000703674
Nf1	198.912	-0.483922	0.122772	-3.94164	8.0925e-05	0.000708057
9930104L06Rik	94.7462	0.741477	0.18815	3.94089	8.11812e-05	0.000709442
Smarca2	862.453	-0.316361	0.0802739	-3.94102	8.11354e-05	0.000709442
Parp3	57.2445	1.05033	0.26655	3.94047	8.13234e-05	0.000710257
Il28ra	243.277	-0.683886	0.173682	-3.93758	8.23067e-05	0.000718413
Serinc5	372.803	-0.472663	0.120056	-3.93702	8.24983e-05	0.000719651
Btg2	321.235	0.671809	0.170675	3.93619	8.27858e-05	0.000721725
Cpeb2	206.756	-0.597025	0.151717	-3.93511	8.3157e-05	0.000724525
Abi3	22.6875	2.28932	0.581919	3.93409	8.35142e-05	0.000726913
Bgn	438.829	0.841227	0.213833	3.93404	8.35313e-05	0.000726913
Maff	30.9491	1.69544	0.431009	3.93366	8.36618e-05	0.000727611
Serpina3m	10.7246	3.01022	0.765906	3.93027	8.48512e-05	0.000737513
Ccdc149	669.091	-0.608435	0.155077	-3.92343	8.72989e-05	0.000758334
Cd44	111.457	2.77414	0.707356	3.92185	8.78723e-05	0.000762858
Trpv2	40.621	1.4725	0.375544	3.92098	8.81893e-05	0.000765151
Gm14446	7.75888	5.14808	1.31403	3.91777	8.93722e-05	0.000774951
Pla2g7	106.178	0.920829	0.235247	3.91431	9.06633e-05	0.000785677
Tmem51	67.1306	0.833408	0.213028	3.91219	9.14612e-05	0.000792117
Id4	67.0434	-0.794692	0.20322	-3.91051	9.2102e-05	0.000797191
Kdm5b	770.072	-0.368022	0.0941476	-3.90899	9.26847e-05	0.000801756
Cxcl1	31.0985	1.77526	0.454509	3.90588	9.38816e-05	0.000811625
Slc39a4	16.3583	2.47623	0.63439	3.90332	9.48821e-05	0.000819786
Tlk1	929.33	-0.357958	0.0917243	-3.90254	9.51874e-05	0.000821933
Rab11b	212.708	-0.490381	0.125711	-3.90086	9.58531e-05	0.000827189
Twf2	294.729	0.432272	0.11088	3.89855	9.67707e-05	0.000834611
Arrb2	98.5551	1.10911	0.284534	3.89798	9.69978e-05	0.000836072
Phf1	364.187	-0.594179	0.152486	-3.8966	9.75507e-05	0.000840056
Tmbim4	953.336	0.379899	0.0974964	3.89654	9.75758e-05	0.000840056
Pglyrp4	3.72714	5.98145	1.53566	3.89503	9.81867e-05	0.000844814
Tra2a	293.08	-0.496722	0.127579	-3.89346	9.88246e-05	0.000849798
Lrrc33	87.9583	1.29265	0.33203	3.89318	9.8938e-05	0.000850268
Gabarapl1	483.518	-0.464364	0.119379	-3.88983	0.000100316	0.000861602
Shisa2	96.8035	-0.782943	0.201334	-3.88877	0.000100753	0.000864843
Samsn1	23.3441	2.57446	0.662316	3.88706	0.000101467	0.000870455
Cdc42ep1	365.005	0.427015	0.10988	3.8862	0.000101826	0.000873022
Pcx	986.116	-0.400659	0.103106	-3.88588	0.000101959	0.000873638
B3galt5	20.7405	3.17141	0.81641	3.88458	0.000102508	0.000877829
Creb3	348.642	-0.373707	0.0962274	-3.88358	0.000102929	0.00088091
Fkbp9	453.969	-0.322454	0.0830503	-3.88263	0.000103331	0.000883834
Mettl7a1	495.098	-0.409588	0.105536	-3.88101	0.000104022	0.000889218
Chst3	63.1363	3.4991	0.902068	3.87897	0.000104898	0.000896174
Melk	19.4179	2.34277	0.604308	3.87677	0.000105851	0.000903787
Erap1	199.266	0.713486	0.184125	3.87501	0.000106621	0.000909466
Hist1h4h	17.3478	-1.78109	0.45964	-3.87496	0.000106642	0.000909466
Fcamr	335.542	-0.706587	0.182405	-3.87371	0.000107189	0.000913597
Tppp	194.523	-0.63141	0.163226	-3.86832	0.000109589	0.0009335
Aqr	418.072	-0.400949	0.103694	-3.86664	0.000110345	0.00093939
Zfp952	89.8235	-0.660353	0.170821	-3.86576	0.000110746	0.000942247
Arhgap22	12.495	1.92808	0.498882	3.86479	0.000111185	0.000945431
Fam32a	477.219	-0.45369	0.11749	-3.86152	0.000112684	0.000957619
S100a16	368.035	0.468629	0.121474	3.85786	0.000114383	0.000971488
Wwc1	677.22	-0.472663	0.12277	-3.84998	0.000118126	0.00100269
Sh3kbp1	115.187	0.995379	0.258655	3.84829	0.000118946	0.00100906
Fam131c	8.73084	-2.35679	0.612542	-3.84756	0.000119299	0.00101146
Birc3	318.483	0.647885	0.168532	3.84429	0.000120902	0.00102403
Prcp	59.3921	1.33582	0.347485	3.84425	0.000120923	0.00102403
Pycr2	590.038	0.368904	0.0961905	3.83514	0.000125494	0.00106212
Clspn	13.9698	2.22701	0.580885	3.83382	0.00012617	0.00106722
Duox1	13.3332	-2.20074	0.574084	-3.83348	0.000126343	0.00106806
Mgat2	924.619	-0.381913	0.0996408	-3.8329	0.000126641	0.00106995
Mrps10	75.0177	-0.806066	0.210329	-3.8324	0.000126898	0.0010715
Tm9sf4	682.765	-0.314606	0.0821112	-3.83147	0.000127382	0.00107496
Rab34	65.323	-0.840951	0.219793	-3.82611	0.000130187	0.00109799
Ubr1	298.108	-0.434407	0.11356	-3.82536	0.00013058	0.00110067
Dpy19l3	94.8645	-0.833441	0.217986	-3.82338	0.000131637	0.00110893
Rinl	38.219	1.80088	0.471105	3.82268	0.000132011	0.00111144
Arl11	9.23305	2.76814	0.724819	3.81907	0.000133954	0.00112714
Zfp251	182.137	-0.615881	0.161281	-3.81867	0.000134174	0.00112833
Tln1	1209.13	0.409756	0.107384	3.8158	0.000135742	0.00114087
Rnf31	199.295	0.629663	0.165087	3.81413	0.000136666	0.00114796
Gna12	88.1354	0.767585	0.201279	3.81354	0.000136989	0.00115001
5730469M10Rik	159.79	-0.601611	0.157815	-3.81213	0.000137776	0.00115565
Tmem117	199.663	-0.628552	0.164886	-3.81205	0.00013782	0.00115565
Hnmt	230.954	-0.529956	0.139037	-3.81162	0.000138059	0.00115698
Adam8	20.1219	2.11632	0.55527	3.81133	0.000138222	0.00115768
Plcd1	76.572	0.806604	0.211669	3.81069	0.000138581	0.00116002
Gatad2a	469.148	0.322781	0.0847152	3.81019	0.000138859	0.00116167
Cd3e	19.4292	6.39754	1.67923	3.8098	0.000139077	0.00116283
Otogl	139.117	-0.742815	0.194989	-3.80952	0.000139235	0.00116347
Cbx5	279.21	0.451496	0.118537	3.8089	0.000139588	0.00116575
Zfyve20	293.014	-0.448705	0.117819	-3.80843	0.000139853	0.0011673
Mycbpap	29.1645	-1.15845	0.30421	-3.80806	0.000140061	0.00116836
A3galt2	51.1961	-1.05415	0.276842	-3.80778	0.000140222	0.00116903
Gabbr2	5.34247	5.18715	1.36321	3.8051	0.000141748	0.00118107
Ube2l6	39.4523	1.4046	0.369333	3.80307	0.000142912	0.00119008
Lyrm4	43.3343	1.00325	0.263831	3.80261	0.00014318	0.00119163
Il6ra	39.2744	1.12393	0.29562	3.80194	0.000143565	0.00119415
Lyn	252.905	0.720515	0.189537	3.80144	0.000143857	0.0011952
Psme1	209.475	0.950963	0.250154	3.80151	0.000143819	0.0011952
Galnt2	411.363	-0.368895	0.097077	-3.80002	0.000144683	0.00120138
Cd5l	5.51744	3.80057	1.0005	3.79868	0.000145467	0.00120721
Atrn	340.636	-0.366412	0.0964722	-3.79811	0.000145802	0.00120929
Erbb2	539.99	-0.378148	0.0996541	-3.7946	0.000147881	0.00122583
Zfp429	30.1641	1.10686	0.291738	3.79402	0.000148231	0.00122803
Sec31a	2698.95	-0.320491	0.0845155	-3.7921	0.00014938	0.00123684
Scin	43.5639	1.41819	0.374094	3.791	0.000150039	0.00124159
Mvd	39.7478	1.0712	0.282698	3.78921	0.000151129	0.00124957
Slc28a2	31.6689	1.88542	0.497587	3.78913	0.000151176	0.00124957
Fignl1	14.7917	2.05957	0.543658	3.78836	0.000151646	0.00125274
Plekha2	179.885	0.938206	0.247718	3.78739	0.000152235	0.0012569
Jak3	56.0454	1.68861	0.445878	3.78715	0.000152386	0.00125742
Icos	20.0079	2.88296	0.761544	3.78568	0.000153288	0.00126414
Siglecg	71.016	4.9935	1.31922	3.78518	0.000153598	0.00126598
Ggcx	127.841	-0.588878	0.155625	-3.78396	0.000154356	0.0012715
Trim37	250.597	-0.423507	0.11194	-3.78335	0.000154731	0.00127387
Pdhb	761.81	-0.418359	0.110592	-3.78291	0.000155006	0.00127541
Nmi	68.7808	1.16763	0.308749	3.7818	0.0001557	0.00127986
Vps39	344.159	-0.368563	0.0974581	-3.78176	0.000155723	0.00127986
Pigyl	160.211	0.617384	0.163334	3.77988	0.000156903	0.00128883
Tgtp1	12.2303	4.40413	1.16559	3.77847	0.000157795	0.00129542
Ubiad1	118.254	-0.659423	0.174691	-3.7748	0.000160135	0.00131389
Gstz1	651.404	0.414143	0.109718	3.77461	0.000160259	0.00131416
2010016I18Rik	32.3639	1.33496	0.353691	3.77437	0.000160414	0.00131468
Ptger4	15.735	2.64583	0.701671	3.77076	0.000162754	0.00133311
Atp8b4	13.8664	2.68281	0.711657	3.76981	0.000163371	0.00133741
Ccdc85c	53.3462	-1.0125	0.268648	-3.76887	0.000163989	0.00134171
Zfp788	59.1656	0.827112	0.219501	3.76815	0.000164461	0.00134481
Ccdc28a	33.9207	1.14388	0.303709	3.76638	0.000165631	0.00135362
Gpr171	18.5596	4.90591	1.30272	3.7659	0.000165952	0.00135548
Abhd16a	515.536	-0.328513	0.0872825	-3.76379	0.000167357	0.00136618
Prrg4	9.83175	3.20436	0.851423	3.76353	0.000167529	0.00136682
Ctsl	2619.23	0.362958	0.09645	3.76317	0.000167774	0.00136805
Tuba1b	41.7096	1.17149	0.311322	3.76296	0.000167911	0.0013684
Slc22a15	54.1493	-0.998017	0.265249	-3.76256	0.000168181	0.00136982
Fam26f	11.4603	3.17327	0.844191	3.75895	0.000170631	0.001389
Ifi27l2a	274.051	1.62906	0.43342	3.75862	0.000170852	0.00139002
Adap1	20.8176	2.0799	0.553466	3.75795	0.00017131	0.00139273
Wipf1	108.891	1.20242	0.319976	3.75785	0.000171377	0.00139273
Agmo	38.6028	-0.97597	0.259744	-3.75742	0.000171671	0.00139433
Setbp1	584.395	-0.4877	0.12981	-3.75704	0.000171937	0.00139571
Slc2a3	14.5127	3.33724	0.888557	3.7558	0.00017279	0.00140186
Jmjd1c	845.5	-0.300079	0.0799151	-3.75497	0.00017336	0.00140569
Dock11	69.0904	1.16546	0.310392	3.7548	0.00017348	0.00140587
Brca1	15.6085	1.75829	0.468298	3.75465	0.000173587	0.00140596
9030619P08Rik	14.6802	-2.70423	0.720484	-3.75336	0.000174482	0.00141215
Ddx17	4347.85	-0.392724	0.104637	-3.7532	0.000174591	0.00141215
Scn1b	55.2129	1.25355	0.334002	3.75312	0.000174644	0.00141215
Slc12a1	135.418	1.06765	0.28452	3.75244	0.000175119	0.0014152
Ankfy1	480.291	0.319311	0.0851033	3.75204	0.000175403	0.00141671
Akr1c18	1023.18	0.599472	0.159918	3.74862	0.000177811	0.00143536
Arl4c	108.9	0.907528	0.242113	3.74837	0.000177987	0.00143598
Trim16	149.25	-0.720614	0.192268	-3.74796	0.00017828	0.00143754
Adcy7	197.913	0.939039	0.250615	3.74693	0.00017901	0.00144262
Tiam1	481.843	-0.37627	0.100458	-3.74553	0.000180012	0.0014499
Kcns1	144.832	-0.556716	0.148648	-3.74521	0.000180246	0.00145098
Thra	109.447	-0.683878	0.182774	-3.74166	0.000182812	0.00147082
Gm10768	475.875	-0.826116	0.22081	-3.7413	0.000183072	0.00147209
Serpina3f	17.9405	2.81794	0.753516	3.73972	0.000184224	0.00148053
Tet3	1013.27	-0.352864	0.0943757	-3.73893	0.000184804	0.00148437
Otop1	2.96968	5.29305	1.41593	3.73822	0.000185329	0.00148777
Sik1	164.505	-0.911952	0.244121	-3.73565	0.000187228	0.00150218
Csf3r	23.2942	2.39869	0.642198	3.73512	0.000187622	0.0015042
Csn1s2a	15.6089	4.82843	1.29279	3.7349	0.000187791	0.0015042
Egln3	298.36	-0.468389	0.125405	-3.73501	0.000187705	0.0015042
Trappc4	151.986	0.498297	0.133422	3.73474	0.000187911	0.00150433
Eomes	11.8033	2.73145	0.731904	3.73198	0.00018998	0.00152005
Ensa	377.99	0.366962	0.0983526	3.73109	0.000190654	0.0015246
Xdh	217.015	0.722555	0.19374	3.72952	0.000191847	0.0015333
1110002B05Rik	545.443	-0.372488	0.0998929	-3.72887	0.000192339	0.00153638
Stk11	478.323	-0.36139	0.0969596	-3.72722	0.000193603	0.00154563
Nuak2	67.4169	1.24732	0.334682	3.72687	0.000193873	0.00154608
Ywhah	137.724	0.572543	0.153624	3.72691	0.000193844	0.00154608
Gadd45g	265.319	-0.730856	0.196167	-3.72568	0.000194788	0.00155252
Lbh	133.243	1.29676	0.348091	3.72534	0.000195054	0.00155378
Slc7a4	326.204	-0.437016	0.117322	-3.72493	0.00019537	0.00155545
Jarid2	482.936	-0.315324	0.0846717	-3.72408	0.000196031	0.00155986
Lmf1	243.403	0.431055	0.115776	3.72318	0.000196729	0.00156455
Ppfibp1	585.327	-0.383898	0.103166	-3.72117	0.000198299	0.00157617
Slc22a18	307.1	-0.431713	0.116063	-3.71965	0.000199498	0.00158483
Hmgn1	219.935	0.467202	0.125689	3.71712	0.000201507	0.00159992
Cd8b1	6.32406	4.97762	1.33926	3.7167	0.000201843	0.00160171
Pkib	10.5577	4.20425	1.13182	3.7146	0.000203528	0.0016142
Nfkbiz	70.0485	0.864964	0.232891	3.71403	0.000203983	0.00161692
Mmel1	9.0112	2.61222	0.703367	3.71387	0.000204111	0.00161705
Mpg	198.894	-0.558801	0.150495	-3.71309	0.00020474	0.00162115
Ppp1cb	2041.31	0.376023	0.101325	3.71107	0.000206388	0.00163331
Sgsm1	114.395	0.636677	0.171646	3.70924	0.000207879	0.00164421
Ripk3	16.8991	2.3341	0.629398	3.70846	0.000208527	0.00164843
Retnla	92.9378	1.19956	0.323587	3.70706	0.000209679	0.00165663
Camk1d	57.9357	1.11161	0.30005	3.70474	0.000211607	0.00167096
Gcnt2	226.066	-0.559258	0.150993	-3.70387	0.000212335	0.0016758
Nfs1	294.291	-0.370547	0.100075	-3.70271	0.000213311	0.00168258
Scrib	666.921	-0.278844	0.0753661	-3.69986	0.000215715	0.00170062
H2afz	139.615	0.723123	0.195512	3.69861	0.000216786	0.00170813
Rgr	9.61539	-2.10217	0.568448	-3.69809	0.00021723	0.0017107
Sla2	5.10893	5.04044	1.36312	3.69771	0.000217552	0.00171231
Slc26a2	520.535	0.614714	0.166444	3.69321	0.000221437	0.00174194
Dapp1	31.5466	1.75307	0.474753	3.69259	0.000221979	0.00174525
BC147527	13.0126	2.51571	0.681366	3.69216	0.000222359	0.00174729
Fut7	4.79996	5.04598	1.36701	3.69124	0.00022316	0.00175264
Gm15417	74.539	-0.795514	0.215742	-3.68734	0.000226613	0.00177879
Cd276	28.165	1.25419	0.340194	3.6867	0.000227184	0.00178134
Zbtb8os	79.3842	-0.725617	0.196815	-3.68679	0.000227101	0.00178134
Supt3h	89.4997	-0.733917	0.199184	-3.68462	0.000229048	0.001795
Prmt7	191.179	-0.465674	0.126389	-3.68445	0.000229196	0.00179519
Cdc42se2	310.827	0.508834	0.138137	3.68354	0.000230015	0.00180062
Trim8	843.734	-0.296702	0.0805606	-3.68296	0.000230541	0.00180377
9330175E14Rik	8.35672	3.81555	1.03635	3.68171	0.000231674	0.00181165
Arl6ip5	422.817	0.427393	0.116131	3.68025	0.000233008	0.0018211
Art2a-ps	9.60595	5.1078	1.38795	3.68011	0.000233133	0.0018211
Nceh1	125.084	0.596925	0.162235	3.67939	0.000233793	0.00182429
Sptlc2	307.481	0.408844	0.111115	3.67948	0.00023371	0.00182429
Agap2	28.9128	1.86517	0.506981	3.67897	0.000234176	0.0018263
Inpp5f	217.983	-0.486274	0.132203	-3.67823	0.000234862	0.00183066
Havcr2	19.927	1.89234	0.514665	3.67684	0.000236143	0.00183966
Tmem87b	379.897	-0.366744	0.0997578	-3.67634	0.000236606	0.00184227
Gimap3	75.0298	3.24313	0.882319	3.67569	0.000237207	0.00184596
Mthfd2	1280.13	-0.52103	0.141771	-3.67515	0.000237706	0.00184885
Plscr1	27.2411	1.7306	0.470911	3.675	0.000237854	0.00184901
Slc25a22	242.483	0.435709	0.118587	3.67417	0.000238623	0.00185399
Slc4a11	15.3469	-2.5368	0.69056	-3.67354	0.000239216	0.00185761
Rhog	114.574	0.869925	0.237099	3.66904	0.00024346	0.00188955
Cobll1	894.285	-0.381389	0.103985	-3.66772	0.000244722	0.00189825
Mia2	2.63904	-5.3208	1.45076	-3.66759	0.000244843	0.00189825
Ptplb	362.573	-0.457648	0.124947	-3.66272	0.000249548	0.0019337
Gm11648	21.6612	2.88611	0.788675	3.65944	0.000252764	0.00195653
Grap	46.8102	1.71521	0.468693	3.65956	0.000252647	0.00195653
Mx2	32.0645	1.78869	0.488809	3.65929	0.000252911	0.00195662
Rap1gap	95.9864	1.37517	0.375914	3.6582	0.00025399	0.00196392
Ier3	41.6682	1.01461	0.277445	3.65696	0.000255221	0.00197239
Hspd1	736.106	-0.34416	0.0941409	-3.6558	0.00025638	0.00198028
Cpne2	24.0945	1.38742	0.379707	3.65393	0.00025826	0.00199361
Ptprz1	8.60788	2.39924	0.656642	3.65381	0.00025838	0.00199361
1810014F10Rik	143.844	0.600225	0.164287	3.6535	0.000258687	0.00199491
Serpina1b	35.6413	2.08687	0.571643	3.65065	0.000261575	0.00201611
Pax5	16.5254	4.89772	1.34174	3.65026	0.000261971	0.0020181
Trim24	313.411	0.473031	0.129657	3.64831	0.000263966	0.00203238
Klrb1c	7.76615	4.26869	1.1701	3.64812	0.000264161	0.00203241
Slc9a9	56.3356	0.856413	0.23476	3.64804	0.00026425	0.00203241
Clptm1	691.985	-0.251918	0.0690744	-3.64706	0.000265261	0.0020391
Psd3	102.371	0.55947	0.153506	3.6446	0.000267805	0.00205757
Bcl11b	15.2422	3.29208	0.903397	3.64411	0.000268322	0.00206045
Heatr8	7.97668	-2.9559	0.811299	-3.64341	0.000269048	0.00206493
Ttc38	251.609	0.497924	0.136672	3.6432	0.000269272	0.00206555
Eif3l	865.084	0.274799	0.0754912	3.64014	0.000272489	0.00208913
Sec11c	3533.77	-0.439196	0.120666	-3.63977	0.000272885	0.00209106
Pxmp3	514.419	0.404243	0.111166	3.63639	0.000276484	0.00211752
Gatc	311.569	-0.420782	0.115783	-3.63422	0.000278826	0.00213392
Ptpra	384.813	-0.34475	0.0948646	-3.63413	0.000278919	0.00213392
Plcg1	174.199	-0.57857	0.159273	-3.63256	0.000280626	0.00214584
Nup205	225.855	0.432492	0.119094	3.63153	0.000281743	0.00215325
P2ry6	29.5121	1.34016	0.369376	3.62818	0.000285421	0.00218021
Hibch	603.29	0.515815	0.142182	3.62784	0.000285797	0.00218078
Skap1	16.5496	2.72896	0.752201	3.62797	0.000285662	0.00218078
Ankrd44	84.0518	1.22369	0.337389	3.62695	0.000286784	0.00218716
Otx1	673.922	-0.359201	0.0990648	-3.62592	0.000287938	0.00219481
Bcl2l1	239.709	-0.443857	0.122418	-3.62573	0.000288141	0.0021952
Fam164c	15.6993	1.58392	0.437016	3.62439	0.000289642	0.00220548
Atxn2	381.287	-0.397664	0.109768	-3.62276	0.000291474	0.0022171
Sympk	515.307	-0.310687	0.0857586	-3.62281	0.000291424	0.0022171
Smg1	1203.98	0.387686	0.107071	3.62082	0.000293665	0.0022326
Slc25a20	201.299	-0.701333	0.193728	-3.6202	0.00029437	0.00223678
1200014J11Rik	147.746	-0.554913	0.153333	-3.61901	0.000295729	0.00224593
Slc6a6	1402.9	0.334011	0.0923419	3.61711	0.000297913	0.00226133
Csf1	182.341	0.660025	0.18257	3.61519	0.000300124	0.00227692
Ifngr1	258.959	0.579423	0.160291	3.61481	0.000300568	0.0022791
Rab25	480.503	0.405372	0.112202	3.61289	0.000302801	0.00229483
Trp53	111.451	0.723816	0.200434	3.61125	0.000304727	0.00230822
Rasgrp1	274.543	-0.657491	0.182136	-3.60989	0.000306325	0.00231911
8430427H17Rik	102.885	-0.611461	0.1694	-3.60957	0.000306703	0.00232076
Slc4a8	14.1411	2.65309	0.735241	3.60846	0.000308019	0.0023295
Aldh5a1	280.544	-0.53224	0.147506	-3.60825	0.000308264	0.00233014
Tln2	128.787	-0.610379	0.169201	-3.60742	0.000309262	0.00233647
H28	10.4139	-2.87923	0.798513	-3.60573	0.000311273	0.00235044
Pdxdc1	2128.64	-0.367311	0.101886	-3.6051	0.000312027	0.0023549
Zfp36l1	647.434	0.448693	0.124482	3.60448	0.000312774	0.00235931
Ets1	221.775	1.09077	0.302638	3.60422	0.000313096	0.00236051
Tulp1	199.052	-0.572483	0.158856	-3.60378	0.00031362	0.00236324
Mavs	517.168	-0.318879	0.0885528	-3.60101	0.000316984	0.00238735
Tmsb4x	2693.69	0.65806	0.182816	3.59957	0.000318738	0.00239931
Trib3	59.1919	1.2796	0.35554	3.59904	0.000319396	0.00240301
Parp10	119.402	0.848493	0.235831	3.59788	0.000320822	0.00241249
Axl	359.675	0.569194	0.15824	3.59703	0.000321873	0.00241914
Snapc5	151.135	-0.627185	0.174442	-3.59538	0.000323922	0.00243328
9130011J15Rik	1110	0.350851	0.0975978	3.59487	0.000324559	0.0024368
Slc25a35	306.38	-0.414037	0.115188	-3.59445	0.000325082	0.00243946
Tlr8	17.6468	1.57598	0.438467	3.59431	0.000325256	0.00243951
Gstk1	213.146	0.51453	0.14321	3.59283	0.000327109	0.00245213
Dyrk3	64.3311	-0.855528	0.238158	-3.59228	0.0003278	0.00245604
Laptm4b	279.438	-0.429153	0.119538	-3.5901	0.000330552	0.00247538
Kif13b	501.803	-0.437249	0.121846	-3.58854	0.000332539	0.00248898
Clstn1	1812.64	-0.373253	0.104088	-3.58592	0.00033589	0.00251276
Cdkn1a	27.536	1.50308	0.41921	3.58549	0.000336444	0.00251561
Clic3	21.8648	-1.59164	0.44396	-3.58509	0.000336956	0.00251814
Iqcb1	79.1749	-0.667269	0.186139	-3.58479	0.000337349	0.00251978
Sh3glb2	318.098	-0.401888	0.112185	-3.58236	0.000340504	0.00254203
Gcap14	629.067	0.397436	0.111078	3.57799	0.000346247	0.00258358
Mapkapk3	145.141	0.537541	0.150251	3.57761	0.000346745	0.00258596
Slc44a3	41.6559	-0.924618	0.258506	-3.57678	0.000347856	0.00259291
Hsd17b10	654.189	-0.439712	0.123047	-3.57352	0.000352212	0.00262283
Mau2	661.483	-0.372833	0.104333	-3.57351	0.000352232	0.00262283
Hsph1	562.999	-0.773992	0.216666	-3.57228	0.000353882	0.00263377
Ccdc64	82.512	-0.662053	0.18536	-3.57172	0.000354651	0.00263814
Rnf19a	210.645	0.468809	0.131326	3.56982	0.000357233	0.00265598
Zfp53	88.7086	0.628969	0.176204	3.56956	0.000357587	0.00265725
Ifrd1	698.917	0.549344	0.153914	3.56917	0.000358111	0.00265978
Rogdi	195.757	0.562977	0.15787	3.56608	0.000362357	0.00268994
Rabep1	303.613	0.412337	0.11564	3.5657	0.000362882	0.00269245
Plcg2	234.077	0.744056	0.208693	3.56531	0.000363424	0.0026951
Aim1l	4.48129	4.34228	1.2184	3.56391	0.000365372	0.00270816
9930023K05Rik	41.85	1.26021	0.353634	3.5636	0.000365805	0.00270998
Zfp362	267.402	-0.394649	0.110752	-3.56334	0.000366164	0.00271126
Gltpd1	200.463	0.456679	0.128174	3.56296	0.000366694	0.0027138
Cgnl1	1554.19	-0.327276	0.0919058	-3.56099	0.000369456	0.00273284
Gabra3	6.76781	-3.11338	0.874412	-3.56054	0.000370086	0.00273493
Spnb2	1796.87	-0.246869	0.0693351	-3.56052	0.000370115	0.00273493
Ankrd13b	236.171	-0.59054	0.165892	-3.55979	0.000371147	0.00274115
Vat1	662.991	-0.318157	0.0894201	-3.55801	0.000373679	0.00275845
Ercc2	110.813	-0.567232	0.159524	-3.55577	0.000376868	0.00277916
Relt	12.6535	4.07189	1.14511	3.55589	0.000376701	0.00277916
Impa2	29.4751	-1.12489	0.316415	-3.55509	0.000377843	0.00278493
Decr1	282.798	-0.430624	0.121201	-3.55297	0.000380906	0.00280608
Trap1	607.701	-0.28473	0.0801689	-3.55162	0.000382861	0.00281906
Ifnar2	155.249	0.806644	0.22728	3.54913	0.000386511	0.00284449
Erdr1	17.4369	1.88196	0.530394	3.54822	0.000387839	0.00284992
Klra9	3.18919	5.17562	1.4586	3.54836	0.000387644	0.00284992
Prf1	6.1032	5.00687	1.41105	3.54833	0.000387683	0.00284992
Mfap3	149.475	0.565289	0.159322	3.54808	0.000388046	0.00285
Mthfr	859.402	-0.341279	0.0961992	-3.54763	0.000388711	0.00285343
BC017612	227	-0.585282	0.16499	-3.54739	0.000389074	0.00285465
C530028O21Rik	42.5521	1.10905	0.312825	3.54527	0.000392218	0.00287626
Capn5	653.316	-0.407653	0.115006	-3.54463	0.000393159	0.00288171
Rad51l1	5.95076	3.01048	0.849427	3.54413	0.000393917	0.00288581
Sclt1	57.5857	-0.752798	0.212545	-3.54182	0.000397374	0.00290966
Ddi2	212.473	-0.430604	0.121582	-3.54168	0.000397595	0.00290981
Slc16a13	62.2185	0.879094	0.248235	3.54138	0.000398042	0.00291161
Zbtb43	120.581	-0.523124	0.147774	-3.54002	0.000400098	0.00292518
Fam129a	1335.69	0.415317	0.117329	3.53976	0.000400494	0.00292611
Gpr174	22.7609	5.6967	1.60939	3.53967	0.00040063	0.00292611
Lpcat4	12.6439	2.41525	0.682374	3.53948	0.000400912	0.0029267
1700003E16Rik	144.711	-0.563123	0.159165	-3.53797	0.00040321	0.00294199
Ubash3b	20.1462	2.20853	0.624536	3.53628	0.000405806	0.00295945
Fam49a	52.852	1.13793	0.321876	3.5353	0.000407316	0.00296896
Arrb1	1268.04	-0.356303	0.100807	-3.53452	0.000408511	0.00297617
Zfp874b	70.0108	0.78355	0.221733	3.53375	0.000409707	0.00298339
Cisd2	280.929	-0.378272	0.107061	-3.53325	0.00041049	0.00298759
Ddx26b	112.068	0.74642	0.211343	3.5318	0.000412749	0.00300252
Gimap8	73.0584	1.49997	0.4249	3.53018	0.000415278	0.00301941
Aldh1b1	14.9576	2.37037	0.671732	3.52875	0.000417526	0.00303423
Ttll10	80.0956	-0.672178	0.190538	-3.52778	0.000419058	0.00304384
Myo6	502.273	-0.366471	0.103911	-3.52677	0.000420669	0.00305401
Itpa	133.551	0.53486	0.151677	3.52632	0.000421383	0.00305767
[truncated: 21,339 more rows]
