# Supplementary material for: Transcriptomic changes in the lacrimal glands of a Sjogren’s disease animal model highlight key molecular mediators and altered biological functions underpinning glandular inflammation and hypofunction
Source: Front Ophthalmol (Lausanne). 2026 Mar 13;6:1697924. doi: 10.3389/fopht.2026.1697924 (PMC13021454; doi:10.3389/fopht.2026.1697924)
Supplement: Supplementary file 4 [file Table3.xlsx]

## Sheet: Sheet1
Supplementary Table S3. DESeq2 (Differential Expression Analysis) Results for the 16-week NOR versus BALB/c comparison.
Gene Symbol	baseMean	log2 Fold-Change (NOR/BALBc)	lfcSE	stat	P value	Adjusted P value
BC048546	2643.86	-4.3759	0.147611	-29.6448	3.96335e-193	6.02429e-189
Baiap2l1	1676.55	-2.88158	0.106307	-27.1064	8.28268e-162	6.29484e-158
Dpyd	377.638	-4.65168	0.176481	-26.358	4.15497e-153	2.10518e-149
Slc37a1	1268.2	3.14609	0.129209	24.3488	5.97012e-131	2.26864e-127
Eml1	271.162	-3.08798	0.131544	-23.4748	7.37559e-122	2.24218e-118
Dhtkd1	237.004	-3.33368	0.148012	-22.5229	2.47346e-112	6.2661e-109
Gm5886	7456.04	-13.7321	0.652454	-21.0468	2.44541e-98	5.31003e-95
Ceacam2	538.269	8.04992	0.394022	20.4301	9.03023e-93	1.71574e-89
Abcb1a	196.208	3.69075	0.193999	19.0246	1.06689e-80	1.80185e-77
Fgg	3733.25	4.65192	0.257336	18.0772	4.81512e-73	7.31898e-70
Slc48a1	932.186	-1.5681	0.0879496	-17.8295	4.16778e-71	5.75911e-68
St6galnac2	1328.48	-2.11226	0.118829	-17.7756	1.09129e-70	1.3823e-67
Arhgef19	264.465	-2.69066	0.155566	-17.2959	5.05125e-67	5.90608e-64
Rell1	1138.7	-1.56301	0.0914069	-17.0995	1.49662e-65	1.6249e-62
Asrgl1	405.203	-1.62051	0.097204	-16.6712	2.12149e-62	2.14977e-59
Gm6084	2196.54	-6.68774	0.402131	-16.6308	4.17327e-62	3.9646e-59
Arg1	360.31	-3.34525	0.202026	-16.5585	1.38927e-61	1.24217e-58
Asgr1	814.031	9.45845	0.571739	16.5433	1.78963e-61	1.51124e-58
Ubc	588.195	1.71483	0.107714	15.9203	4.58228e-57	3.66582e-54
Rapgef3	404.345	-3.59009	0.228302	-15.7252	1.01673e-55	7.72716e-53
Ceacam1	1545.72	-1.95765	0.124629	-15.7078	1.33694e-55	9.67691e-53
Gm12886	12053.6	-3.52527	0.225446	-15.6369	4.08087e-55	2.81951e-52
Coro2a	177.684	4.07479	0.263876	15.4421	8.53223e-54	5.63869e-51
Adhfe1	425.94	-1.91191	0.124315	-15.3795	2.24664e-53	1.42287e-50
Slc5a1	308.402	-2.24911	0.148206	-15.1755	5.13591e-52	3.12264e-49
Mug1	274.263	3.11428	0.208163	14.9607	1.32544e-50	7.74873e-48
Rasd2	291.624	-2.99781	0.201159	-14.9027	3.16467e-50	1.78159e-47
Vegfa	532.497	-1.63667	0.109943	-14.8866	4.02787e-50	2.18656e-47
Xaf1	132.542	3.90446	0.265038	14.7317	4.03434e-49	2.11455e-46
Arhgap18	99.2552	-3.84025	0.261471	-14.6871	7.79567e-49	3.9498e-46
Cd4	95.9041	5.79316	0.39456	14.6826	8.33482e-49	4.08675e-46
Tmem181c-ps	152.797	-7.04344	0.481335	-14.6331	1.72623e-48	8.19959e-46
Vars	595.482	-1.48695	0.102658	-14.4845	1.5184e-47	6.99384e-45
Zhx2	89.3815	3.62017	0.250686	14.441	2.85507e-47	1.27639e-44
Etv1	913.465	-1.49963	0.104105	-14.4051	4.80949e-47	2.08869e-44
Ehd3	102.781	2.97186	0.210036	14.1493	1.88638e-45	7.96471e-43
Upb1	131.347	-2.73632	0.194293	-14.0835	4.79762e-45	1.97092e-42
Metap1d	153.651	-2.25443	0.160971	-14.0052	1.44937e-44	5.7975e-42
Cdo1	675.199	1.77236	0.126983	13.9574	2.83481e-44	1.10485e-41
Car6	19643	-2.06522	0.148155	-13.9396	3.63795e-44	1.38242e-41
Cyp2f2	2742.06	-2.04527	0.148718	-13.7527	4.90949e-43	1.8201e-40
H2-Ea-ps	147.559	-7.25904	0.529984	-13.6967	1.06233e-42	3.84464e-40
Gdf5	176.86	-5.12302	0.374993	-13.6616	1.72069e-42	6.08243e-40
Tfap2b	539.976	-1.57998	0.116612	-13.549	8.02818e-42	2.77337e-39
H2-T10	117.961	3.50543	0.259449	13.511	1.34615e-41	4.54698e-39
Gm14403	116.968	3.46785	0.257224	13.4818	2.00103e-41	6.61209e-39
Setdb1	468.149	-1.45498	0.108545	-13.4044	5.69624e-41	1.84219e-38
Filip1l	219.858	2.59418	0.194198	13.3585	1.05732e-40	3.34819e-38
Suox	227.4	-2.60408	0.197686	-13.1728	1.25818e-39	3.90294e-37
BC018473	8607.72	15.5015	1.18856	13.0423	7.03099e-39	2.13742e-36
Sept1	72.3704	5.16061	0.396	13.0318	8.06373e-39	2.40331e-36
Lrrc8b	460.599	-1.7513	0.1357	-12.9057	4.18209e-38	1.22246e-35
Vipr1	431.7	-1.54678	0.120068	-12.8825	5.64549e-38	1.61908e-35
Fmnl1	112.329	3.88792	0.302285	12.8618	7.38437e-38	2.07856e-35
Dock8	160.818	2.76385	0.21538	12.8324	1.07929e-37	2.98276e-35
Smarcd2	1679.35	-0.810256	0.0631664	-12.8273	1.15278e-37	3.12896e-35
Btla	90.1459	7.32443	0.571187	12.8232	1.21598e-37	3.24262e-35
Ets1	221.775	3.77073	0.29423	12.8156	1.34121e-37	3.51489e-35
H2-Ab1	879.505	3.88099	0.303127	12.8032	1.57354e-37	4.05385e-35
Sh3bgrl3	176.625	2.92669	0.229095	12.775	2.26135e-37	5.72876e-35
Suclg2	283.275	-1.55024	0.121773	-12.7306	3.99844e-37	9.96332e-35
Cd74	2770.42	3.48821	0.274098	12.7261	4.23371e-37	1.03794e-34
Dock7	427.486	-1.33798	0.105796	-12.6468	1.16549e-36	2.81197e-34
Pla2g12a	847.675	-1.81278	0.143757	-12.61	1.86077e-36	4.41933e-34
Wdfy4	130.873	4.26561	0.338329	12.6079	1.91065e-36	4.46799e-34
Inpp5d	130.565	3.35375	0.266265	12.5955	2.23519e-36	5.14771e-34
Enpep	355.102	1.43592	0.115315	12.4521	1.3619e-35	3.08969e-33
Cd79b	153.46	6.74546	0.544078	12.398	2.68067e-35	5.96571e-33
Itgb7	101.429	4.68384	0.377816	12.3971	2.70812e-35	5.96571e-33
Napsa	80.0084	5.33616	0.430845	12.3853	3.13736e-35	6.81255e-33
Pik3cd	125.441	3.71174	0.300409	12.3556	4.54126e-35	9.72214e-33
Pttg1	58.7539	4.40321	0.358251	12.2909	1.0143e-34	2.1413e-32
4933421O10Rik	160.726	-1.69382	0.138147	-12.2609	1.46784e-34	3.05632e-32
Atl2	824.045	-1.23668	0.100902	-12.2563	1.55501e-34	3.19407e-32
Slc28a3	324.144	-1.41828	0.116008	-12.2257	2.26591e-34	4.59224e-32
Apoe	2526.76	1.82087	0.148952	12.2245	2.30059e-34	4.60118e-32
Lsp1	265.931	3.33604	0.273009	12.2195	2.44481e-34	4.82613e-32
Mllt4	1080.53	-1.20197	0.0988282	-12.1622	4.94227e-34	9.63108e-32
Lax1	63.0696	4.90785	0.404387	12.1365	6.76541e-34	1.3017e-31
Arhgap4	117.48	4.16972	0.343669	12.133	7.06535e-34	1.34242e-31
Arhgap30	177.803	3.35367	0.27674	12.1185	8.42958e-34	1.58185e-31
Hmha1	305.506	4.09922	0.338781	12.0999	1.0571e-33	1.95951e-31
Snn	99.3568	4.29643	0.356507	12.0514	1.9057e-33	3.48995e-31
Tmtc3	265.159	-1.38158	0.114777	-12.037	2.26929e-33	4.10634e-31
Srp9	611.507	-1.48487	0.123498	-12.0234	2.67649e-33	4.78619e-31
Il4ra	115.597	3.36255	0.280245	11.9986	3.61461e-33	6.3886e-31
Slc30a4	1138.41	-1.18961	0.0992938	-11.9807	4.48557e-33	7.83686e-31
Il2rg	130.14	4.27662	0.357134	11.9748	4.81536e-33	8.31744e-31
Anxa7	1075.59	-1.01073	0.0844308	-11.9711	5.03441e-33	8.5981e-31
Cd53	164.693	3.41898	0.286006	11.9542	6.17156e-33	1.03631e-30
Mxd4	543.22	-1.3086	0.109472	-11.9538	6.20424e-33	1.03631e-30
Tubb6	191.372	-2.46695	0.206453	-11.9492	6.55806e-33	1.08351e-30
H2-Eb1	1015.67	3.76993	0.316446	11.9133	1.00849e-32	1.64829e-30
A330049N07Rik	108.166	2.50863	0.211081	11.8847	1.42157e-32	2.27451e-30
Tnip1	132.697	2.23033	0.187652	11.8855	1.40769e-32	2.27451e-30
Dock2	145.432	3.58989	0.303137	11.8425	2.35371e-32	3.7267e-30
Cmah	97.9437	3.72472	0.314632	11.8383	2.47362e-32	3.87619e-30
Dnajc10	838.098	-0.757464	0.0643662	-11.768	5.7031e-32	8.84563e-30
Syk	238.86	2.87655	0.244572	11.7616	6.15743e-32	9.45383e-30
Fcrl1	68.4857	7.22272	0.614185	11.7598	6.28487e-32	9.55301e-30
Bank1	63.1039	6.19275	0.527808	11.733	8.63883e-32	1.29124e-29
Ralgps2	259.144	1.76647	0.150559	11.7327	8.66489e-32	1.29124e-29
Il21r	58.9598	6.03267	0.51529	11.7073	1.16909e-31	1.72422e-29
Kif21b	112.215	3.74456	0.319869	11.7066	1.17973e-31	1.72422e-29
Cacna1a	228.315	-1.91293	0.163445	-11.7038	1.21844e-31	1.76384e-29
H2-M2	47.5312	5.59366	0.47868	11.6856	1.51008e-31	2.15418e-29
Mgll	536.939	-1.3592	0.116318	-11.6852	1.51643e-31	2.15418e-29
Fam171a2	193.064	-1.84048	0.157533	-11.6832	1.55394e-31	2.18703e-29
Rpl13a	2454.55	1.14968	0.0986922	11.6491	2.31902e-31	3.23386e-29
Ttc39b	668.898	2.01707	0.173402	11.6323	2.82386e-31	3.90206e-29
Tifa	281.638	-1.69294	0.145619	-11.6259	3.04509e-31	4.16986e-29
H2-Aa	1198.38	3.74274	0.322026	11.6225	3.16752e-31	4.29878e-29
Traf3ip3	49.2627	5.40922	0.467617	11.5676	6.01289e-31	8.08814e-29
Sash3	91.8274	4.59569	0.397473	11.5623	6.40046e-31	8.53394e-29
Tcf7	44.9956	5.01557	0.434296	11.5487	7.49153e-31	9.90185e-29
6030458C11Rik	301.975	-1.26342	0.109441	-11.5443	7.89209e-31	1.03414e-28
Ociad2	113.299	-2.05876	0.178746	-11.5178	1.07306e-30	1.39406e-28
Myo1g	107.596	3.97414	0.345311	11.5089	1.18997e-30	1.53285e-28
St6galnac1	364.183	2.28614	0.198879	11.4951	1.39592e-30	1.78303e-28
Zfp532	163.543	-1.73697	0.151329	-11.4781	1.69972e-30	2.15298e-28
C1qb	464.699	2.74478	0.239817	11.4453	2.48242e-30	3.11842e-28
Rhoh	44.2946	5.99169	0.523932	11.436	2.76311e-30	3.44256e-28
Thnsl2	209.381	-1.62153	0.141864	-11.4302	2.95485e-30	3.65152e-28
Ptprc	455.429	3.98677	0.349067	11.4212	3.27559e-30	4.01524e-28
Chchd2	460.296	1.27369	0.111545	11.4186	3.37491e-30	4.10389e-28
Setd7	989.427	-0.812052	0.0711747	-11.4093	3.75864e-30	4.53423e-28
Akna	115.827	3.65957	0.320857	11.4056	3.92051e-30	4.69227e-28
Ikzf1	98.2693	4.55924	0.400412	11.3864	4.8895e-30	5.80628e-28
Lrmp	71.4676	3.98453	0.351745	11.3279	9.54658e-30	1.12487e-27
Shisa5	667.426	2.56916	0.227094	11.3132	1.12876e-29	1.31979e-27
Glrb	123.53	3.00301	0.265847	11.296	1.37303e-29	1.59314e-27
Lbh	133.243	3.78737	0.335586	11.2859	1.5412e-29	1.77472e-27
Cacna1b	61.517	-3.00437	0.267258	-11.2415	2.55063e-29	2.91501e-27
Cybb	212.901	2.56909	0.2288	11.2285	2.95325e-29	3.34996e-27
Slc25a23	703.749	-0.976765	0.0871671	-11.2057	3.825e-29	4.30667e-27
AW112010	99.8237	4.71164	0.420641	11.2011	4.02666e-29	4.50039e-27
Cd59a	139.351	2.08401	0.186366	11.1823	4.97632e-29	5.52117e-27
Mpp7	400.206	-1.47752	0.132829	-11.1235	9.64449e-29	1.06229e-26
Me1	684.554	-1.30509	0.117411	-11.1156	1.05348e-28	1.15201e-26
H2-D1	2846.01	2.05827	0.185192	11.1143	1.0692e-28	1.16085e-26
Kidins220	882.115	-0.736213	0.0662926	-11.1055	1.17943e-28	1.27145e-26
Coro1a	395.105	4.43081	0.399788	11.0829	1.51876e-28	1.62571e-26
Ikzf3	72.8318	5.43985	0.490961	11.08	1.56882e-28	1.66756e-26
Casp6	278.059	-1.41274	0.127566	-11.0746	1.66652e-28	1.75911e-26
Styk1	77.3313	4.88801	0.441612	11.0686	1.78234e-28	1.86839e-26
Selplg	103.193	3.65039	0.330465	11.0462	2.28662e-28	2.38059e-26
Furin	1958.41	1.36769	0.123917	11.0371	2.53049e-28	2.61657e-26
Dock10	117.088	3.25985	0.295407	11.0351	2.58633e-28	2.65623e-26
Cx3cr1	80.7485	3.03267	0.274851	11.0339	2.62339e-28	2.67621e-26
Tef	1352.41	-1.32395	0.120574	-10.9803	4.75191e-28	4.81527e-26
Pou2f2	34.9122	4.65895	0.425463	10.9503	6.62178e-28	6.66563e-26
Fmo3	75.7649	-3.20114	0.29244	-10.9463	6.91982e-28	6.91982e-26
Cotl1	182.896	2.9155	0.266417	10.9434	7.14915e-28	7.10242e-26
Oxct1	1447.9	-0.932353	0.0852407	-10.9379	7.59594e-28	7.49729e-26
1600014C10Rik	426.515	1.73592	0.159721	10.8685	1.62882e-27	1.5973e-25
Tpm4	506.339	1.37513	0.12701	10.827	2.56521e-27	2.49944e-25
Ms4a4b	45.6878	5.24256	0.484637	10.8175	2.84408e-27	2.7535e-25
Gucy2c	894.84	-1.14309	0.105757	-10.8086	3.13383e-27	3.01482e-25
Prkcb	159.933	3.14694	0.291236	10.8055	3.24281e-27	3.10004e-25
Cd37	125.686	5.17045	0.479289	10.7877	3.93365e-27	3.73697e-25
LOC622124	40.8634	-5.43031	0.503813	-10.7784	4.35236e-27	4.10906e-25
Sla	98.3296	3.78732	0.35176	10.7668	4.94066e-27	4.63568e-25
Elf5	917.51	-1.35967	0.126475	-10.7505	5.89158e-27	5.49398e-25
Rasa3	147.905	2.96535	0.276757	10.7146	8.68975e-27	8.0484e-25
Tnk1	67.6959	-3.20846	0.299461	-10.7141	8.73675e-27	8.0484e-25
Nrg1	60.702	-3.33507	0.311637	-10.7018	9.98653e-27	9.14429e-25
Cyfip2	76.4085	4.33913	0.407278	10.654	1.67075e-26	1.52069e-24
St6gal1	117.238	3.52264	0.330878	10.6463	1.8136e-26	1.64088e-24
Jmy	970.367	-1.18358	0.111256	-10.6384	1.97525e-26	1.77656e-24
Ltf	14674.9	0.909613	0.0856131	10.6247	2.28765e-26	2.04543e-24
Atp11c	500.988	-1.44409	0.136224	-10.6009	2.9526e-26	2.62454e-24
Acacb	339.413	-1.68429	0.159099	-10.5864	3.44579e-26	3.04512e-24
Hcls1	123.482	3.5884	0.339637	10.5654	4.31115e-26	3.78783e-24
Traf1	53.6256	4.7217	0.447398	10.5537	4.8838e-26	4.26631e-24
Cd3g	49.3975	6.08402	0.576541	10.5526	4.93981e-26	4.29058e-24
Blnk	63.3022	3.64437	0.345555	10.5464	5.27603e-26	4.55657e-24
Rps3a	2339.11	0.721452	0.0684764	10.5358	5.90941e-26	5.07475e-24
Rassf4	149.892	2.36168	0.224369	10.5259	6.5637e-26	5.57365e-24
Sfrp5	249.965	-2.20506	0.209487	-10.526	6.5548e-26	5.57365e-24
Cxcr5	49.8343	5.67153	0.539551	10.5116	7.64075e-26	6.45219e-24
Nckap1l	223.147	2.96964	0.282585	10.5088	7.86862e-26	6.6079e-24
Cd84	54.1825	3.24675	0.30927	10.4981	8.81351e-26	7.32051e-24
Lck	69.4898	6.19231	0.589824	10.4986	8.77012e-26	7.32051e-24
Card11	48.0482	6.45707	0.615645	10.4883	9.77638e-26	8.07614e-24
Tubb5	610.298	1.85433	0.17683	10.4866	9.95864e-26	8.18223e-24
Arpc1b	910.072	0.95542	0.0913964	10.4536	1.41089e-25	1.15298e-23
Pld4	175.429	2.96646	0.284325	10.4333	1.7467e-25	1.41978e-23
Tmsb10	101.472	3.57958	0.343438	10.4228	1.95148e-25	1.5778e-23
Gusb	556.859	1.49088	0.14306	10.4214	1.9801e-25	1.59246e-23
Zc3h12d	88.9322	2.78461	0.267654	10.4037	2.38383e-25	1.90707e-23
Chst3	63.1363	7.06736	0.680328	10.3882	2.80699e-25	2.23383e-23
Amotl1	982.585	-1.42901	0.138284	-10.3339	4.95207e-25	3.92039e-23
Slc36a1	196.373	-1.25381	0.121422	-10.326	5.37606e-25	4.23399e-23
Dnase1	49059.3	3.07782	0.298291	10.3182	5.83191e-25	4.56933e-23
Rasgrp2	46.1247	3.99709	0.387465	10.316	5.96674e-25	4.651e-23
Rsph1	50.7929	5.34349	0.518183	10.312	6.22059e-25	4.82413e-23
Pcyox1	539.594	-0.988865	0.0959377	-10.3074	6.52621e-25	5.03545e-23
Cd180	39.3448	4.41298	0.42816	10.3068	6.56172e-25	5.03728e-23
Psmb9	91.5953	3.63675	0.354069	10.2713	9.49217e-25	7.2503e-23
Rac2	204.456	4.76673	0.464601	10.2598	1.06883e-24	8.12312e-23
Fgd2	63.6143	3.33712	0.325722	10.2453	1.24255e-24	9.3964e-23
Apobec1	159.674	2.76115	0.269565	10.243	1.27247e-24	9.57504e-23
Met	764.349	-1.04783	0.10235	-10.2377	1.34431e-24	1.00658e-22
C1qa	421.243	2.14195	0.209275	10.2351	1.38063e-24	1.0287e-22
Adcy7	197.913	2.45939	0.240431	10.2291	1.46871e-24	1.08899e-22
Pitpnc1	145.478	1.69953	0.166279	10.221	1.59765e-24	1.17885e-22
Arhgdib	277.481	3.61533	0.353798	10.2186	1.63643e-24	1.20163e-22
Psmc3ip	48.4766	3.34146	0.327163	10.2134	1.72683e-24	1.26192e-22
Ptpn6	406.342	2.01552	0.197652	10.1973	2.03828e-24	1.48238e-22
Trim30d	32.204	5.07948	0.498281	10.194	2.10877e-24	1.52635e-22
Sipa1	138.723	2.76288	0.271494	10.1766	2.52277e-24	1.81735e-22
Il16	107.423	3.49485	0.34363	10.1704	2.68834e-24	1.92749e-22
2010001M09Rik	66.5707	3.72422	0.366382	10.1649	2.84531e-24	2.03045e-22
Cyth4	144.892	2.73586	0.269712	10.1436	3.53688e-24	2.51218e-22
Spn	77.9836	3.84529	0.379324	10.1372	3.77688e-24	2.67017e-22
Parvg	45.931	4.17379	0.411836	10.1346	3.87961e-24	2.73009e-22
Nudt18	281.75	-1.36623	0.134877	-10.1294	4.09087e-24	2.8655e-22
Apip	157.345	-1.51306	0.149527	-10.119	4.55089e-24	3.17309e-22
Zbtb4	421.634	-1.53112	0.151338	-10.1172	4.63386e-24	3.21619e-22
Med13	1471.1	-1.09124	0.107905	-10.113	4.84014e-24	3.3441e-22
Pdhx	859.475	-1.56419	0.154692	-10.1117	4.90507e-24	3.37362e-22
Sardh	134.925	1.79628	0.177766	10.1047	5.26426e-24	3.60436e-22
5830417I10Rik	43.289	3.80812	0.377192	10.096	5.75533e-24	3.90541e-22
Serpina1b	35.6413	5.29831	0.524786	10.0961	5.74673e-24	3.90541e-22
Lat2	65.1383	3.60146	0.356901	10.0909	6.05851e-24	4.09286e-22
Gimap6	105.248	3.57487	0.354344	10.0887	6.19952e-24	4.16959e-22
Apod	525.203	1.32095	0.13096	10.0866	6.32978e-24	4.23844e-22
Ctdspl	296.566	-1.21358	0.120556	-10.0666	7.76489e-24	5.17659e-22
Rps9	1935.3	0.957948	0.0952301	10.0593	8.35856e-24	5.54804e-22
Errfi1	381.161	-1.77245	0.176209	-10.0588	8.39836e-24	5.55022e-22
Stat1	740.719	3.10744	0.309	10.0564	8.60652e-24	5.66316e-22
Mical1	66.6657	3.27772	0.326449	10.0405	1.01131e-23	6.62585e-22
Btg1	186.522	2.45632	0.245018	10.0251	1.18274e-23	7.71573e-22
Gimap8	73.0584	3.83418	0.383332	10.0022	1.48974e-23	9.67696e-22
Ctsh	483.323	2.26014	0.226174	9.99293	1.63671e-23	1.05864e-21
Arhgap19	52.4891	2.74144	0.274738	9.97838	1.89544e-23	1.22079e-21
Ccl9	627.367	1.82795	0.183215	9.97708	1.92029e-23	1.23158e-21
Arhgef1	598.628	1.50751	0.151136	9.9745	1.97091e-23	1.25873e-21
Ly9	63.0792	4.52301	0.453515	9.97325	1.9959e-23	1.26936e-21
Epsti1	57.3183	4.5666	0.45793	9.97228	2.01558e-23	1.27654e-21
Plxnd1	161.408	2.03297	0.203902	9.97033	2.05538e-23	1.29634e-21
Sept6	66.6526	3.75482	0.376787	9.96536	2.1608e-23	1.35719e-21
Itgb2	137.378	3.18585	0.319729	9.96421	2.18606e-23	1.36741e-21
Slamf7	39.9932	4.3597	0.437912	9.95566	2.38247e-23	1.48416e-21
S100a4	99.8396	3.19505	0.321542	9.93664	2.88389e-23	1.78919e-21
Rcsd1	79.6644	3.27725	0.329966	9.93209	3.01855e-23	1.86512e-21
Xlr4c	49.3236	-2.37355	0.24007	-9.88688	4.74609e-23	2.92067e-21
Ncf4	51.5779	3.64661	0.369174	9.87775	5.19856e-23	3.18621e-21
Ptprcap	41.2529	5.32967	0.541175	9.84833	6.96909e-23	4.25422e-21
Stk17b	146.614	2.91289	0.296052	9.8391	7.63894e-23	4.64447e-21
Gda	273.438	1.6413	0.166827	9.8383	7.69986e-23	4.66287e-21
Unc93b1	338.792	2.24746	0.228598	9.8315	8.23816e-23	4.96905e-21
Gimap4	146.126	4.29344	0.438604	9.78888	1.25679e-22	7.5507e-21
Cd2	43.0444	6.37501	0.651374	9.78702	1.28017e-22	7.66088e-21
2510006D16Rik	1100.53	-0.898634	0.09184	-9.78478	1.30883e-22	7.80167e-21
Calml3	102.907	2.44683	0.25037	9.77287	1.47228e-22	8.74167e-21
H2-DMa	69.2232	3.49513	0.358129	9.75941	1.68134e-22	9.90555e-21
Swap70	215.337	2.43455	0.249452	9.75958	1.67844e-22	9.90555e-21
Ccl5	48.5225	4.28627	0.439424	9.75429	1.76828e-22	1.03775e-20
Slc28a2	31.6689	4.50558	0.462807	9.73532	2.13149e-22	1.2461e-20
Mettl7a1	495.098	-1.06991	0.10995	-9.73089	2.22632e-22	1.29655e-20
Cnn2	176.456	2.72538	0.280286	9.72356	2.39271e-22	1.38814e-20
Gbp5	51.7949	3.89472	0.401018	9.71208	2.67806e-22	1.54777e-20
Fzd6	349.94	-1.0579	0.108945	-9.71035	2.72388e-22	1.5683e-20
Mpeg1	435.475	2.31267	0.238438	9.69922	3.03808e-22	1.7426e-20
Retsat	234.094	1.45946	0.150768	9.68013	3.66243e-22	2.09282e-20
Evi2a	51.7475	2.79499	0.289355	9.65936	4.4867e-22	2.55422e-20
Tmem173	92.5834	2.91981	0.302368	9.65647	4.61485e-22	2.61738e-20
Rps6ka6	61.4121	-2.79091	0.289079	-9.65451	4.70412e-22	2.65809e-20
Serpina3g	57.7005	5.04196	0.522422	9.65112	4.86211e-22	2.73719e-20
Ccdc88b	50.4255	3.43894	0.356893	9.63575	5.64768e-22	3.1677e-20
Gm4759	36.2686	5.92244	0.6159	9.61591	6.85001e-22	3.82794e-20
4833439L19Rik	949.604	-0.917476	0.0955059	-9.60648	7.50693e-22	4.17968e-20
Map4k1	59.9624	3.84778	0.401475	9.58411	9.32553e-22	5.17329e-20
Ms4a6b	84.7281	3.36387	0.351017	9.58321	9.40717e-22	5.18473e-20
Tulp4	252.707	-1.33314	0.139113	-9.58313	9.41438e-22	5.18473e-20
Plxnc1	58.9236	3.20481	0.334605	9.5779	9.90365e-22	5.43449e-20
Mum1l1	57.9741	-3.87443	0.404564	-9.57682	1.00076e-21	5.47179e-20
Mrs2	217.426	-1.26089	0.131866	-9.56187	1.15648e-21	6.30053e-20
Itga4	101.041	3.44849	0.360706	9.56038	1.1733e-21	6.36935e-20
Shroom1	382.876	-1.37681	0.144075	-9.55616	1.22202e-21	6.61023e-20
Kat2b	861.993	-1.04136	0.109039	-9.55033	1.29289e-21	6.96875e-20
Vcp	2183.32	-1.03363	0.108256	-9.54808	1.32126e-21	7.09653e-20
Wnk2	417.545	-1.29283	0.13556	-9.53699	1.4704e-21	7.86973e-20
Plekha4	69.3266	-2.48093	0.260175	-9.53562	1.48989e-21	7.94609e-20
Lat	32.4305	5.7655	0.605377	9.52382	1.66922e-21	8.87138e-20
Ctss	573.391	2.846	0.299222	9.51133	1.88244e-21	9.96973e-20
Gpsm3	40.0142	3.90267	0.41107	9.49393	2.22487e-21	1.17424e-19
Phkb	1573.55	-1.08863	0.114686	-9.4923	2.25985e-21	1.18857e-19
Cd83	86.0807	2.89967	0.305548	9.49006	2.30892e-21	1.21019e-19
D930015E06Rik	165.293	2.12555	0.223993	9.48938	2.3241e-21	1.21396e-19
Cd97	136.53	2.32349	0.244961	9.48514	2.42065e-21	1.26006e-19
Igtp	165.493	4.05213	0.427966	9.46835	2.84302e-21	1.47488e-19
Acp5	247.489	1.94804	0.205882	9.46191	3.02365e-21	1.56325e-19
Sh3kbp1	115.187	2.26682	0.240097	9.44129	3.68217e-21	1.89725e-19
C4b	541.075	2.98711	0.316684	9.43247	4.00552e-21	2.05689e-19
Vav1	70.2701	3.41052	0.361591	9.432	4.02348e-21	2.05916e-19
Grk6	226.336	2.00133	0.212502	9.41792	4.60105e-21	2.34685e-19
Sel1l3	2663.29	-0.850661	0.0903694	-9.41315	4.815e-21	2.44776e-19
Fxyd5	131.192	2.7354	0.290696	9.40986	4.96816e-21	2.5172e-19
Nmnat3	137.656	-1.41343	0.150454	-9.39442	5.75356e-21	2.90545e-19
Dnaja4	471.562	-1.11536	0.118739	-9.39332	5.81381e-21	2.92616e-19
Cxcl9	99.3175	7.30767	0.778268	9.38966	6.01957e-21	3.01972e-19
Grap2	33.5396	4.77402	0.509016	9.37892	6.66546e-21	3.33273e-19
Fmnl3	140.35	1.70545	0.181902	9.37567	6.87345e-21	3.42546e-19
Irf4	56.7859	3.65555	0.390806	9.35387	8.45019e-21	4.19748e-19
Shisa7	54.7556	-2.85695	0.305817	-9.34203	9.4508e-21	4.67922e-19
Samhd1	510.464	2.10497	0.225358	9.34057	9.58148e-21	4.72852e-19
Egf	1331.14	-1.15838	0.124186	-9.32777	1.08121e-20	5.31857e-19
Slc38a2	1378.1	-0.875456	0.0939857	-9.31478	1.22209e-20	5.9922e-19
Lepr	103.993	-1.61131	0.172997	-9.3141	1.22989e-20	6.01105e-19
Ankrd44	84.0518	2.90639	0.312266	9.30743	1.30967e-20	6.38045e-19
Cxcl12	389.444	1.07615	0.115834	9.29052	1.53542e-20	7.45633e-19
Ptpn7	31.8804	4.58946	0.4944	9.28288	1.64953e-20	7.985e-19
Erlin1	887.172	-1.13354	0.122126	-9.28172	1.66757e-20	8.04669e-19
Rps20	1434.86	0.819282	0.0883571	9.27239	1.82023e-20	8.75553e-19
Itgal	118.012	4.49498	0.48507	9.26667	1.92046e-20	9.20852e-19
Arhgap25	51.227	4.1211	0.44555	9.24947	2.25608e-20	1.07838e-18
Spint1	355.336	-0.970953	0.105039	-9.24376	2.37975e-20	1.13392e-18
Slc7a2	191.851	-1.76342	0.190873	-9.23868	2.49561e-20	1.18542e-18
Tceal8	186.634	1.59705	0.172943	9.23458	2.59292e-20	1.2278e-18
Dock11	69.0904	2.57684	0.279144	9.23121	2.6758e-20	1.26311e-18
Trib2	48.8298	3.52205	0.381631	9.22896	2.73275e-20	1.286e-18
Trim34a	42.3521	4.21139	0.45668	9.22174	2.92316e-20	1.37136e-18
Cfb	248.355	2.39087	0.259555	9.21144	3.21779e-20	1.50494e-18
Tnfrsf1b	106.811	2.61838	0.284344	9.20851	3.30689e-20	1.54186e-18
Evi2b	63.0676	3.72582	0.404754	9.20515	3.41209e-20	1.58605e-18
Plekho2	115.375	2.20708	0.239844	9.20218	3.50744e-20	1.6254e-18
Srgn	109.519	2.97748	0.323655	9.19952	3.59544e-20	1.66112e-18
Dpp4	1788.35	-0.877064	0.0953468	-9.19867	3.62396e-20	1.66922e-18
Fli1	40.2144	3.01875	0.328313	9.19474	3.75896e-20	1.72617e-18
Stat4	29.7058	4.94165	0.538202	9.18178	4.24036e-20	1.94137e-18
Cxcl16	157.887	2.45134	0.267032	9.17997	4.31207e-20	1.96827e-18
Tnrc6a	1376.29	-0.755473	0.0823674	-9.17199	4.64374e-20	2.11332e-18
Klhl6	54.0741	4.51193	0.49241	9.16296	5.04931e-20	2.29103e-18
Plekhb1	177.142	-1.71909	0.187713	-9.15806	5.28378e-20	2.39028e-18
Dnase1l3	37.2997	6.87504	0.750775	9.15726	5.32325e-20	2.40099e-18
Acsl1	1111.11	-0.701577	0.0766233	-9.15619	5.37612e-20	2.41766e-18
Lima1	1387.05	-0.772955	0.0844582	-9.15193	5.59278e-20	2.50768e-18
Elf4	79.8605	3.00621	0.328646	9.14728	5.83856e-20	2.61018e-18
Fabp5	58.9893	2.67085	0.292044	9.14536	5.94309e-20	2.64912e-18
Bmp2k	81.1612	2.12967	0.232991	9.14055	6.21362e-20	2.76161e-18
Camk1	324.253	0.879591	0.0963164	9.1323	6.70582e-20	2.97167e-18
Hexa	440.32	0.884958	0.0969425	9.12868	6.93364e-20	3.0637e-18
Arhgap15	36.0308	3.79443	0.415873	9.12402	7.23911e-20	3.18941e-18
Icosl	122.798	2.52974	0.277318	9.12214	7.36527e-20	3.23561e-18
Gtl3	238.534	-1.02167	0.11203	-9.11963	7.53822e-20	3.30204e-18
Tspan13	1977.72	-0.925853	0.101697	-9.10407	8.70095e-20	3.80041e-18
Gimap1	28.0322	4.47301	0.491531	9.10016	9.01975e-20	3.92837e-18
Cbfa2t3	38.7549	3.04094	0.334512	9.09067	9.843e-20	4.27467e-18
Irf5	66.0471	2.96034	0.325845	9.08513	1.03574e-19	4.48526e-18
Gm2a	196.099	1.8324	0.201759	9.08214	1.06464e-19	4.59733e-18
Braf	309.089	-0.989702	0.109182	-9.06473	1.24909e-19	5.37851e-18
Fam188a	261.758	-1.05154	0.116182	-9.05084	1.41867e-19	6.07429e-18
Tmem146	64.7121	-2.16503	0.239206	-9.05092	1.41773e-19	6.07429e-18
H2-DMb1	49.2311	3.31813	0.366878	9.04421	1.50745e-19	6.43631e-18
Adam19	83.4777	2.32197	0.256854	9.04005	1.56602e-19	6.66765e-18
Haus8	36.8715	3.52307	0.389734	9.03968	1.57138e-19	6.67178e-18
Wipf1	108.891	2.78024	0.308058	9.02506	1.79604e-19	7.60438e-18
Ctsb	2115.59	1.12377	0.124609	9.01837	1.90907e-19	8.03821e-18
H2-T23	333.52	-1.65942	0.184003	-9.01843	1.90811e-19	8.03821e-18
Fyn	107.713	1.93499	0.214738	9.01091	2.04347e-19	8.58032e-18
Prkra	201.386	-1.19536	0.132688	-9.0088	2.0833e-19	8.72346e-18
Myo1f	78.7869	2.83966	0.315378	9.00399	2.17667e-19	9.08937e-18
Aff3	36.0821	4.17849	0.464543	8.99485	2.36564e-19	9.85142e-18
Plekho1	79.6481	2.57376	0.28642	8.98597	2.56464e-19	1.0651e-17
Esyt1	257.475	1.89051	0.210407	8.98503	2.58665e-19	1.07131e-17
Kcnab2	37.9817	3.66944	0.408594	8.98065	2.69166e-19	1.11177e-17
H2-M3	58.0734	3.09184	0.344377	8.97807	2.75564e-19	1.13511e-17
Fermt3	96.1401	3.09517	0.345134	8.96802	3.01901e-19	1.24024e-17
Il7r	36.6472	3.48212	0.388854	8.95482	3.40292e-19	1.39419e-17
Fscn1	60.7563	3.60261	0.402442	8.95186	3.49542e-19	1.42824e-17
Cyp27a1	731.261	-0.99186	0.111026	-8.93356	4.12516e-19	1.68103e-17
Pgrmc1	896.984	-0.73673	0.0825654	-8.92299	4.53874e-19	1.84462e-17
Rltpr	26.6182	4.67805	0.524359	8.92146	4.6019e-19	1.8653e-17
Dlg5	403.929	-0.881169	0.0988071	-8.91807	4.74472e-19	1.91808e-17
D730050B12Rik	211.354	-1.60875	0.180466	-8.91443	4.90323e-19	1.9769e-17
Tlr1	70.6517	2.96349	0.332972	8.90012	5.57851e-19	2.24321e-17
Rin3	45.1248	3.1506	0.354461	8.88842	6.19858e-19	2.48598e-17
Evl	51.4703	3.73433	0.420475	8.88123	6.61226e-19	2.6449e-17
Apbb1ip	53.5309	3.13901	0.353534	8.87894	6.74982e-19	2.69284e-17
Ddx17	4347.85	-0.927203	0.104456	-8.87647	6.9018e-19	2.74627e-17
Dennd1c	102.911	2.1153	0.238438	8.87147	7.21889e-19	2.86494e-17
Lcp2	57.3749	3.73599	0.42133	8.86714	7.50511e-19	2.97077e-17
Zfp677	33.8542	3.40832	0.384511	8.86402	7.7177e-19	3.04699e-17
Grap	46.8102	3.69893	0.417433	8.86113	7.92106e-19	3.11917e-17
Il27ra	25.5834	5.06517	0.571678	8.86018	7.98858e-19	3.13763e-17
Mpzl2	264.506	-1.0481	0.118314	-8.85862	8.10074e-19	3.17349e-17
Ppp1r18	90.7734	2.63961	0.298013	8.85734	8.19439e-19	3.20192e-17
Per3	346.782	-1.96443	0.221867	-8.8541	8.43587e-19	3.28783e-17
Clec2d	359.217	1.63505	0.184797	8.8478	8.92613e-19	3.47e-17
Psap	5554.2	0.78597	0.0888361	8.84743	8.95609e-19	3.47277e-17
Zfp869	283.303	0.883389	0.0998638	8.84594	9.076e-19	3.51031e-17
Arhgef6	94.9034	2.32484	0.262976	8.84048	9.53121e-19	3.67702e-17
Zbp1	66.0832	3.56746	0.403589	8.83933	9.62933e-19	3.70546e-17
H2-K2	119.846	2.76094	0.312463	8.83603	9.91773e-19	3.80681e-17
Hsdl2	607.422	-1.34933	0.152891	-8.82545	1.09024e-18	4.17421e-17
Tbc1d10c	71.1862	5.25795	0.595909	8.8234	1.11038e-18	4.24064e-17
Cd28	29.24	5.07396	0.575397	8.81818	1.16332e-18	4.43169e-17
C1qc	363.115	2.07909	0.235842	8.8156	1.19046e-18	4.52377e-17
Fkbp4	2580.41	-0.947618	0.107608	-8.80621	1.29449e-18	4.9068e-17
Prkca	121.122	-1.4866	0.168843	-8.80465	1.31267e-18	4.96334e-17
Rasgrp3	67.9682	2.99378	0.34015	8.80135	1.35181e-18	5.09865e-17
Enpp2	115.887	2.28657	0.260153	8.78932	1.50464e-18	5.66102e-17
Cybasc3	180.552	1.91623	0.218126	8.78498	1.56399e-18	5.86979e-17
Cytip	80.028	3.11908	0.355295	8.77884	1.65166e-18	6.18357e-17
Glipr2	39.7202	3.09795	0.35326	8.76961	1.79291e-18	6.69588e-17
2410001C21Rik	531.318	-0.754272	0.0860329	-8.76725	1.83088e-18	6.82091e-17
Was	39.8114	3.57267	0.40771	8.76278	1.90498e-18	7.07962e-17
Ncf1	107.997	3.13208	0.357597	8.7587	1.97515e-18	7.32252e-17
Zbed6	338.137	-1.08667	0.124104	-8.75612	2.02091e-18	7.47393e-17
Mndal	109.367	2.54994	0.291401	8.75063	2.12157e-18	7.82715e-17
Dzip1l	81.466	-2.05184	0.234687	-8.74289	2.27226e-18	8.36279e-17
Parp3	57.2445	2.15538	0.24668	8.73755	2.38228e-18	8.74655e-17
Cnp	112.667	2.63925	0.302239	8.73232	2.49496e-18	9.13818e-17
Ankib1	295.443	-0.846134	0.0969215	-8.7301	2.54457e-18	9.29747e-17
BC013712	58.7613	3.53703	0.405358	8.72569	2.64558e-18	9.64335e-17
H2-Ob	118	6.11069	0.700392	8.72467	2.66957e-18	9.70752e-17
Esp3	2838.89	-2.09795	0.240595	-8.71985	2.78568e-18	1.01056e-16
Cd72	55.2529	3.68055	0.422239	8.71674	2.86322e-18	1.03621e-16
Sh3bp1	41.4338	2.47258	0.284155	8.70154	3.27423e-18	1.18214e-16
Dnahc8	21.2539	3.91754	0.450716	8.69182	3.56674e-18	1.2847e-16
Gbp2	200.369	3.61331	0.415873	8.6885	3.67267e-18	1.31973e-16
March1	40.8962	3.32031	0.382291	8.68528	3.77822e-18	1.35446e-16
Stk10	69.7507	2.77364	0.319846	8.6718	4.25353e-18	1.52126e-16
Plekha2	179.885	2.08289	0.240304	8.66776	4.40715e-18	1.57251e-16
Mettl21d	196.388	-1.28413	0.148164	-8.66698	4.43722e-18	1.57953e-16
Ssx2ip	358.436	-1.26789	0.146305	-8.66608	4.47258e-18	1.58839e-16
A530054K11Rik	96.2383	1.62979	0.188183	8.66062	4.69195e-18	1.66242e-16
Rassf2	147.546	2.25318	0.260204	8.65927	4.74778e-18	1.67828e-16
Cd86	67.0502	2.47008	0.285337	8.65671	4.85576e-18	1.71247e-16
Fam111a	96.6308	2.36594	0.273466	8.6517	5.07399e-18	1.78529e-16
2700089E24Rik	492.467	-0.801974	0.0927194	-8.64947	5.17375e-18	1.81619e-16
Rgs14	25.8521	4.18221	0.484015	8.64066	5.58884e-18	1.95738e-16
H2-Q10	46.422	-2.96503	0.343171	-8.64012	5.61557e-18	1.96222e-16
BC020535	37.0621	-3.07957	0.356838	-8.63016	6.12667e-18	2.1359e-16
Fam55c	24.1064	5.53822	0.642078	8.62547	6.38303e-18	2.22018e-16
Echdc3	250.29	-1.40486	0.162898	-8.62418	6.45552e-18	2.24027e-16
1110059E24Rik	93.889	1.82459	0.211612	8.62232	6.56093e-18	2.27167e-16
Mapk9	1497.7	-0.787494	0.0913444	-8.62115	6.62829e-18	2.28977e-16
Eml5	124.019	-1.32384	0.153588	-8.61942	6.72933e-18	2.31941e-16
Zdhhc9	549.049	-0.953603	0.110768	-8.60898	7.37121e-18	2.5349e-16
Sema4d	249.874	1.63226	0.189627	8.60775	7.45085e-18	2.5565e-16
Rasal3	79.4119	5.22861	0.607689	8.60408	7.69329e-18	2.62872e-16
Sema4g	110.041	-1.81904	0.211419	-8.60397	7.70033e-18	2.62872e-16
Tnfaip8l2	29.9345	3.43306	0.399017	8.60378	7.71321e-18	2.62872e-16
Btk	47.658	3.77336	0.438975	8.59584	8.26551e-18	2.81064e-16
Col4a6	30.638	4.02842	0.468875	8.59166	8.57188e-18	2.90832e-16
Lgals3bp	393.404	2.70988	0.315638	8.5854	9.05182e-18	3.06431e-16
Samd9l	223.016	3.35822	0.391328	8.5816	9.35634e-18	3.16036e-16
Pmvk	440.824	1.77604	0.207054	8.57765	9.6829e-18	3.26342e-16
Actr3	692.595	0.982748	0.114646	8.57202	1.01684e-17	3.41947e-16
Hvcn1	113.56	4.07752	0.47613	8.56388	1.09136e-17	3.66195e-16
P2ry10	29.1242	4.29251	0.501739	8.55527	1.17591e-17	3.93696e-16
Tfe3	516.911	-0.739944	0.0865293	-8.55137	1.2164e-17	4.06359e-16
Irf8	277.4	1.47992	0.173183	8.54542	1.28064e-17	4.26881e-16
Plcl2	47.1121	2.81721	0.330137	8.53343	1.42071e-17	4.72533e-16
Itgax	90.3789	3.01966	0.354185	8.52565	1.51953e-17	5.04299e-16
Ccl20	23.0129	5.13045	0.601938	8.52323	1.55165e-17	5.13837e-16
Csk	282.041	1.61863	0.190052	8.51679	1.64038e-17	5.4204e-16
Ccl22	23.6713	4.21127	0.494607	8.51437	1.67495e-17	5.5226e-16
Sfpi1	47.5973	2.8459	0.334367	8.51132	1.71964e-17	5.65768e-16
0610010O12Rik	79.1246	-1.60324	0.188435	-8.50818	1.76688e-17	5.79879e-16
Rnase6	25.0414	4.97154	0.584339	8.50796	1.77016e-17	5.79879e-16
Dok3	56.4314	3.39103	0.398952	8.49985	1.89836e-17	6.2054e-16
Cyp4f18	25.1271	5.57797	0.657008	8.48996	2.06704e-17	6.74229e-16
Fggy	50.982	2.02758	0.238933	8.48597	2.13932e-17	6.96311e-16
Sox13	550.357	-1.16488	0.137354	-8.48086	2.23528e-17	7.25989e-16
Ccr7	34.2977	4.32845	0.510399	8.48052	2.24192e-17	7.26591e-16
Zdhhc21	464.663	1.08366	0.127802	8.47924	2.26669e-17	7.33057e-16
Cecr2	994.649	-0.911186	0.107473	-8.47828	2.28542e-17	7.37545e-16
Tnfaip8	68.1818	2.66441	0.314387	8.47492	2.35246e-17	7.57572e-16
Mro	551.265	-0.92133	0.108728	-8.47368	2.37758e-17	7.64042e-16
Psme1	209.475	2.08198	0.245806	8.47002	2.45341e-17	7.86749e-16
Fyb	72.0674	3.01457	0.35603	8.46718	2.51404e-17	8.04492e-16
Trpv2	40.621	2.91839	0.344703	8.46639	2.53112e-17	8.08256e-16
S1pr1	92.9052	2.68121	0.316731	8.46524	2.55624e-17	8.14568e-16
1700086O06Rik	38.1947	-2.81356	0.33239	-8.46463	2.56975e-17	8.17158e-16
Arhgap8	239.829	-1.10295	0.130329	-8.46279	2.61055e-17	8.28399e-16
Cd6	29.87	6.68347	0.790218	8.45776	2.72566e-17	8.63126e-16
H2-Eb2	34.9111	7.926	0.937184	8.45725	2.73759e-17	8.65103e-16
Slfn2	165.567	2.62121	0.309979	8.4561	2.7646e-17	8.71825e-16
Hsd17b11	1391.04	-1.18286	0.139941	-8.45259	2.84916e-17	8.94779e-16
Ptpro	37.6756	2.50622	0.2965	8.4527	2.84642e-17	8.94779e-16
Fam105a	58.1897	2.70478	0.320044	8.45129	2.88106e-17	9.02929e-16
Ly86	99.2599	2.99317	0.354266	8.44895	2.9394e-17	9.19319e-16
Rplp0	3219.49	0.539591	0.0638675	8.44859	2.94832e-17	9.20215e-16
Cadps2	415.462	-0.971158	0.115046	-8.44147	3.13382e-17	9.76106e-16
Gm11648	21.6612	4.34768	0.515133	8.43992	3.17554e-17	9.87081e-16
Ccr6	20.4362	5.6363	0.668021	8.43731	3.24731e-17	1.00564e-15
Ms4a4c	42.536	4.18033	0.49546	8.43727	3.24849e-17	1.00564e-15
Tmem87a	798.146	-0.769424	0.0913029	-8.42716	3.54152e-17	1.09413e-15
Il18bp	42.5965	2.85844	0.339397	8.42212	3.69736e-17	1.13996e-15
Gstm2	562.08	-0.692559	0.0822612	-8.41903	3.79606e-17	1.16802e-15
4930422G04Rik	39.2352	3.42506	0.406843	8.41864	3.80881e-17	1.16957e-15
Ptpn22	35.7127	4.1424	0.492126	8.41735	3.85103e-17	1.18015e-15
Ifi47	77.8988	3.43525	0.408218	8.41524	3.921e-17	1.19918e-15
Vim	538.522	1.86632	0.221795	8.41463	3.94123e-17	1.20294e-15
Cd79a	132.224	6.87159	0.817086	8.40987	4.10463e-17	1.25031e-15
Gpr183	24.1928	3.9311	0.467617	8.40666	4.21863e-17	1.28022e-15
Kbtbd11	46.4685	3.49012	0.415162	8.40663	4.21968e-17	1.28022e-15
Cpeb2	206.756	-1.28099	0.152396	-8.40564	4.25526e-17	1.28844e-15
1110008P14Rik	477.802	-0.940899	0.111941	-8.40534	4.26613e-17	1.28917e-15
Iigp1	101.362	3.00217	0.357195	8.40484	4.28437e-17	1.29211e-15
Ctsz	610.673	1.24788	0.148573	8.39909	4.49943e-17	1.35429e-15
Col6a4	22.3153	6.35817	0.757495	8.39368	4.71156e-17	1.41533e-15
Arl5a	238.87	-1.17931	0.140512	-8.39297	4.74031e-17	1.42116e-15
Tgfbi	194.903	2.21719	0.264351	8.38731	4.97406e-17	1.4883e-15
Il1rap	431.65	-0.997436	0.118937	-8.38629	5.01741e-17	1.49832e-15
Acap1	100.504	5.91147	0.705034	8.38465	5.08754e-17	1.51629e-15
Cdc42se2	310.827	1.12703	0.134445	8.3828	5.16854e-17	1.53741e-15
Sirpa	259.986	1.84181	0.219877	8.37656	5.44975e-17	1.61789e-15
Degs2	21.3476	4.59421	0.548559	8.37506	5.51966e-17	1.63227e-15
Tapbp	435.183	1.77442	0.211868	8.37514	5.51576e-17	1.63227e-15
Coro7	115.59	1.51641	0.181096	8.37353	5.59156e-17	1.65033e-15
Csf2rb2	49.5247	3.08954	0.368981	8.37317	5.60894e-17	1.65072e-15
Tmsb4x	2693.69	1.52703	0.182375	8.37305	5.61462e-17	1.65072e-15
Il10ra	118.914	2.94174	0.351387	8.37179	5.67518e-17	1.6653e-15
Cxcr3	20.7895	5.51488	0.6591	8.3673	5.89541e-17	1.72659e-15
Lpxn	39.1098	3.21284	0.384553	8.35472	6.55901e-17	1.91725e-15
Fam107a	48.8011	2.19391	0.262755	8.34964	6.84727e-17	1.99767e-15
Tcfl5	145.558	-1.33405	0.159816	-8.34742	6.97709e-17	2.03164e-15
Cd52	202.194	4.92967	0.591642	8.33218	7.93666e-17	2.30664e-15
Cxcr4	63.474	3.90098	0.468249	8.331	8.01633e-17	2.32535e-15
Ifi30	444.376	1.58404	0.190215	8.3276	8.24951e-17	2.38843e-15
Rps2	1110.02	0.746131	0.0896249	8.32505	8.42964e-17	2.43594e-15
Ciita	117.332	4.25953	0.511768	8.32316	8.56455e-17	2.47023e-15
Fosl2	379.43	-1.27136	0.152822	-8.31923	8.85332e-17	2.54868e-15
Aff1	1497.58	-0.684626	0.0823112	-8.31754	8.98085e-17	2.58051e-15
1110028C15Rik	222.281	-1.16072	0.139579	-8.31588	9.10751e-17	2.61197e-15
Ntn1	208.588	-1.17961	0.141887	-8.31374	9.27334e-17	2.65451e-15
4833423E24Rik	108.15	1.86416	0.224394	8.30754	9.77028e-17	2.79151e-15
4632428N05Rik	129.999	2.06664	0.248941	8.30171	1.02621e-16	2.92652e-15
4930523C07Rik	52.9478	2.91067	0.35066	8.30054	1.03636e-16	2.94994e-15
Axl	359.675	1.29461	0.15604	8.2967	1.07045e-16	3.04127e-15
Gm20554	392.096	-1.32409	0.159614	-8.29557	1.08067e-16	3.06458e-15
Lyz2	1307.86	2.34419	0.282654	8.29348	1.09978e-16	3.11297e-15
Abcg1	115.771	2.30543	0.278172	8.28778	1.15384e-16	3.25992e-15
Ccdc93	925.643	-1.23529	0.149117	-8.28405	1.19059e-16	3.3575e-15
Ect2l	25.9821	-4.4693	0.540116	-8.2747	1.28779e-16	3.6249e-15
Rftn1	53.8939	3.02571	0.365729	8.27307	1.30548e-16	3.66789e-15
Ifi203	95.7208	2.40909	0.291288	8.27049	1.33406e-16	3.74127e-15
Trim30a	105.979	2.94452	0.356076	8.26934	1.34697e-16	3.77053e-15
Arhgef2	112.755	2.29472	0.277562	8.2674	1.36912e-16	3.82549e-15
Neurl3	49.2165	2.95261	0.357157	8.26698	1.37398e-16	3.83203e-15
Nr1d2	807.826	-1.0345	0.125143	-8.26652	1.37927e-16	3.83974e-15
Tprkb	90.0711	1.43781	0.174069	8.25996	1.45724e-16	4.04937e-15
Hdac11	416.294	-0.949154	0.114951	-8.25707	1.49294e-16	4.14102e-15
A430105I19Rik	306.796	-1.03791	0.125723	-8.25556	1.51189e-16	4.18592e-15
Eci1	198.805	-1.06088	0.128641	-8.24679	1.62707e-16	4.49662e-15
Inadl	799.917	-0.858837	0.104258	-8.23758	1.75733e-16	4.84781e-15
Slfn8	62.8571	2.72317	0.330736	8.23366	1.81584e-16	5.00014e-15
Trim12a	40.2593	10.2326	1.24294	8.23261	1.83184e-16	5.03508e-15
Slco1a6	839.504	1.30001	0.157952	8.23043	1.86541e-16	5.11809e-15
Caskin2	382.996	-1.05856	0.128708	-8.22451	1.95995e-16	5.3678e-15
Rpsa	1567.11	0.799903	0.0973596	8.21597	2.10464e-16	5.7537e-15
Rpgrip1	315.262	-1.29753	0.157937	-8.21554	2.11214e-16	5.76382e-15
Camk1d	57.9357	2.3519	0.286352	8.21332	2.15163e-16	5.86108e-15
Osbpl9	435.448	0.685191	0.0835039	8.2055	2.29642e-16	6.24429e-15
Cfl1	927.036	1.16202	0.141788	8.19546	2.49637e-16	6.77586e-15
Bst2	160.52	2.06292	0.251748	8.19437	2.51918e-16	6.82248e-15
Gsdmd	76.6279	2.68437	0.327594	8.19421	2.52252e-16	6.82248e-15
C1s	382.975	1.57577	0.192318	8.19357	2.53591e-16	6.8465e-15
Lyl1	36.1984	3.1442	0.383758	8.19317	2.54425e-16	6.85685e-15
Psmb8	237.64	3.7188	0.454131	8.18881	2.63819e-16	7.09743e-15
Gpr114	26.635	3.77017	0.460759	8.18251	2.77985e-16	7.46531e-15
Anxa4	183.134	1.6002	0.195686	8.17736	2.90123e-16	7.77756e-15
Sval3	2177.22	4.65997	0.570229	8.17211	3.03037e-16	8.10945e-15
Gnai2	534.788	1.44614	0.177027	8.16906	3.10813e-16	8.30291e-15
Sh2d2a	21.6736	5.33514	0.653359	8.16571	3.1955e-16	8.49153e-15
Steap4	421.83	-1.13778	0.139333	-8.16588	3.19089e-16	8.49153e-15
Tmem64	350.919	-0.904324	0.110742	-8.16604	3.18682e-16	8.49153e-15
Flt3l	25.8337	3.32825	0.407646	8.16456	3.22611e-16	8.55791e-15
Gpam	892.896	-0.896942	0.109891	-8.16211	3.29211e-16	8.71778e-15
Ggt1	133.801	-1.66809	0.204467	-8.15827	3.39867e-16	8.9843e-15
Casp1	59.1883	2.79847	0.343173	8.15471	3.50024e-16	9.23674e-15
Man2a2	1388.25	-0.703132	0.0862346	-8.15371	3.52939e-16	9.29752e-15
Ttyh3	80.8701	2.19817	0.269659	8.15168	3.58898e-16	9.43816e-15
Rab26	108.723	-1.68006	0.206122	-8.15083	3.61442e-16	9.48864e-15
Ptprd	60.4749	2.15208	0.264049	8.15032	3.62959e-16	9.51204e-15
Rab27b	611.452	-1.0503	0.128886	-8.1491	3.66649e-16	9.59221e-15
Pip4k2a	114.658	1.9082	0.234577	8.13462	4.13245e-16	1.07927e-14
Itk	20.2493	4.43419	0.545131	8.13417	4.14783e-16	1.08142e-14
Dennd4b	72.1821	2.62973	0.323324	8.13343	4.17321e-16	1.08618e-14
Flt3	25.7425	3.82706	0.470589	8.13249	4.20562e-16	1.09274e-14
Noxo1	116.785	1.42224	0.175046	8.12493	4.47611e-16	1.16104e-14
Cadm4	309.531	-1.0489	0.129237	-8.11608	4.81478e-16	1.24676e-14
Dnahc11	58.9111	-2.33924	0.288262	-8.115	4.85787e-16	1.25578e-14
Itga2b	150.26	-1.73332	0.213664	-8.11235	4.96506e-16	1.28131e-14
Mospd2	540.083	-1.06747	0.131603	-8.11131	5.00766e-16	1.29011e-14
Hapln4	130.617	9.62768	1.187	8.11096	5.02222e-16	1.29167e-14
Trpm2	23.0781	6.11182	0.753782	8.10821	5.13696e-16	1.31895e-14
Podn	523.826	-1.30744	0.161364	-8.10246	5.38571e-16	1.38048e-14
Pde1b	32.2102	2.33797	0.288668	8.09918	5.53296e-16	1.41584e-14
Cd48	59.2465	3.06529	0.378629	8.09575	5.69131e-16	1.45391e-14
Gm5894	18259.1	-4.39869	0.543665	-8.09082	5.92649e-16	1.51145e-14
Inha	209.185	-1.29378	0.160059	-8.08312	6.31326e-16	1.6074e-14
Kcnj10	22.5027	3.85394	0.476868	8.08177	6.38319e-16	1.62248e-14
Adrbk1	560.596	1.26548	0.156641	8.07885	6.53827e-16	1.65913e-14
Ppp2r3a	212.53	-1.05319	0.130414	-8.07574	6.70694e-16	1.69909e-14
Tyrobp	134.069	2.17333	0.269372	8.06815	7.13726e-16	1.8051e-14
Tmem176b	694.313	1.79594	0.222994	8.05379	8.02695e-16	2.02674e-14
Fcho1	30.5103	4.74487	0.589651	8.04691	8.49112e-16	2.14038e-14
Gnb2l1	5173.88	0.514292	0.0639882	8.0373	9.1843e-16	2.31128e-14
Ctsw	31.4366	4.01712	0.500187	8.03124	9.64886e-16	2.42418e-14
Fnbp1	161.24	1.85363	0.230846	8.0297	9.77128e-16	2.45088e-14
Arl4c	108.9	1.84232	0.229545	8.02597	1.00728e-15	2.51821e-14
Klk1b11	82.485	9.61886	1.19844	8.02613	1.00598e-15	2.51821e-14
Cdk5rap1	111.134	1.27236	0.158535	8.02574	1.00917e-15	2.51878e-14
Msn	423.051	2.46961	0.307764	8.02435	1.02061e-15	2.53899e-14
Retnla	92.9378	2.55742	0.318705	8.0244	1.02022e-15	2.53899e-14
S100a11	305.334	-1.01312	0.12631	-8.02087	1.04997e-15	2.60778e-14
Kazn	239.846	-1.09041	0.135984	-8.01869	1.06883e-15	2.65028e-14
Map3k14	53.0368	2.24442	0.280099	8.01293	1.12004e-15	2.77273e-14
Slc10a5	456.722	-0.994878	0.124178	-8.01167	1.13157e-15	2.79672e-14
Pik3r5	45.3311	2.78146	0.347289	8.00906	1.1559e-15	2.85223e-14
Lfng	60.225	2.81747	0.352034	8.0034	1.21026e-15	2.98152e-14
Serpinb1a	56.6851	3.59757	0.449876	7.99682	1.27676e-15	3.14026e-14
AI504432	24.5089	3.3939	0.425026	7.98516	1.40342e-15	3.4462e-14
Pla2g7	106.178	1.77124	0.221919	7.98146	1.44611e-15	3.54531e-14
Bgn	438.829	1.6804	0.21063	7.97796	1.48774e-15	3.62399e-14
Cd274	42.0378	3.35336	0.420327	7.97797	1.48758e-15	3.62399e-14
Htr5b	117.684	-9.19657	1.1527	-7.97829	1.48371e-15	3.62399e-14
Rinl	38.219	3.44284	0.431541	7.97802	1.48695e-15	3.62399e-14
Msrb2	74.9063	-1.4538	0.182647	-7.9596	1.72591e-15	4.19742e-14
Kmo	25.9977	4.5383	0.570401	7.95633	1.77211e-15	4.3029e-14
Slfn1	31.9327	3.85245	0.484365	7.9536	1.81162e-15	4.39182e-14
Haao	18.9935	5.30156	0.666734	7.95154	1.84213e-15	4.45866e-14
Prkd2	88.433	1.97942	0.248956	7.95087	1.85205e-15	4.47555e-14
Irf1	342.233	1.79666	0.22604	7.94839	1.88945e-15	4.55867e-14
Aldh3a2	9652.44	0.845874	0.10651	7.94175	1.99349e-15	4.80206e-14
Mtap4	212.101	1.53077	0.192765	7.94111	2.00384e-15	4.81937e-14
Slamf6	50.242	6.46049	0.81406	7.93614	2.08567e-15	5.00825e-14
Map1lc3a	379.797	-1.02316	0.128936	-7.93542	2.09786e-15	5.02958e-14
Fam73b	305.782	-0.902142	0.113694	-7.9348	2.1083e-15	5.04664e-14
Atm	701.397	-0.665324	0.0838933	-7.9306	2.1809e-15	5.21222e-14
Zfp612	181.007	-1.08243	0.136756	-7.91501	2.47232e-15	5.89942e-14
Pla2g2d	70.4244	2.69662	0.340912	7.91003	2.57331e-15	6.13076e-14
AW011738	481.628	-1.1992	0.151628	-7.90884	2.59805e-15	6.18004e-14
Csf2rb	84.5166	2.48661	0.314557	7.90514	2.67643e-15	6.35652e-14
Nfkb2	228.411	1.37112	0.173527	7.90149	2.75582e-15	6.53487e-14
Pfkfb2	973.386	-0.943705	0.119473	-7.89891	2.81345e-15	6.66112e-14
Srm	725.127	-0.926604	0.117378	-7.8942	2.92174e-15	6.90677e-14
Crlf3	84.5968	2.14724	0.272064	7.89242	2.96374e-15	6.99517e-14
Pyroxd2	1053.79	-0.899321	0.114064	-7.88434	3.16215e-15	7.45188e-14
Pign	226.626	-0.89659	0.113896	-7.87204	3.48916e-15	8.20978e-14
Fcer2a	108.024	6.62945	0.842246	7.87115	3.51395e-15	8.25534e-14
Kcns1	144.832	-1.26689	0.161002	-7.86882	3.58008e-15	8.39772e-14
H2-Oa	24.4798	6.70432	0.853482	7.85526	3.98933e-15	9.34326e-14
Sp110	104.792	2.25016	0.286471	7.85474	4.00602e-15	9.36793e-14
Dbnl	302.231	1.18919	0.151428	7.85314	4.05748e-15	9.47368e-14
Zcchc11	100.838	1.65683	0.211005	7.85208	4.09185e-15	9.53928e-14
6330416G13Rik	34.06	2.89076	0.368203	7.85099	4.12775e-15	9.60823e-14
Timp3	741.932	-0.932416	0.118793	-7.84905	4.19193e-15	9.74271e-14
Klhl24	504.321	-1.18648	0.151215	-7.84629	4.28528e-15	9.94446e-14
Slx4	172.332	1.33311	0.169922	7.84541	4.31546e-15	9.99923e-14
Dennd5b	29.5654	3.34535	0.426474	7.8442	4.35725e-15	1.00807e-13
Gm12250	36.0853	4.10332	0.523368	7.84021	4.49789e-15	1.03903e-13
Rgs10	51.6424	2.45045	0.312711	7.83613	4.64647e-15	1.07172e-13
Gas5	378.394	1.42527	0.181917	7.83472	4.69882e-15	1.08215e-13
Nedd4l	282.541	1.40664	0.179685	7.82837	4.94234e-15	1.13651e-13
Rhpn2	986.515	-0.779556	0.0996871	-7.82003	5.28124e-15	1.21261e-13
Plcb2	50.7407	3.30216	0.422296	7.81953	5.30218e-15	1.21558e-13
Psme2	273.949	1.6249	0.207932	7.81458	5.51448e-15	1.26235e-13
Agap2	28.9128	3.38932	0.433861	7.812	5.62881e-15	1.28658e-13
Snx5	611.598	1.14191	0.146274	7.80664	5.8732e-15	1.34043e-13
Ifngr1	258.959	1.21476	0.155632	7.80532	5.93496e-15	1.35249e-13
Kdm3a	411.116	-0.799986	0.102645	-7.79371	6.50717e-15	1.48067e-13
Rps3	4734.6	0.548981	0.070443	7.79326	6.53024e-15	1.4837e-13
Pglyrp1	180.668	2.51999	0.323598	7.7874	6.84025e-15	1.55182e-13
Fam63a	775.821	-0.720365	0.0925136	-7.78658	6.88465e-15	1.55956e-13
Zfp943	152.362	1.08111	0.138874	7.78487	6.97872e-15	1.57852e-13
Gimap9	33.1992	2.94664	0.378531	7.78442	7.00351e-15	1.58177e-13
Spnb3	691.082	-0.847705	0.108993	-7.77759	7.39186e-15	1.66701e-13
Arhgap9	58.4743	2.84007	0.365323	7.77412	7.59727e-15	1.71079e-13
1300014I06Rik	28.6307	3.21485	0.413752	7.77001	7.84805e-15	1.76465e-13
Lrrk2	43.996	3.60368	0.463991	7.76671	8.05496e-15	1.80583e-13
Pdcd1	20.9955	6.09065	0.784183	7.76688	8.04449e-15	1.80583e-13
Sh3rf1	191.715	-1.08356	0.139616	-7.76101	8.42587e-15	1.8862e-13
Chd3	1478.52	-0.742639	0.0957773	-7.75381	8.91753e-15	1.99333e-13
Rhof	26.4083	4.05335	0.523096	7.74875	9.27981e-15	2.07126e-13
Mef2c	109.837	2.32122	0.299575	7.74839	9.30641e-15	2.07416e-13
Arrb2	98.5551	2.0604	0.26615	7.7415	9.82502e-15	2.18654e-13
Gde1	613.727	-0.974661	0.12592	-7.74034	9.91518e-15	2.20337e-13
Mcm6	92.5343	3.0151	0.389542	7.74012	9.93229e-15	2.20395e-13
Icos	20.0079	5.39978	0.697969	7.73641	1.02263e-14	2.26588e-13
Ly6a	452.862	2.73804	0.354016	7.73424	1.04026e-14	2.30159e-13
Chmp1a	355.705	0.750181	0.0971846	7.71914	1.17121e-14	2.58755e-13
Plcg2	234.077	1.57485	0.20421	7.71191	1.23945e-14	2.73436e-13
Nlrc5	168.333	4.49697	0.583318	7.7093	1.26508e-14	2.78685e-13
Rapgefl1	106.221	-1.45796	0.189186	-7.70648	1.29334e-14	2.84497e-13
Pgf	653.75	-1.34649	0.174735	-7.70589	1.29938e-14	2.85413e-13
Ndufs6	297.026	-0.795211	0.103216	-7.70436	1.31498e-14	2.88423e-13
Orai2	24.3082	3.64659	0.473377	7.70336	1.32535e-14	2.90279e-13
Ppfia4	36.7209	2.84321	0.369133	7.70239	1.33546e-14	2.92072e-13
Bcl11a	34.0391	3.76383	0.488911	7.69839	1.37793e-14	3.00928e-13
Pml	208.584	1.94269	0.252396	7.69698	1.3932e-14	3.03825e-13
Aldh18a1	1170.59	-0.974398	0.126701	-7.69053	1.46522e-14	3.19073e-13
Fgr	40.5979	3.32682	0.432787	7.68698	1.50653e-14	3.27601e-13
Cdk14	152.484	1.55896	0.20288	7.68414	1.54033e-14	3.34472e-13
Sun1	869.733	-0.671747	0.0874944	-7.6776	1.62096e-14	3.51478e-13
Ppp1r1b	918.715	-0.931021	0.121281	-7.67656	1.63422e-14	3.53848e-13
Sgms2	328.497	-1.4373	0.187307	-7.67351	1.67348e-14	3.61833e-13
AB124611	38.1014	3.90651	0.509628	7.66542	1.7825e-14	3.84857e-13
Oasl2	158.702	2.24285	0.292691	7.66286	1.81843e-14	3.92058e-13
Pde2a	76.159	2.07379	0.270677	7.66149	1.83788e-14	3.95691e-13
Cpd	5148.14	-0.715287	0.0933883	-7.65927	1.86989e-14	4.02014e-13
Cep290	135.385	-1.10496	0.14431	-7.65684	1.90564e-14	4.09121e-13
Mfng	29.1796	3.05023	0.398412	7.65597	1.91858e-14	4.11318e-13
Laptm5	192.299	2.14881	0.280874	7.65044	2.003e-14	4.28812e-13
Ppm1j	119.208	-1.53236	0.200318	-7.64966	2.01511e-14	4.30798e-13
Gpr18	19.542	5.46774	0.715554	7.64127	2.15093e-14	4.59187e-13
Gbp7	88.065	2.27361	0.297662	7.63823	2.20233e-14	4.69501e-13
Serpinb11	728.552	1.48813	0.19491	7.63495	2.25903e-14	4.80914e-13
Dcaf8	1603.62	-0.582139	0.076259	-7.6337	2.28104e-14	4.8492e-13
Sfxn2	140.147	-1.05485	0.138208	-7.63231	2.30587e-14	4.89514e-13
Rassf5	105.461	1.89779	0.248861	7.62589	2.42356e-14	5.13782e-13
A330023F24Rik	145.785	-1.28789	0.169089	-7.61661	2.60425e-14	5.51318e-13
Slc43a2	196.134	1.70893	0.224408	7.61529	2.63095e-14	5.56196e-13
Tapbpl	227.379	0.974566	0.128033	7.61185	2.70201e-14	5.70424e-13
Ptk7	105.407	-1.56241	0.205481	-7.60368	2.87819e-14	6.06776e-13
Cd22	171.173	7.28026	0.957825	7.60083	2.94249e-14	6.19471e-13
Gabpb2	857.015	-0.532204	0.0700822	-7.59399	3.10196e-14	6.52141e-13
Ccdc129	119.42	1.7878	0.235497	7.5916	3.1598e-14	6.63383e-13
Trp53inp2	3794.08	-0.823484	0.108504	-7.5894	3.21384e-14	6.73799e-13
Csnk1g3	102.217	1.75624	0.23146	7.58767	3.25715e-14	6.81937e-13
Ube2g1	580.856	-0.780292	0.102877	-7.58469	3.33277e-14	6.96811e-13
Hpcal1	439.059	-0.789604	0.104153	-7.58118	3.42435e-14	7.14377e-13
Vcam1	91.0262	2.86075	0.377352	7.58111	3.42619e-14	7.14377e-13
Alg1	160.129	-1.06283	0.140312	-7.57474	3.59854e-14	7.49285e-13
Pde4b	775.005	-0.783262	0.103438	-7.57227	3.66749e-14	7.62596e-13
Aim2	29.7641	3.91227	0.516695	7.57173	3.68298e-14	7.64772e-13
Siglecg	71.016	6.94636	0.917697	7.56934	3.75119e-14	7.77873e-13
Hmgn1	219.935	0.936618	0.123901	7.55938	4.05005e-14	8.37562e-13
Sfrp1	228.393	1.0204	0.134983	7.55947	4.04701e-14	8.37562e-13
Dapk1	123.934	1.19317	0.157927	7.55516	4.18333e-14	8.63948e-13
AF251705	30.7497	2.82253	0.373609	7.55477	4.19616e-14	8.65423e-13
Ly6e	389.508	2.92403	0.387064	7.55438	4.20855e-14	8.66802e-13
Lcn11	73328.7	1.58825	0.210283	7.55292	4.25596e-14	8.75379e-13
Emp3	50.6503	2.30714	0.305586	7.54988	4.35652e-14	8.94853e-13
AW549877	676.003	-0.77595	0.102907	-7.54028	4.6898e-14	9.62009e-13
Odam	147.148	-1.99702	0.26498	-7.5365	4.82763e-14	9.88949e-13
Rpl36a	648.297	0.704049	0.0934289	7.53566	4.85867e-14	9.93968e-13
Acss1	1994.68	-0.681024	0.0903906	-7.53424	4.91197e-14	1.00352e-12
Dusp2	23.1854	4.53106	0.601577	7.53198	4.99779e-14	1.01968e-12
Hhex	21.1802	3.83294	0.509114	7.52865	5.12684e-14	1.04461e-12
Gbp4	98.547	2.77066	0.368127	7.52636	5.21727e-14	1.06161e-12
Rgs11	237.564	-1.20557	0.16023	-7.524	5.31259e-14	1.07956e-12
Myo6	502.273	-0.799419	0.106253	-7.52373	5.3236e-14	1.08036e-12
Zap70	20.3637	7.04155	0.936609	7.51814	5.55626e-14	1.12607e-12
S1pr4	17.7833	5.45093	0.725127	7.51721	5.59596e-14	1.1326e-12
Ppp1r16b	45.544	3.58463	0.477588	7.50569	6.11057e-14	1.23512e-12
Dok1	27.5563	3.08336	0.410948	7.50306	6.23444e-14	1.25848e-12
Zfp52	48.1118	1.94939	0.259992	7.49788	6.48593e-14	1.30751e-12
Sytl1	625.634	-0.771338	0.102884	-7.49715	6.52199e-14	1.31304e-12
Eef1g	1246.98	0.609675	0.0813283	7.49647	6.55603e-14	1.31814e-12
Fam65b	184.755	1.64877	0.220152	7.48926	6.92642e-14	1.39077e-12
Psmb10	88.7045	2.74927	0.367317	7.48474	7.16884e-14	1.43755e-12
Rbpj	107.006	1.2043	0.160909	7.48434	7.19072e-14	1.43814e-12
Uba7	196.98	1.90071	0.253957	7.48436	7.18992e-14	1.43814e-12
Cd8a	19.4246	6.92797	0.926119	7.48064	7.39614e-14	1.47728e-12
Unc13d	33.3515	3.44427	0.460489	7.4796	7.455e-14	1.48709e-12
Gpnmb	45.0816	2.07299	0.277165	7.47925	7.47455e-14	1.48903e-12
Lpcat2	29.8112	2.65784	0.355746	7.47117	7.94829e-14	1.58133e-12
Ltb	63.6029	5.1098	0.684346	7.46668	8.22419e-14	1.63409e-12
Ablim1	586.491	1.10047	0.147505	7.46058	8.61441e-14	1.70939e-12
App	1357.81	0.863153	0.115701	7.46018	8.64016e-14	1.71226e-12
Clec4a3	46.6433	2.41035	0.323346	7.4544	9.02757e-14	1.78671e-12
Slc7a8	307.498	-0.948301	0.127256	-7.45193	9.19874e-14	1.81822e-12
Tcof1	123.505	1.57026	0.210794	7.44928	9.38495e-14	1.85261e-12
Irgm2	137.684	2.59534	0.348567	7.44575	9.63954e-14	1.9004e-12
Klrb1b	20.3113	4.82481	0.648216	7.4432	9.82714e-14	1.93488e-12
Fam59a	167.285	-1.21805	0.163652	-7.4429	9.84972e-14	1.93681e-12
Neat1	16964.7	-0.990264	0.13306	-7.44223	9.89991e-14	1.94417e-12
Rgs2	105.498	1.61937	0.217732	7.43742	1.02669e-13	2.01365e-12
Prex1	204.7	1.80369	0.24258	7.43546	1.04201e-13	2.04105e-12
Usp2	322.299	-1.20771	0.162666	-7.42447	1.1323e-13	2.21505e-12
Myst4	459.066	-0.711269	0.095857	-7.42011	1.17024e-13	2.28633e-12
Qpctl	199.703	-0.945066	0.127446	-7.41542	1.21237e-13	2.36258e-12
Rps7	2334.41	0.492468	0.0664113	7.41542	1.21236e-13	2.36258e-12
Slc11a1	34.3733	2.25499	0.30417	7.41358	1.22931e-13	2.39252e-12
Mctp2	214.72	-1.1679	0.157549	-7.41291	1.23555e-13	2.40158e-12
Mavs	517.168	-0.665463	0.0898244	-7.40848	1.27752e-13	2.47999e-12
Serping1	628.568	1.49809	0.202245	7.40731	1.28891e-13	2.49891e-12
H2-Q6	128.279	3.78281	0.510758	7.40626	1.29916e-13	2.51557e-12
Icam1	79.7968	2.80568	0.379317	7.39666	1.39647e-13	2.70056e-12
Clec12a	37.2496	3.04058	0.411394	7.3909	1.45836e-13	2.81666e-12
Tnfrsf19	109.032	1.82122	0.246541	7.3871	1.50065e-13	2.89465e-12
Nkg7	20.2153	5.08687	0.688898	7.38407	1.53521e-13	2.95757e-12
Ppp1r9a	355.494	-0.861629	0.116786	-7.37785	1.60871e-13	3.09525e-12
Tspan32	33.8369	9.21057	1.24866	7.37638	1.62646e-13	3.12543e-12
Hnmt	230.954	-1.0577	0.143455	-7.37304	1.66776e-13	3.20075e-12
Plac8	93.3995	2.48698	0.337359	7.37193	1.68176e-13	3.22354e-12
Gm8615	29.3711	6.51719	0.884388	7.36915	1.71715e-13	3.28724e-12
Macf1	1082.31	0.970264	0.131915	7.35521	1.90633e-13	3.64481e-12
Adar	472.523	0.834846	0.113511	7.35473	1.91315e-13	3.65324e-12
Cd5	21.4344	7.14057	0.971844	7.34745	2.02028e-13	3.85298e-12
B4galt1	1786.98	-1.79999	0.245206	-7.34075	2.12401e-13	4.04574e-12
Adh1	1090.18	0.991186	0.135034	7.34026	2.13174e-13	4.05537e-12
Fam78a	27.4401	3.04668	0.415254	7.33692	2.18562e-13	4.15268e-12
Gca	157.199	-0.981068	0.133789	-7.33297	2.25113e-13	4.2718e-12
Vasp	312.99	1.15904	0.158116	7.33035	2.29555e-13	4.35067e-12
Rps12	2085.27	0.515565	0.070346	7.32899	2.31901e-13	4.38966e-12
Smc5	415.359	0.879156	0.120037	7.32404	2.4061e-13	4.54884e-12
Upf2	841.251	-0.731443	0.100001	-7.31432	2.58686e-13	4.8845e-12
Gcnt2	226.066	-1.16784	0.159669	-7.31413	2.59049e-13	4.8853e-12
Acad10	135.223	-1.15749	0.15827	-7.31336	2.60551e-13	4.90703e-12
Mfap3l	604.897	-1.23567	0.168968	-7.31304	2.6117e-13	4.90703e-12
Otogl	139.117	-1.50829	0.206246	-7.31309	2.61077e-13	4.90703e-12
Slc52a3	151.692	-1.08506	0.148432	-7.31011	2.66922e-13	5.0089e-12
AI662270	33.0607	3.13039	0.428436	7.30654	2.7411e-13	5.13746e-12
Srpk3	25.8782	5.03251	0.689185	7.30211	2.83282e-13	5.30282e-12
Adcy9	277.395	-1.041	0.142726	-7.29371	3.01541e-13	5.63766e-12
Rtn4	256.07	1.20529	0.165482	7.2835	3.25267e-13	6.07378e-12
Nfix	537.111	-0.739949	0.101631	-7.28074	3.31988e-13	6.19167e-12
Ccr5	45.7246	3.13085	0.430043	7.28032	3.33036e-13	6.2036e-12
Myh9	1926.96	0.775209	0.106499	7.27906	3.36154e-13	6.25402e-12
Slc25a11	807.25	-0.541428	0.0745326	-7.26431	3.74951e-13	6.9673e-12
Prcp	59.3921	2.44636	0.336917	7.26102	3.84195e-13	7.13036e-12
Epn3	226.273	-0.905969	0.125048	-7.24499	4.3247e-13	8.01652e-12
Naprt1	125.25	-1.67362	0.231026	-7.2443	4.34679e-13	8.04764e-12
Rps14	3368.87	0.568617	0.0785122	7.24241	4.40788e-13	8.15082e-12
Cyba	97.034	2.3693	0.327209	7.24093	4.45631e-13	8.23036e-12
Nktr	2469.34	-0.793122	0.109594	-7.23689	4.59099e-13	8.46881e-12
Rpl8	3323.07	0.467763	0.0646448	7.2359	4.62439e-13	8.52008e-12
Gngt2	23.2895	3.53974	0.489233	7.23528	4.64583e-13	8.54923e-12
Aif1	69.208	3.31266	0.457924	7.23409	4.68646e-13	8.61356e-12
Pfn1	989.153	1.04494	0.144483	7.23223	4.75112e-13	8.72187e-12
Atp8b2	77.8615	2.13123	0.294832	7.22861	4.87951e-13	8.94675e-12
Mob3a	154.902	1.37609	0.190381	7.22811	4.89779e-13	8.96945e-12
Amot	92.8176	2.0143	0.278692	7.22768	4.91326e-13	8.98695e-12
Klra17	20.3768	9.08834	1.25753	7.22714	4.93277e-13	9.0118e-12
Tap2	204.129	2.87982	0.398492	7.22679	4.94539e-13	9.02401e-12
Jak3	56.0454	2.88753	0.399608	7.2259	4.97785e-13	9.07234e-12
Tmem176a	316.447	1.82358	0.252384	7.2254	4.99627e-13	9.095e-12
Msh5	26.0778	-2.59546	0.359264	-7.22438	5.03376e-13	9.1523e-12
Gpr171	18.5596	4.60712	0.637768	7.22381	5.05496e-13	9.17985e-12
Zfp185	217.153	-1.35306	0.187313	-7.22354	5.06525e-13	9.18756e-12
Myh14	228.483	-1.02109	0.141476	-7.21738	5.2998e-13	9.60154e-12
Slamf8	19.6227	4.5492	0.630333	7.21714	5.30921e-13	9.60714e-12
Relb	89.9579	1.78974	0.248012	7.21634	5.34043e-13	9.65214e-12
Syde2	90.6382	-1.53818	0.213311	-7.21096	5.55594e-13	1.00297e-11
Tln1	1209.13	0.766201	0.106341	7.20515	5.79787e-13	1.0454e-11
Slc25a36	521.956	-0.789848	0.109673	-7.20183	5.94082e-13	1.06991e-11
Lzts1	28.5763	-6.75772	0.939165	-7.19545	6.2253e-13	1.11982e-11
Acot13	118.004	-1.20098	0.167049	-7.18934	6.5104e-13	1.16972e-11
Prdx6	1021.02	-0.648768	0.0903154	-7.18337	6.80161e-13	1.2206e-11
Bmp6	24.523	-2.90015	0.403988	-7.1788	7.03275e-13	1.26059e-11
1810033B17Rik	12.7493	4.27355	0.595339	7.17835	7.05576e-13	1.26322e-11
Cpt1a	1136.46	-1.06934	0.149008	-7.17642	7.15588e-13	1.27964e-11
Cldn7	136.517	-1.25793	0.175311	-7.17541	7.20887e-13	1.2876e-11
Prkcq	22.4608	4.07782	0.568381	7.17445	7.26004e-13	1.29522e-11
Fam49a	52.852	2.15962	0.301184	7.17042	7.47704e-13	1.33237e-11
Blk	42.9753	7.33059	1.02267	7.16807	7.60645e-13	1.35384e-11
Soat1	957.058	0.9101	0.127	7.16616	7.71333e-13	1.37126e-11
Cd247	20.2619	5.74832	0.802598	7.16214	7.94265e-13	1.41038e-11
Fgl2	275.908	1.16102	0.162136	7.16082	8.01985e-13	1.42242e-11
Zfp167	137.598	-1.13107	0.157976	-7.15976	8.0817e-13	1.43172e-11
Fcer1g	86.7428	2.18444	0.305118	7.15932	8.10772e-13	1.43466e-11
Iqgap1	1769.17	0.453696	0.0633838	7.15792	8.19076e-13	1.44767e-11
Mgl2	30.8067	-3.0917	0.431968	-7.15726	8.2307e-13	1.45304e-11
Pde3b	189.415	1.5416	0.215459	7.15495	8.37011e-13	1.47423e-11
Rps5	2597.38	0.591295	0.0826409	7.15499	8.3678e-13	1.47423e-11
Mbnl1	431.19	1.3434	0.188064	7.14332	9.11029e-13	1.60274e-11
Atp13a3	1434.59	-0.592921	0.0830371	-7.14044	9.3035e-13	1.63295e-11
Il6ra	39.2744	1.77914	0.249162	7.14049	9.30017e-13	1.63295e-11
Rps4x	2509.38	0.585986	0.0820679	7.14026	9.31559e-13	1.63318e-11
Sec14l1	1840.82	-0.668212	0.093612	-7.13811	9.46235e-13	1.657e-11
Cdc42	1227.24	0.593416	0.0831374	7.13778	9.48528e-13	1.65911e-11
Pwwp2a	187.096	-0.941081	0.131901	-7.13478	9.69435e-13	1.69373e-11
Gbp9	66.0519	2.63768	0.369833	7.1321	9.88464e-13	1.72499e-11
Cxcr6	21.2662	3.60514	0.506328	7.12018	1.07789e-12	1.87889e-11
Lgmn	313.514	1.5491	0.217571	7.11999	1.07935e-12	1.87928e-11
Iffo1	24.3659	2.9245	0.411002	7.11554	1.11479e-12	1.93877e-11
Pfkp	68.016	2.17588	0.305999	7.11074	1.15423e-12	2.00507e-11
Skap1	16.5496	5.42496	0.763937	7.10132	1.2357e-12	2.14413e-11
Ly6d	13.9624	4.33628	0.61073	7.10016	1.24611e-12	2.15974e-11
Tlr13	36.7751	2.27436	0.320376	7.09902	1.25645e-12	2.17518e-11
Tlr2	53.6264	2.15674	0.303829	7.09855	1.26069e-12	2.18004e-11
Clec10a	112.047	1.51253	0.21317	7.09543	1.28948e-12	2.22728e-11
Lair1	31.7403	2.85379	0.402344	7.09292	1.31313e-12	2.26557e-11
Syn2	21.7909	-4.16241	0.587222	-7.08831	1.35763e-12	2.33968e-11
Pyhin1	27.4519	3.84977	0.543281	7.08614	1.37901e-12	2.37383e-11
Itgb1	1419.04	0.493607	0.06967	7.08492	1.39122e-12	2.39214e-11
Gbp3	82.0836	2.8672	0.404766	7.08361	1.40442e-12	2.41211e-11
Shkbp1	69.7462	1.43277	0.202304	7.08228	1.41806e-12	2.4328e-11
1190002H23Rik	664.847	-1.112	0.157094	-7.07858	1.45634e-12	2.49305e-11
Nrm	19.9371	3.25033	0.459179	7.07857	1.45647e-12	2.49305e-11
Xpot	1432.66	-0.841461	0.118912	-7.07633	1.48025e-12	2.53092e-11
Tesk2	192.942	-1.2911	0.182524	-7.07359	1.50973e-12	2.57842e-11
Lad1	289.315	-0.80883	0.114469	-7.06594	1.59534e-12	2.72157e-11
Whrn	47.185	-2.28545	0.323502	-7.06473	1.60928e-12	2.74227e-11
Agpat9	62.4498	-1.51976	0.215208	-7.06183	1.64328e-12	2.79707e-11
Pkig	42.8268	1.99973	0.283471	7.05444	1.73301e-12	2.94651e-11
Casp4	28.4236	2.88151	0.4086	7.05217	1.76155e-12	2.99168e-11
Dnmt1	147.326	1.41793	0.201076	7.05173	1.76708e-12	2.99772e-11
Dapp1	31.5466	2.98837	0.423816	7.0511	1.77506e-12	3.00121e-11
Fbf1	815.391	-1.21518	0.172339	-7.0511	1.77505e-12	3.00121e-11
Fndc3a	2277.09	-0.767283	0.108816	-7.05121	1.7737e-12	3.00121e-11
Itpr2	126.184	1.29238	0.183301	7.05056	1.78194e-12	3.0095e-11
Epb4.1l1	522.016	-0.793477	0.112572	-7.04858	1.80747e-12	3.04676e-11
Nfkbie	46.2315	2.70608	0.383921	7.04854	1.80801e-12	3.04676e-11
Ccnd1	604.911	-1.02079	0.144853	-7.04711	1.82669e-12	3.07482e-11
Eef2k	1002.44	-0.807069	0.114688	-7.03709	1.96299e-12	3.3006e-11
Cd163l1	11.7821	3.82476	0.543679	7.03495	1.99327e-12	3.34781e-11
Ier5	103.143	1.60539	0.228377	7.02958	2.07151e-12	3.47539e-11
Nfib	723.218	-0.665891	0.0947499	-7.02788	2.09697e-12	3.51421e-11
Faim2	896.934	-1.19605	0.170223	-7.02636	2.11999e-12	3.54888e-11
Extl1	83.0342	-2.03282	0.289388	-7.02455	2.14764e-12	3.59122e-11
Gyltl1b	365.867	-0.844739	0.120457	-7.01276	2.3367e-12	3.90305e-11
Cerk	70.9645	2.4762	0.353115	7.01243	2.34209e-12	3.90777e-11
Qsox1	5345.44	-0.756073	0.107834	-7.01146	2.35847e-12	3.93078e-11
5031414D18Rik	17.5548	4.36736	0.622934	7.01095	2.36698e-12	3.94065e-11
Pak1	177.385	1.60952	0.229627	7.00928	2.39552e-12	3.98379e-11
Irgm1	338.012	2.23306	0.318617	7.00859	2.40732e-12	3.99904e-11
Slc27a2	24690.8	-1.02678	0.146622	-7.00295	2.50635e-12	4.159e-11
Cd3d	22.2958	7.73137	1.10435	7.00083	2.54452e-12	4.21775e-11
Acadl	903.834	-0.947651	0.135378	-7.00004	2.55896e-12	4.23706e-11
Trim35	81.0763	1.9587	0.279821	6.99981	2.56303e-12	4.23918e-11
Lag3	15.9725	4.59647	0.657018	6.99595	2.63471e-12	4.353e-11
Rasa4	71.0967	2.13531	0.305701	6.98498	2.84905e-12	4.70201e-11
Trim2	657.472	-0.861414	0.123349	-6.98353	2.87855e-12	4.74554e-11
Maz	308.731	1.14037	0.163314	6.98266	2.89635e-12	4.76973e-11
Dusp11	893.696	-0.548434	0.0786371	-6.97423	3.07541e-12	5.05911e-11
Cd47	209.138	1.14422	0.164141	6.97098	3.1474e-12	5.17195e-11
C530028O21Rik	42.5521	2.05501	0.294947	6.96739	3.22876e-12	5.29991e-11
Epm2aip1	761.157	-0.691863	0.0993246	-6.96567	3.26836e-12	5.35912e-11
Hif1a	623.38	-0.880376	0.126394	-6.96531	3.27685e-12	5.36725e-11
Bcl11b	15.2422	5.27926	0.75825	6.96243	3.34444e-12	5.47206e-11
Vps13c	800.428	-0.808456	0.116141	-6.961	3.37872e-12	5.52221e-11
Elovl5	139.571	1.32831	0.191043	6.95292	3.57797e-12	5.84158e-11
Ccl19	17.1126	6.76151	0.973022	6.94898	3.6793e-12	6.00057e-11
Chmp3	1082.43	-0.608744	0.0876328	-6.94653	3.74378e-12	6.09832e-11
Tbc1d24	175.569	-1.11522	0.160546	-6.9464	3.74725e-12	6.09832e-11
Fam49b	213.787	1.25807	0.181318	6.93845	3.96435e-12	6.44472e-11
Ccnd2	126.798	1.67065	0.240801	6.93787	3.98043e-12	6.46394e-11
Tom1l1	377.38	-0.763384	0.11004	-6.93736	3.99508e-12	6.48081e-11
Fhdc1	181.825	-0.933017	0.1345	-6.93693	4.00725e-12	6.49362e-11
Klrk1	32.2167	3.67171	0.529354	6.93621	4.02745e-12	6.51941e-11
Slc23a2	1784.31	-0.894993	0.129096	-6.93279	4.12626e-12	6.67226e-11
1810019D21Rik	441.311	-1.0907	0.157351	-6.9316	4.16096e-12	6.72121e-11
Basp1	34.306	2.3973	0.3459	6.9306	4.19057e-12	6.76185e-11
1110020G09Rik	232.441	-0.978753	0.141265	-6.92851	4.25304e-12	6.85538e-11
Ddx3y	469.664	-0.728259	0.105139	-6.92664	4.30968e-12	6.93932e-11
Ms4a6c	104.469	2.49252	0.359957	6.9245	4.37524e-12	7.03743e-11
Ifnar2	155.249	1.53801	0.222145	6.92344	4.40801e-12	7.08265e-11
Ifi35	164.204	1.20723	0.174378	6.92309	4.4189e-12	7.09264e-11
Azin1	1737	-0.921611	0.133141	-6.92207	4.45076e-12	7.13625e-11
Gpr132	37.4494	2.7512	0.397478	6.92164	4.46455e-12	7.15081e-11
Rap1b	438.43	0.950052	0.13733	6.91804	4.5795e-12	7.3272e-11
Ankrd26	69.1778	-1.35733	0.196233	-6.91697	4.61407e-12	7.37474e-11
Rab3d	4118.44	-0.680627	0.0984067	-6.91647	4.6303e-12	7.38516e-11
Slc7a4	326.204	-0.831767	0.120258	-6.91654	4.62818e-12	7.38516e-11
Nuak2	67.4169	2.11336	0.305903	6.90859	4.89509e-12	7.7993e-11
Adam17	214.711	1.16214	0.168222	6.90837	4.90258e-12	7.80306e-11
C2	145.285	1.27767	0.185011	6.90591	4.98828e-12	7.93115e-11
Irf2bp2	218.036	0.907921	0.131478	6.9055	5.0027e-12	7.94577e-11
Tmem50b	148.107	1.03642	0.150106	6.90462	5.03378e-12	7.98678e-11
Prelp	186.188	0.940996	0.136302	6.90374	5.06506e-12	8.02804e-11
Ttc23	73.2673	-1.33933	0.194058	-6.90169	5.13863e-12	8.13617e-11
Lyn	252.905	1.26716	0.183607	6.90149	5.14617e-12	8.13962e-11
Atxn2	381.287	-0.758439	0.109906	-6.90079	5.17141e-12	8.17104e-11
Dhrs4	1064.81	0.801224	0.116134	6.89915	5.23134e-12	8.25715e-11
Asns	1922.2	-1.04832	0.151988	-6.89743	5.29506e-12	8.34906e-11
S100a10	205.814	1.69266	0.24543	6.89674	5.32092e-12	8.37246e-11
Tnfrsf18	21.8669	3.47006	0.503138	6.89684	5.31723e-12	8.37246e-11
Klf13	329.71	0.957896	0.138911	6.89574	5.35841e-12	8.42241e-11
Mylk	369.173	0.796891	0.115565	6.8956	5.36375e-12	8.42241e-11
C3ar1	67.3742	2.00884	0.291377	6.89429	5.41351e-12	8.49179e-11
Mthfr	859.402	-0.66143	0.0960147	-6.88883	5.62512e-12	8.81462e-11
Gpr65	30.9335	2.63895	0.383196	6.88668	5.71093e-12	8.93987e-11
Cd81	420.463	1.02028	0.148168	6.88595	5.74024e-12	8.97651e-11
Myo5a	136.698	1.68717	0.245078	6.88421	5.81091e-12	9.06836e-11
Sulf2	171.099	1.3243	0.192366	6.88425	5.80943e-12	9.06836e-11
St3gal1	119.578	1.83857	0.267076	6.88406	5.81699e-12	9.06854e-11
Acp2	181.43	0.96881	0.14074	6.8837	5.83182e-12	9.08234e-11
Stap1	15.3582	3.94698	0.573596	6.88111	5.93865e-12	9.23925e-11
Scpep1	101.535	1.84427	0.26808	6.87955	6.00423e-12	9.33172e-11
Mlph	3739.12	-0.62454	0.0908204	-6.87665	6.12779e-12	9.51404e-11
Fam164a	77.2108	-1.47982	0.21525	-6.87491	6.20309e-12	9.61131e-11
Gmfg	102.329	1.58948	0.231196	6.87504	6.19737e-12	9.61131e-11
Ern1	1005.9	-0.88637	0.128935	-6.87453	6.21949e-12	9.6269e-11
Rplp2	843.041	0.93587	0.136171	6.87275	6.29779e-12	9.73819e-11
Rps6	1062.79	0.633277	0.0921501	6.87223	6.32042e-12	9.76325e-11
Dram1	58.1986	2.23705	0.325625	6.87001	6.41974e-12	9.90661e-11
Pecam1	216.095	1.47363	0.214576	6.8676	6.5291e-12	1.00652e-10
Hmgcl	425.53	-0.74098	0.107937	-6.86496	6.65092e-12	1.02426e-10
Mcfd2	3412.38	-0.757617	0.110368	-6.86447	6.6737e-12	1.02672e-10
Kif1b	4184.42	-0.746763	0.108821	-6.86233	6.77474e-12	1.04121e-10
Zfp831	15.6659	4.97949	0.725738	6.86127	6.82511e-12	1.0479e-10
Kif1c	608.572	-0.695491	0.101376	-6.86049	6.86258e-12	1.05259e-10
Nbea	510.337	-0.735882	0.107377	-6.85326	7.21835e-12	1.10604e-10
Mkl1	155.615	1.04534	0.152581	6.85103	7.33187e-12	1.1223e-10
Gng2	58.8045	2.29689	0.335308	6.8501	7.38006e-12	1.12854e-10
Pstpip1	25.9531	3.69548	0.539494	6.8499	7.39011e-12	1.12894e-10
Bok	99.081	1.78278	0.260308	6.84873	7.45067e-12	1.13705e-10
Rgs9	92.1828	1.82247	0.266167	6.84707	7.53757e-12	1.14916e-10
Laptm4b	279.438	-0.845853	0.123585	-6.8443	7.68529e-12	1.17051e-10
Rbm38	34.6497	2.80793	0.410281	6.84393	7.70471e-12	1.17229e-10
Crbn	431.057	-0.668455	0.0977038	-6.84165	7.82875e-12	1.18997e-10
Pitpnm1	89.8277	1.9165	0.280351	6.83608	8.13887e-12	1.23587e-10
Trim59	28.5852	4.07037	0.596035	6.82908	8.54626e-12	1.29644e-10
Hk1	304.089	1.17148	0.171645	6.82504	8.78981e-12	1.33205e-10
Abca7	115.212	1.79856	0.263541	6.82458	8.81848e-12	1.33507e-10
Tram1	5240.47	-0.795909	0.116665	-6.82218	8.96695e-12	1.3562e-10
Gabbr1	52.5815	1.97836	0.290114	6.81925	9.15198e-12	1.3828e-10
Mpp5	551.26	-0.704425	0.103306	-6.81881	9.17959e-12	1.3856e-10
Thy1	119.445	1.70569	0.250168	6.8182	9.21914e-12	1.39019e-10
BC147527	13.0126	4.72961	0.694157	6.81346	9.52813e-12	1.43536e-10
Limd2	395.549	1.08883	0.15981	6.81327	9.54027e-12	1.43576e-10
Ms4a7	66.2917	2.14392	0.314704	6.8125	9.59152e-12	1.44205e-10
Gcn1l1	806.732	-0.736834	0.108187	-6.81072	9.71133e-12	1.45724e-10
Gng12	330.589	-0.69118	0.101484	-6.81071	9.71174e-12	1.45724e-10
Rcn2	141.989	-1.0472	0.153793	-6.80919	9.81472e-12	1.47124e-10
Akt3	54.7604	1.94506	0.285677	6.80859	9.85621e-12	1.47536e-10
Gpr155	246.56	1.13127	0.166155	6.80851	9.86164e-12	1.47536e-10
Enpp1	45.6154	1.86237	0.273584	6.80731	9.94381e-12	1.48619e-10
Pex11a	374.973	-1.04263	0.15317	-6.80699	9.96604e-12	1.48805e-10
9530002B09Rik	19882	1.47627	0.217028	6.80223	1.03015e-11	1.53663e-10
Agps	743.418	-0.60708	0.0892573	-6.80146	1.03566e-11	1.54334e-10
Tap1	246.283	3.45168	0.507577	6.80031	1.04396e-11	1.55419e-10
Acsbg1	233.117	-2.93345	0.431437	-6.79926	1.05157e-11	1.56399e-10
Bmpr1b	23.7961	-4.54839	0.668984	-6.79896	1.05379e-11	1.56574e-10
Ifi204	84.818	1.59571	0.235101	6.78732	1.14234e-11	1.69565e-10
Lsm4	111.853	1.05808	0.155967	6.78404	1.1686e-11	1.73295e-10
Sypl	1498.79	-0.57609	0.0849429	-6.78209	1.18451e-11	1.75483e-10
Zfp868	119.887	-1.14466	0.168829	-6.78	1.20175e-11	1.77864e-10
Sec14l4	2537.37	-0.765812	0.112962	-6.77938	1.20695e-11	1.78459e-10
9030625A04Rik	29.9552	2.9757	0.439775	6.76641	1.32018e-11	1.95012e-10
Marcks	237.667	1.42664	0.210858	6.76587	1.32514e-11	1.95555e-10
Cobll1	894.285	-0.7094	0.104863	-6.76502	1.3329e-11	1.96318e-10
Sowaha	32.8357	-2.12117	0.313547	-6.76509	1.33224e-11	1.96318e-10
Atp1b3	498.389	0.648272	0.0958403	6.76408	1.34158e-11	1.97405e-10
Zbtb33	356.974	-0.748863	0.110719	-6.76366	1.34553e-11	1.97795e-10
Tmem117	199.663	-1.1434	0.169094	-6.76192	1.3617e-11	1.9998e-10
Hfe	46.1223	1.92103	0.284136	6.76094	1.37098e-11	2.01148e-10
Arid3b	35.1412	2.11957	0.31353	6.76035	1.37659e-11	2.01776e-10
Fn3k	34.8182	-2.4299	0.359621	-6.75684	1.41037e-11	2.06529e-10
D4Bwg0951e	344.655	-0.802744	0.118823	-6.75579	1.42057e-11	2.07821e-10
Slc25a34	58.6023	-4.07555	0.603335	-6.75503	1.42807e-11	2.08718e-10
Gbp6	40.6518	3.18913	0.472167	6.75422	1.43601e-11	2.09677e-10
Ppp6r1	613.881	0.632676	0.0937488	6.74863	1.49251e-11	2.17718e-10
Rpl27a	813.374	0.616001	0.0912898	6.74775	1.5016e-11	2.18833e-10
Etl4	573.75	-0.85023	0.12601	-6.74733	1.50586e-11	2.19245e-10
Meis3	25.995	2.62354	0.389097	6.74264	1.55529e-11	2.26224e-10
Slc23a1	2535.99	-0.878674	0.130326	-6.74213	1.56079e-11	2.26807e-10
1700001O22Rik	23.3913	-3.31799	0.492448	-6.73774	1.60866e-11	2.3354e-10
Atrn	340.636	-0.665292	0.09879	-6.7344	1.64604e-11	2.38739e-10
Dixdc1	351.738	-0.784145	0.116449	-6.73378	1.65308e-11	2.39432e-10
Tpm3	244.066	1.0979	0.163046	6.7337	1.65397e-11	2.39432e-10
Cidea	24.8034	-2.39541	0.355755	-6.7333	1.65853e-11	2.39863e-10
Ptov1	365.042	-0.716686	0.106545	-6.72662	1.73651e-11	2.50903e-10
9930104L06Rik	94.7462	1.24559	0.185556	6.71273	1.91015e-11	2.75468e-10
Gnb1	950.056	0.499694	0.0744392	6.71278	1.90954e-11	2.75468e-10
Cpxm1	82.7395	2.1288	0.31727	6.70973	1.94988e-11	2.80931e-10
Clec4a1	43.9212	2.41472	0.359911	6.70922	1.95664e-11	2.81637e-10
1700003E16Rik	144.711	-1.13026	0.168529	-6.70659	1.99225e-11	2.86492e-10
Lgals3	96.3455	2.11783	0.31596	6.70284	2.04409e-11	2.93669e-10
Cap1	1058.72	0.690378	0.103112	6.69541	2.15061e-11	3.08681e-10
Fau	727.076	0.747144	0.111641	6.69236	2.19606e-11	3.14907e-10
Srsf2	1194.49	-0.618347	0.0924184	-6.69073	2.22053e-11	3.18116e-10
Lonrf1	109.027	-1.49976	0.224204	-6.68926	2.24303e-11	3.21036e-10
Thap2	233.486	-0.982549	0.146904	-6.68839	2.25634e-11	3.22637e-10
Spata13	568.318	-0.739538	0.110594	-6.68695	2.27873e-11	3.25532e-10
Cuzd1	27.1172	3.5341	0.529364	6.67612	2.45355e-11	3.50178e-10
Lpin1	711.239	-0.738521	0.110684	-6.67234	2.51754e-11	3.58973e-10
Tmem229b	62.5354	1.95129	0.292602	6.66873	2.58026e-11	3.67573e-10
Cxcl14	189.558	1.31712	0.197524	6.66814	2.59058e-11	3.68697e-10
Tnfrsf4	14.9618	4.03564	0.605546	6.66446	2.65637e-11	3.77707e-10
Ddx26b	112.068	1.34308	0.201577	6.66287	2.68523e-11	3.81454e-10
Nedd4	5690.02	-0.537155	0.0806451	-6.66073	2.72469e-11	3.86697e-10
Pold4	76.1033	1.54191	0.231797	6.65198	2.89172e-11	4.1002e-10
Sbk1	133.882	1.58209	0.237899	6.65024	2.92606e-11	4.14503e-10
Nrn1	14.0897	5.63754	0.847778	6.64979	2.93511e-11	4.15397e-10
Gnb4	35.927	2.21052	0.332432	6.64955	2.93988e-11	4.15686e-10
Alad	285.175	-0.767964	0.115687	-6.63827	3.17389e-11	4.48356e-10
Arpc4	219.37	0.982854	0.148066	6.63795	3.18079e-11	4.48913e-10
5430427O19Rik	12.7754	3.94407	0.59517	6.62679	3.43057e-11	4.83717e-10
2010300C02Rik	423.835	-0.860859	0.129955	-6.62427	3.48977e-11	4.91608e-10
Baiap2	324.986	-0.729868	0.110216	-6.62218	3.53951e-11	4.98153e-10
Rogdi	195.757	1.01199	0.152841	6.62117	3.56364e-11	5.01086e-10
Arl5c	21.0083	3.80022	0.574368	6.61635	3.68165e-11	5.172e-10
Pik3ap1	197.495	1.48244	0.224102	6.61503	3.71473e-11	5.21365e-10
Itfg2	86.7675	-1.37132	0.207383	-6.6125	3.77887e-11	5.29879e-10
Sh3glb2	318.098	-0.732875	0.110931	-6.60656	3.93349e-11	5.51051e-10
Tor1b	865.594	-0.483328	0.0731625	-6.60623	3.94233e-11	5.51781e-10
Cmpk1	705.988	-0.488697	0.0739823	-6.60559	3.95929e-11	5.53645e-10
Epb4.1l4a	94.1229	-1.4252	0.215988	-6.59851	4.15299e-11	5.80197e-10
Tspan9	154.223	-1.04907	0.159029	-6.59675	4.20267e-11	5.86599e-10
Cyr61	64.4252	-1.92192	0.291386	-6.59577	4.23042e-11	5.8993e-10
Mfge8	2628.66	-0.41368	0.0627488	-6.59264	4.3206e-11	6.01953e-10
Slc15a4	96.1915	1.25217	0.190037	6.58907	4.42603e-11	6.16077e-10
Slc30a7	1947.5	-0.7363	0.111779	-6.58712	4.48426e-11	6.23612e-10
Paqr3	26.1198	3.99163	0.606075	6.58603	4.51732e-11	6.27635e-10
Arhgap10	79.8874	1.81124	0.275208	6.58134	4.66212e-11	6.47161e-10
Lpin3	260.997	-1.1576	0.175911	-6.58063	4.68456e-11	6.49683e-10
Plek	125.197	2.15751	0.327997	6.57782	4.77384e-11	6.61462e-10
Mink1	483.077	-0.618994	0.0941292	-6.576	4.8327e-11	6.69008e-10
4831440E17Rik	157.82	-1.14944	0.174812	-6.57529	4.85584e-11	6.716e-10
Glt25d1	422.373	0.709088	0.107861	6.5741	4.89488e-11	6.76383e-10
Entpd1	131.494	1.2145	0.18482	6.57123	4.99022e-11	6.88931e-10
Fes	127.121	1.03392	0.157405	6.56857	5.08004e-11	7.00696e-10
Ccr2	109.135	2.32397	0.354197	6.56125	5.33581e-11	7.35307e-10
Kdm4b	742.555	-0.900661	0.137277	-6.5609	5.34846e-11	7.36383e-10
H2-DMb2	64.9588	4.56301	0.695523	6.56055	5.36083e-11	7.37418e-10
Pfkfb3	92.7457	1.79362	0.273408	6.56025	5.37173e-11	7.38249e-10
Dgkg	236.682	-1.07491	0.163866	-6.55969	5.3919e-11	7.40351e-10
Lrit3	14.799	-4.71741	0.719519	-6.55633	5.51466e-11	7.56524e-10
Ipcef1	17.977	4.15188	0.633477	6.55411	5.59744e-11	7.67188e-10
Znfx1	334.709	1.06498	0.162636	6.54824	5.82184e-11	7.97225e-10
Sept9	147.541	1.49134	0.227782	6.54723	5.86151e-11	8.01934e-10
Rpl13	1188.07	0.684288	0.104526	6.54659	5.88674e-11	8.04663e-10
Alox5ap	44.7541	2.0684	0.315977	6.54605	5.90805e-11	8.0685e-10
Marcksl1	103.755	1.49632	0.228649	6.54418	5.98234e-11	8.16262e-10
Nfic	945.341	-0.563464	0.0861161	-6.54307	6.02697e-11	8.21613e-10
Cgnl1	1554.19	-0.608737	0.0930612	-6.54125	6.10065e-11	8.30913e-10
Synm	210.161	-1.176	0.179904	-6.53679	6.28521e-11	8.55284e-10
Adam15	442.25	-0.707651	0.10828	-6.53539	6.3442e-11	8.62539e-10
Rps6kb1	911.087	-0.640657	0.0980928	-6.53114	6.5272e-11	8.86626e-10
BC002163	23.3545	5.0242	0.769863	6.52609	6.75095e-11	9.162e-10
Gmppa	1163.05	-0.503828	0.0772206	-6.52453	6.82172e-11	9.24979e-10
Gm20410	1744.46	-5.47867	0.839744	-6.52422	6.83577e-11	9.26057e-10
Spata21	17.8267	-5.90303	0.904928	-6.5232	6.88241e-11	9.31547e-10
BC029214	233.888	-0.712642	0.109292	-6.52055	7.00494e-11	9.47287e-10
Slc35b2	1033.44	-0.565482	0.0867348	-6.51967	7.04645e-11	9.52054e-10
Apc	702.376	-0.486081	0.0745661	-6.5188	7.08735e-11	9.55884e-10
Capzb	715.915	0.706728	0.108414	6.5188	7.08738e-11	9.55884e-10
Gm20581	949.957	-1.82615	0.28029	-6.51521	7.25873e-11	9.78127e-10
1110002B05Rik	545.443	-0.658669	0.101152	-6.51168	7.43157e-11	9.99645e-10
Pmm1	137.413	1.16736	0.179271	6.51169	7.43111e-11	9.99645e-10
Apof	100.467	4.08358	0.627156	6.51126	7.45245e-11	1.00157e-09
Doc2b	926.283	-0.886127	0.13611	-6.51036	7.49711e-11	1.00668e-09
Apobec2	66.1883	-4.58071	0.703775	-6.50877	7.57691e-11	1.0165e-09
Ubap2	446.079	-0.630704	0.0969306	-6.50676	7.67904e-11	1.02929e-09
Cd27	27.1136	2.4854	0.382083	6.50486	7.77643e-11	1.04142e-09
Sell	62.0929	4.98527	0.766511	6.50386	7.82863e-11	1.04749e-09
Rhog	114.574	1.48678	0.228869	6.49621	8.23686e-11	1.10115e-09
Lpcat1	22.9643	2.59007	0.398793	6.49477	8.31602e-11	1.11075e-09
Srsf6	1851.82	-0.389546	0.0599876	-6.49378	8.37113e-11	1.11713e-09
Fam169b	16.6644	4.9458	0.761643	6.49358	8.38179e-11	1.11757e-09
Tnfrsf14	12.751	3.46548	0.533791	6.4922	8.45906e-11	1.12689e-09
Galnt4	185.945	-0.865361	0.133419	-6.48603	8.81252e-11	1.17294e-09
Mtap2	177.544	-0.874941	0.134906	-6.48554	8.84131e-11	1.17575e-09
Ankle2	602.904	0.642629	0.0990937	6.48507	8.86903e-11	1.1784e-09
Ech1	565.799	-0.853897	0.131739	-6.48175	9.06654e-11	1.20359e-09
Acadm	731.207	-0.597209	0.0921464	-6.48109	9.10618e-11	1.2078e-09
Gstt3	501.252	-0.613156	0.0946769	-6.47631	9.39947e-11	1.24561e-09
Tjp1	625.618	-0.683009	0.105484	-6.475	9.48097e-11	1.25532e-09
Efcab4a	1260.38	-0.6669	0.103012	-6.47401	9.54384e-11	1.26254e-09
Irf3	613.035	-0.53249	0.0822526	-6.47384	9.55439e-11	1.26284e-09
Ubr2	1466.95	-0.767475	0.118602	-6.471	9.73542e-11	1.28565e-09
Pls3	190.937	-0.7832	0.121044	-6.47038	9.77552e-11	1.28983e-09
Ptms	342.794	0.914337	0.141379	6.46727	9.97887e-11	1.31551e-09
Atp8a1	212.11	0.940786	0.145526	6.46472	1.01489e-10	1.33678e-09
D10Bwg1379e	1043.53	-1.06636	0.16505	-6.46082	1.04138e-10	1.37047e-09
Sod2	656.677	-0.555718	0.0860464	-6.45835	1.05853e-10	1.39184e-09
Hdac1	132.181	1.24453	0.192728	6.45746	1.06474e-10	1.3988e-09
Actb	2673.46	1.16952	0.181238	6.45293	1.09706e-10	1.44002e-09
Cd200	85.0582	1.71918	0.266462	6.45187	1.10478e-10	1.44889e-09
Pef1	270.01	-0.802198	0.124366	-6.4503	1.11632e-10	1.46277e-09
Pde4a	418.269	-0.811978	0.125903	-6.44924	1.12411e-10	1.4717e-09
Flna	1221	1.03296	0.160227	6.44686	1.14188e-10	1.49368e-09
Npc2	462.702	1.23868	0.192226	6.44388	1.1646e-10	1.52209e-09
Igfbp4	304.237	1.17726	0.182777	6.44098	1.18705e-10	1.5501e-09
Brd3	566.125	-0.593346	0.0922152	-6.43436	1.23992e-10	1.61774e-09
Rpl31	1082.94	0.547894	0.0851636	6.43342	1.2476e-10	1.62638e-09
Ar	195.871	-1.09852	0.170804	-6.43146	1.26385e-10	1.64614e-09
2900097C17Rik	335.196	0.775803	0.120688	6.42815	1.29164e-10	1.68091e-09
Ptprv	10.7878	4.81807	0.749852	6.42536	1.3156e-10	1.71062e-09
Ncf2	47.3999	2.19967	0.342412	6.42403	1.32713e-10	1.72267e-09
Rpl37	1159.96	0.496602	0.0773039	6.42403	1.32713e-10	1.72267e-09
Ggcx	127.841	-1.02406	0.159457	-6.42216	1.34352e-10	1.74245e-09
Fgd3	33.5082	2.54339	0.396088	6.42128	1.3513e-10	1.75105e-09
Tlr9	22.3644	3.60555	0.561897	6.41675	1.39214e-10	1.80243e-09
Gimap3	75.0298	5.202	0.810913	6.41499	1.40835e-10	1.82186e-09
Mtap7	522.748	-0.673521	0.105017	-6.41347	1.4224e-10	1.83848e-09
Ccdc13	19.4468	-2.63519	0.41093	-6.41274	1.42924e-10	1.84575e-09
Expi	3730.62	0.870182	0.135732	6.41103	1.44544e-10	1.86508e-09
Tgtp1	12.2303	4.71899	0.736546	6.40691	1.48496e-10	1.91446e-09
Lrp1	478.04	0.898608	0.140266	6.40648	1.4892e-10	1.91829e-09
Scml4	16.3701	4.09374	0.639115	6.40533	1.50048e-10	1.93119e-09
Ap1m2	556.41	-0.60143	0.0939597	-6.40094	1.54425e-10	1.98583e-09
Casp8	120.337	1.10435	0.172559	6.3998	1.55576e-10	1.99895e-09
Acaa2	744.821	-0.722504	0.11291	-6.39894	1.56454e-10	2.00853e-09
Nde1	136.74	1.24629	0.194803	6.39768	1.57753e-10	2.02349e-09
Pax5	16.5254	8.33593	1.30308	6.39711	1.58342e-10	2.02935e-09
Tcirg1	197.235	1.43206	0.223866	6.39696	1.58505e-10	2.02972e-09
Glcci1	89.5792	1.22638	0.191738	6.39613	1.59363e-10	2.03898e-09
Agpat6	241.316	0.928754	0.145248	6.39427	1.61315e-10	2.06223e-09
Arhgdia	1251.4	0.593212	0.0928186	6.3911	1.64702e-10	2.10375e-09
Scp2	621.432	-0.534402	0.0836278	-6.39025	1.65617e-10	2.11367e-09
Tanc2	308.908	-0.799211	0.125074	-6.38991	1.65985e-10	2.11659e-09
Thyn1	46.114	1.92698	0.301701	6.38705	1.69118e-10	2.15473e-09
Os9	6283.86	-0.641144	0.100395	-6.38619	1.70075e-10	2.16511e-09
Glipr1	20.1399	2.95919	0.463417	6.38558	1.70752e-10	2.1719e-09
Carns1	23.1155	3.70683	0.580562	6.38491	1.71503e-10	2.17964e-09
Zfp930	113.663	-0.974574	0.152708	-6.38195	1.74844e-10	2.22025e-09
Csf2ra	66.7297	1.61058	0.252496	6.37864	1.78662e-10	2.26683e-09
Klf2	51.6861	2.13827	0.335577	6.37192	1.86671e-10	2.36647e-09
B3galnt2	736.175	-0.709315	0.111584	-6.3568	2.06002e-10	2.60936e-09
Trim8	843.734	-0.521017	0.0819654	-6.35655	2.06338e-10	2.61144e-09
Gm10768	475.875	-1.42013	0.223425	-6.35618	2.06834e-10	2.61554e-09
Adal	151.213	-0.925417	0.145645	-6.35391	2.09904e-10	2.65215e-09
Rabgap1	487.347	-0.616246	0.097044	-6.35017	2.15074e-10	2.71522e-09
Rpl5	2009.5	0.497384	0.0783411	6.34895	2.16786e-10	2.73456e-09
B3gnt2	88.4517	1.40849	0.222013	6.34418	2.2362e-10	2.81843e-09
Fcrla	45.6996	6.82085	1.07527	6.34336	2.24807e-10	2.83104e-09
Relt	12.6535	3.68503	0.58094	6.34321	2.25024e-10	2.83143e-09
Csf1r	334.247	1.17905	0.185906	6.34218	2.26535e-10	2.84808e-09
Mbnl2	1571.8	-0.62794	0.0990403	-6.34025	2.29398e-10	2.8817e-09
Frmd8	88.8908	1.27486	0.201098	6.33951	2.30492e-10	2.89305e-09
Aldh6a1	2289.24	-0.747654	0.117957	-6.33834	2.32258e-10	2.91281e-09
Gm20516	29484.3	-3.29796	0.520429	-6.337	2.34284e-10	2.9358e-09
Abi3	22.6875	3.13203	0.494296	6.33635	2.35265e-10	2.94565e-09
Fcgr1	39.8477	2.45828	0.387979	6.33612	2.35623e-10	2.94771e-09
Nipal2	932.775	-0.646015	0.102001	-6.3334	2.39824e-10	2.99756e-09
Papd5	464.099	-0.661041	0.104376	-6.33328	2.40002e-10	2.99756e-09
Rhobtb2	90.5403	1.46758	0.231757	6.3324	2.41375e-10	3.01223e-09
B430306N03Rik	11.6439	4.73898	0.74845	6.33172	2.42439e-10	3.02303e-09
Irx2	896.42	-0.712969	0.112641	-6.32957	2.4584e-10	3.06293e-09
P2ry13	19.6078	2.98691	0.471961	6.32871	2.47216e-10	3.07754e-09
1810013L24Rik	434.035	-0.649446	0.102623	-6.32845	2.47643e-10	3.08034e-09
Ddi2	212.473	-0.763866	0.120731	-6.327	2.49966e-10	3.1067e-09
Zeb1	63.3958	1.56797	0.247895	6.32513	2.53018e-10	3.14206e-09
Cd69	13.375	4.40921	0.697302	6.32324	2.56129e-10	3.17809e-09
Cyth1	325.558	0.803187	0.127075	6.32058	2.60591e-10	3.23081e-09
Rpl23	1891.86	0.494714	0.0782933	6.31873	2.63726e-10	3.26702e-09
Nbr1	3437.2	-0.609261	0.0964418	-6.31739	2.66014e-10	3.29268e-09
Stac2	10.0756	4.25842	0.674311	6.31521	2.69795e-10	3.33677e-09
Apobr	27.8347	1.97457	0.312693	6.31473	2.70628e-10	3.34434e-09
Alg6	130.516	-0.928559	0.14705	-6.31457	2.70919e-10	3.34491e-09
Tmem14c	382.642	-0.580926	0.0919993	-6.31446	2.71114e-10	3.34491e-09
Foxp4	284.304	0.771764	0.122238	6.3136	2.72625e-10	3.36083e-09
Nbas	2232.54	-0.632886	0.100283	-6.31099	2.77254e-10	3.41236e-09
Smpdl3b	58.5827	-1.76934	0.280355	-6.31108	2.77089e-10	3.41236e-09
Grb2	312.942	0.855407	0.135576	6.30941	2.80106e-10	3.44467e-09
Rpl11	1324.11	0.539576	0.0855346	6.30828	2.82148e-10	3.46698e-09
Cnr2	21.6325	4.18038	0.662911	6.3061	2.86151e-10	3.51049e-09
Prg2	10.5852	5.26152	0.834343	6.30618	2.86006e-10	3.51049e-09
Cd68	99.666	1.55381	0.246535	6.3026	2.92692e-10	3.58783e-09
Kynu	10.1167	4.4211	0.701629	6.3012	2.95356e-10	3.61758e-09
Ubash3b	20.1462	3.52889	0.560488	6.2961	3.05221e-10	3.73539e-09
Adap1	20.8176	3.17299	0.504081	6.2946	3.08193e-10	3.76845e-09
Epb4.1l2	167.989	1.50953	0.239818	6.29449	3.08418e-10	3.76845e-09
Arl5b	185.535	-1.12917	0.179427	-6.29322	3.10946e-10	3.79628e-09
Ppapdc1b	1677.9	-0.710634	0.112981	-6.28986	3.17742e-10	3.87615e-09
Tmem86a	48.283	1.73569	0.275959	6.28967	3.18145e-10	3.87795e-09
Chl1	285.747	1.73167	0.275581	6.28372	3.3056e-10	4.02605e-09
Pepd	372.617	0.670795	0.106843	6.27831	3.42271e-10	4.16202e-09
Samsn1	23.3441	3.64974	0.581319	6.27838	3.42119e-10	4.16202e-09
Zfp788	59.1656	1.31071	0.208834	6.27634	3.46629e-10	4.21164e-09
Nsg2	10.5661	8.56909	1.36564	6.27478	3.5012e-10	4.25066e-09
Pxmp4	118.401	-1.09187	0.174056	-6.27308	3.53964e-10	4.2939e-09
Lipa	136.268	1.24205	0.198132	6.26883	3.63771e-10	4.40934e-09
Pmaip1	15.9611	2.79711	0.446245	6.2681	3.65478e-10	4.4265e-09
Col7a1	2395.16	-0.883781	0.141095	-6.26371	3.75919e-10	4.54933e-09
Ly6g6e	201.021	-1.13999	0.182125	-6.2594	3.86454e-10	4.67311e-09
Trim14	29.147	1.83577	0.293389	6.25714	3.92095e-10	4.73755e-09
9530003J23Rik	54.9883	-1.56729	0.250525	-6.25602	3.94928e-10	4.76799e-09
Irf9	251.544	1.24144	0.198469	6.25508	3.97317e-10	4.79303e-09
Lilrb3	61.7388	2.12055	0.339059	6.25422	3.9951e-10	4.81566e-09
Tlr7	37.1732	1.91172	0.305784	6.25187	4.05572e-10	4.88486e-09
Enpp3	1008.09	-0.615915	0.0985219	-6.25156	4.06382e-10	4.89074e-09
Nedd9	88.6225	2.09734	0.335571	6.25006	4.10295e-10	4.93393e-09
Nfatc2	47.0472	1.79394	0.287101	6.24847	4.14499e-10	4.98054e-09
Six4	228.136	-0.911346	0.145868	-6.24774	4.16442e-10	4.99993e-09
Arid5a	110.902	1.18993	0.190483	6.24692	4.18622e-10	5.01999e-09
Birc3	318.483	1.04265	0.166907	6.24686	4.18773e-10	5.01999e-09
Smc3	647.162	-0.598684	0.0958548	-6.24573	4.21815e-10	5.05247e-09
Arhgap27	102.258	1.51166	0.242056	6.24507	4.23613e-10	5.07001e-09
Adora1	77.9171	-2.80237	0.44892	-6.24247	4.30725e-10	5.15108e-09
Wnt4	33.8957	1.98154	0.317576	6.23959	4.3873e-10	5.24269e-09
Sun2	287.548	1.01136	0.162101	6.23903	4.40305e-10	5.25737e-09
Meis1	965.586	-0.704448	0.112929	-6.23795	4.43342e-10	5.28948e-09
Gnmt	1078.07	-0.780408	0.125164	-6.23508	4.51548e-10	5.38316e-09
Lrrc8c	27.6569	2.27744	0.365523	6.23063	4.64557e-10	5.53025e-09
Rundc3b	65.0812	1.65376	0.265425	6.23061	4.64614e-10	5.53025e-09
D330028D13Rik	417.193	-0.918723	0.147489	-6.22909	4.69167e-10	5.58007e-09
Tgfb2	76.3806	-1.53235	0.246011	-6.22879	4.70053e-10	5.58625e-09
Stoml1	50.7973	1.90674	0.306123	6.22867	4.70426e-10	5.58631e-09
Ndor1	630.165	-0.51158	0.0821433	-6.2279	4.72737e-10	5.60937e-09
Ifit3	55.2154	2.96439	0.476333	6.22336	4.8662e-10	5.76959e-09
Nr1h3	26.8805	2.02006	0.324621	6.22282	4.88285e-10	5.78483e-09
Tmem181b-ps	131.776	-0.97842	0.157301	-6.22006	4.96958e-10	5.88299e-09
Fam73a	138.236	-0.904622	0.145484	-6.21801	5.03493e-10	5.95571e-09
Larp4	1128.6	-0.612376	0.0984889	-6.21772	5.04446e-10	5.96235e-09
Ube2l6	39.4523	2.22	0.357073	6.21721	5.06076e-10	5.97697e-09
Mut	924.593	-0.719846	0.115804	-6.21608	5.09743e-10	6.0156e-09
Ifnar1	287.087	0.874239	0.140665	6.21506	5.1306e-10	6.05005e-09
Abcg3	13.3561	3.34817	0.538841	6.21365	5.17693e-10	6.09522e-09
Slc25a45	30.8075	2.31313	0.372266	6.21365	5.17688e-10	6.09522e-09
Ica1	1220	-0.959283	0.154408	-6.21264	5.2102e-10	6.12964e-09
Fbp1	73.0477	1.28023	0.206098	6.21174	5.24009e-10	6.16005e-09
Smap2	525.308	0.678109	0.109171	6.21142	5.25081e-10	6.16787e-09
Gabra4	521.386	-0.803036	0.129342	-6.20864	5.34437e-10	6.27293e-09
2900005J15Rik	59.0775	-1.35787	0.218799	-6.20602	5.43443e-10	6.37371e-09
Fkbp5	3435.06	-1.01356	0.16335	-6.20485	5.47482e-10	6.41613e-09
Tob1	582.73	-0.757418	0.122086	-6.20397	5.50575e-10	6.44741e-09
Dgkz	742.244	0.510365	0.0822926	6.20184	5.58069e-10	6.53014e-09
Pdhb	761.81	-0.701005	0.113036	-6.20163	5.5881e-10	6.53378e-09
Smc4	172.181	1.54279	0.248797	6.20099	5.61081e-10	6.55529e-09
Ankrd13b	236.171	-1.03896	0.167555	-6.20069	5.62178e-10	6.56306e-09
Gpt2	1938.03	-1.11168	0.179302	-6.20007	5.64379e-10	6.57865e-09
Lcp1	2215.23	0.572059	0.0922649	6.20017	5.6401e-10	6.57865e-09
Atg4c	234.752	-0.880546	0.142061	-6.19839	5.70436e-10	6.64416e-09
Sumo3	742.789	-0.485437	0.0783497	-6.19577	5.80001e-10	6.7504e-09
Nav3	316.896	-1.28719	0.207789	-6.19471	5.83907e-10	6.79065e-09
Chuk	505.9	-0.582433	0.0940329	-6.19393	5.86805e-10	6.81914e-09
Svip	528.22	-0.896256	0.144703	-6.19377	5.87401e-10	6.82086e-09
Slc4a8	14.1411	4.03755	0.651936	6.19316	5.89693e-10	6.84224e-09
Dcaf4	1342.98	-0.644925	0.104155	-6.19195	5.94244e-10	6.88978e-09
Erbb2ip	1926.97	-0.551078	0.0890077	-6.19135	5.96505e-10	6.91072e-09
Cd96	11.9356	6.21676	1.00431	6.19005	6.01457e-10	6.9628e-09
Slc46a3	645.503	-0.65822	0.106358	-6.18873	6.06492e-10	7.01573e-09
Tigit	13.2464	6.01507	0.972112	6.18764	6.10735e-10	7.05945e-09
Rpl10a	813.778	0.614861	0.0994002	6.18571	6.18245e-10	7.14083e-09
1500003O03Rik	782.019	0.664274	0.107422	6.1838	6.25767e-10	7.22222e-09
Setd3	712.292	-0.527135	0.0852687	-6.18205	6.32745e-10	7.29721e-09
Chst10	13.0728	3.57952	0.579036	6.18186	6.33526e-10	7.30068e-09
Ldlrad3	544.114	-0.810838	0.131184	-6.18093	6.37238e-10	7.33233e-09
Pnp	232.616	0.756317	0.122362	6.18096	6.3711e-10	7.33233e-09
Rdx	1144.8	-0.508709	0.0823295	-6.17894	6.4533e-10	7.41983e-09
Foxp3	14.3596	7.22191	1.16953	6.17505	6.61422e-10	7.5991e-09
Runx3	23.2057	3.17129	0.513701	6.17343	6.68258e-10	7.67185e-09
Slco2b1	70.2099	1.32613	0.214845	6.1725	6.72197e-10	7.71124e-09
Plekhg2	64.4118	1.76521	0.286069	6.17058	6.80402e-10	7.79948e-09
Tmem194b	60.1146	1.97119	0.319611	6.16745	6.94007e-10	7.94944e-09
Ezr	376.899	0.868171	0.140771	6.16724	6.9493e-10	7.95402e-09
Erbb2	539.99	-0.620962	0.100785	-6.16127	7.21648e-10	8.25362e-09
Pqlc1	685.521	-0.580657	0.0942985	-6.15765	7.38326e-10	8.43802e-09
Aldh9a1	1343.13	-0.648525	0.10534	-6.15649	7.43745e-10	8.49355e-09
Top2a	158.663	1.9169	0.3114	6.15574	7.47263e-10	8.52733e-09
Rpl27	718.79	0.565188	0.0918277	6.15487	7.51369e-10	8.56775e-09
Mpdu1	326.771	-0.640217	0.104027	-6.15434	7.53887e-10	8.59002e-09
Bcl3	36.089	2.39067	0.388485	6.15383	7.56347e-10	8.61159e-09
H2-Q4	304.42	2.53542	0.412417	6.14772	7.86049e-10	8.94307e-09
Gm4902	19.164	3.33704	0.543041	6.1451	7.99137e-10	9.08517e-09
Ddx5	5709.18	-0.453116	0.0737479	-6.14413	8.04055e-10	9.13425e-09
Nub1	528.857	0.591895	0.0963952	6.14029	8.237e-10	9.35044e-09
Pglyrp2	7.63879	7.96482	1.29891	6.13195	8.68085e-10	9.84572e-09
Rrm1	136.165	1.17987	0.192416	6.13185	8.68625e-10	9.84572e-09
Lrrc8e	48.9288	-1.65694	0.270224	-6.13173	8.69286e-10	9.84586e-09
Dpf1	15.8001	-7.42547	1.21127	-6.1303	8.77148e-10	9.92751e-09
Hint2	110.046	-1.06377	0.173568	-6.12886	8.85125e-10	1.00103e-08
A630001G21Rik	58.3459	1.98257	0.323543	6.1277	8.91579e-10	1.00684e-08
Lonrf3	128.906	-1.07085	0.174752	-6.1278	8.91048e-10	1.00684e-08
Daxx	139.79	0.906495	0.147972	6.12614	9.00369e-10	1.01601e-08
Dopey2	723.12	-0.505733	0.0825683	-6.12503	9.06674e-10	1.02236e-08
C3	1815.85	1.99424	0.325696	6.12302	9.1819e-10	1.03458e-08
Rps10	1046.26	0.782775	0.127863	6.12197	9.24234e-10	1.04062e-08
Parp14	331.322	1.98773	0.324795	6.11997	9.35949e-10	1.05303e-08
Bcl2	62.8465	1.83722	0.300374	6.11645	9.56817e-10	1.07571e-08
Phc3	1031.63	-0.624251	0.102066	-6.11618	9.58473e-10	1.07678e-08
Tmem71	13.5263	4.18678	0.684675	6.11498	9.65676e-10	1.08407e-08
Igfbp2	72.9574	1.13197	0.185243	6.11075	9.91656e-10	1.11241e-08
Klhl7	196.422	-0.738145	0.120876	-6.10665	1.01742e-09	1.14047e-08
Tagln2	259.688	1.55463	0.254786	6.10169	1.04954e-09	1.17561e-08
Rps13	874.814	0.63028	0.103301	6.1014	1.05145e-09	1.17688e-08
Asah2	133.869	-0.815779	0.133716	-6.10082	1.05526e-09	1.18028e-08
Fam123b	367.548	-0.696071	0.114151	-6.09782	1.07522e-09	1.20172e-08
Rbm46	20.5754	-2.35322	0.386038	-6.09584	1.08868e-09	1.21586e-08
Abca1	907.714	-0.498318	0.081811	-6.09109	1.12146e-09	1.25155e-08
Prepl	355.98	-0.651283	0.106939	-6.09025	1.12734e-09	1.2572e-08
Chst2	20.4604	2.74158	0.450413	6.08682	1.15176e-09	1.28349e-08
Zfp9	384.123	-1.04254	0.171354	-6.0841	1.17149e-09	1.30451e-08
Mx1	34.2359	2.60889	0.429053	6.08058	1.1975e-09	1.3325e-08
Lmbrd2	477.239	-1.04196	0.171435	-6.07787	1.2179e-09	1.35422e-08
Syt11	19.7784	2.83992	0.467276	6.0776	1.21991e-09	1.35546e-08
Wnt5a	16.0102	3.29791	0.542658	6.07733	1.22201e-09	1.3568e-08
Gas7	163.741	1.36548	0.224696	6.07701	1.22442e-09	1.35848e-08
Ncoa1	547.746	-0.531731	0.0875393	-6.0742	1.2461e-09	1.38152e-08
Ephx4	22.1627	-2.59566	0.427374	-6.07352	1.25138e-09	1.38546e-08
Gal3st2	832.557	-0.643381	0.105932	-6.07351	1.25147e-09	1.38546e-08
Gm12888	100410	-1.28366	0.211596	-6.06653	1.307e-09	1.44588e-08
Eif5	5735.01	-0.743576	0.122581	-6.06601	1.31124e-09	1.44952e-08
Il17ra	145.831	1.29867	0.214111	6.06542	1.31607e-09	1.4538e-08
Osbpl6	534.191	-0.907119	0.149582	-6.06437	1.32474e-09	1.46232e-08
Atxn7	623.931	-0.65027	0.107349	-6.05754	1.38223e-09	1.52466e-08
Fam69a	36.551	2.57023	0.424951	6.04828	1.46397e-09	1.61366e-08
9530008L14Rik	655.134	-0.772433	0.127725	-6.04765	1.46976e-09	1.61887e-08
Parp9	176.021	1.58895	0.26282	6.04578	1.48685e-09	1.6365e-08
Hpse	43.9861	2.3131	0.382706	6.04406	1.50285e-09	1.65292e-08
Il18r1	44.014	2.51906	0.416819	6.04353	1.5078e-09	1.65716e-08
Slc26a11	85.4356	-1.20282	0.199041	-6.04305	1.5123e-09	1.66091e-08
Il2rb	55.0339	4.32005	0.714955	6.04241	1.51827e-09	1.66506e-08
Serinc1	1057.85	-0.441767	0.07311	-6.0425	1.51741e-09	1.66506e-08
Irf2	148.65	1.13889	0.188589	6.03898	1.55093e-09	1.69965e-08
Ssh2	224.747	1.10898	0.183657	6.03833	1.55713e-09	1.70521e-08
Gzma	17.7214	3.82145	0.632949	6.03753	1.56488e-09	1.71246e-08
Mcoln2	19.8595	2.81546	0.466407	6.03648	1.57509e-09	1.7224e-08
Zfp462	137.979	-0.970271	0.160858	-6.03184	1.62104e-09	1.77138e-08
Tle4	38.6841	1.84951	0.306979	6.02487	1.69247e-09	1.8481e-08
Cdca8	40.829	3.04261	0.505187	6.02273	1.71502e-09	1.87138e-08
Cdk18	857.531	-0.699251	0.116117	-6.02196	1.72316e-09	1.87891e-08
Dpysl2	22.4747	2.14564	0.35631	6.02183	1.72453e-09	1.87906e-08
Insr	832.504	-0.468419	0.0778544	-6.0166	1.78114e-09	1.93935e-08
Penk	120.872	1.19861	0.199224	6.01638	1.78356e-09	1.9406e-08
Txndc16	63.9529	1.70528	0.28346	6.01594	1.78846e-09	1.94454e-08
Eomes	11.8033	4.3577	0.724468	6.01503	1.79851e-09	1.95407e-08
Batf	11.3404	3.73077	0.620283	6.01463	1.80298e-09	1.95753e-08
Fam26f	11.4603	5.23644	0.870916	6.01257	1.82606e-09	1.98116e-08
Dse	58.4082	1.55379	0.258457	6.0118	1.83471e-09	1.98913e-08
Xlr4a	42.6335	-1.66065	0.27637	-6.0088	1.86899e-09	2.02485e-08
Kifc2	130.098	-0.917138	0.15267	-6.00733	1.88607e-09	2.04175e-08
Wdfy2	285.358	-0.826583	0.137598	-6.00722	1.88728e-09	2.04175e-08
Deptor	473.141	-0.929938	0.154815	-6.00675	1.89279e-09	2.04626e-08
Csnk1a1	1452.28	-0.561364	0.0934967	-6.0041	1.92394e-09	2.07846e-08
Jak2	182.898	1.0732	0.178768	6.00331	1.93336e-09	2.08715e-08
Tgfb1	53.0054	1.87284	0.312086	6.00105	1.96041e-09	2.11485e-08
Tespa1	12.6545	4.91909	0.819884	5.99974	1.97639e-09	2.13057e-08
Mcm3	60.8373	1.70229	0.283737	5.99953	1.97888e-09	2.13175e-08
Pabpc1	6537.93	-0.486059	0.0810353	-5.99812	1.99615e-09	2.14883e-08
Ivd	718.78	-0.657145	0.10957	-5.99751	2.00372e-09	2.15545e-08
Colq	10.6841	6.81038	1.13561	5.99713	2.00836e-09	2.15891e-08
Ppp1r10	367.047	-0.839223	0.140021	-5.99354	2.0532e-09	2.20556e-08
Spg11	526.92	-0.597713	0.0998008	-5.98906	2.11059e-09	2.26561e-08
Cdc42bpg	604.991	-0.688508	0.114974	-5.98838	2.11938e-09	2.27343e-08
Klhl23	64.2062	-1.3529	0.225935	-5.98802	2.12411e-09	2.27691e-08
Sdc3	1087.55	-0.76402	0.12763	-5.98621	2.14783e-09	2.3007e-08
Erbb3	792.996	-0.660478	0.110384	-5.98344	2.18473e-09	2.33859e-08
Cdc26	60.0728	1.33273	0.222794	5.98189	2.20558e-09	2.35924e-08
Slc22a18	307.1	-0.71852	0.120126	-5.98138	2.2125e-09	2.36498e-08
Wdyhv1	433.944	-0.617286	0.103231	-5.97968	2.23576e-09	2.38816e-08
Prkci	512.163	-0.587454	0.0982822	-5.97721	2.26988e-09	2.4229e-08
Tbl3	367.378	0.664429	0.111211	5.97451	2.30782e-09	2.46167e-08
Ptpn3	482.812	-0.584739	0.0978958	-5.97308	2.32819e-09	2.48167e-08
Gm10790	115.404	-1.09573	0.183488	-5.97169	2.3481e-09	2.50113e-08
Galnt11	235.517	0.715252	0.119797	5.97052	2.36492e-09	2.51552e-08
Serpina3f	17.9405	4.05917	0.679857	5.97063	2.36339e-09	2.51552e-08
Ly75	11.409	3.21485	0.538507	5.96994	2.37345e-09	2.52283e-08
Clec4a2	25.0699	2.17472	0.364338	5.96896	2.38775e-09	2.53504e-08
Dbp	100.353	-1.92118	0.321864	-5.96892	2.38827e-09	2.53504e-08
Bhlha15	15320.5	-0.749986	0.12569	-5.96693	2.41759e-09	2.56437e-08
Tppp	194.523	-0.982048	0.164717	-5.96202	2.49143e-09	2.64084e-08
Dpp7	51.6092	1.63172	0.273751	5.96062	2.51289e-09	2.66174e-08
Rab37	9.42739	4.46482	0.749456	5.95742	2.56256e-09	2.71246e-08
Glt8d2	68.8301	-1.3724	0.230429	-5.95583	2.5875e-09	2.73695e-08
Anxa2	344.953	1.26768	0.212923	5.95368	2.62184e-09	2.77134e-08
Tbc1d15	1527.55	-0.702028	0.117924	-5.95323	2.62897e-09	2.77695e-08
Cars	790.01	-0.719794	0.12093	-5.95217	2.64605e-09	2.79305e-08
Maml2	58.0394	1.50702	0.253239	5.95097	2.66563e-09	2.81177e-08
Clock	1179.6	-1.06527	0.17911	-5.94756	2.72172e-09	2.86894e-08
Cdkl5	135.872	-1.15949	0.194983	-5.94663	2.7372e-09	2.88326e-08
Rnf122	22.2144	2.26618	0.381095	5.94651	2.73924e-09	2.88341e-08
Esrp2	806.903	-0.798246	0.134338	-5.94205	2.81477e-09	2.96087e-08
Spire1	138.406	-3.24831	0.547386	-5.93422	2.95245e-09	3.10355e-08
Trim21	97.6744	1.37205	0.231233	5.9336	2.96359e-09	3.1131e-08
Cxcl13	101.368	3.37911	0.569568	5.93276	2.97882e-09	3.12672e-08
L2hgdh	167.445	-0.890599	0.150118	-5.93266	2.98067e-09	3.12672e-08
Rnf103	1323.62	-0.836483	0.141042	-5.93073	3.01585e-09	3.16144e-08
St8sia4	50.1049	2.36087	0.398196	5.92891	3.04955e-09	3.19456e-08
Bak1	55.1249	1.82958	0.308648	5.9277	3.07198e-09	3.21363e-08
Med22	817.734	-0.472967	0.0797881	-5.92779	3.07047e-09	3.21363e-08
Emr1	158.266	1.91892	0.323743	5.92729	3.07967e-09	3.21946e-08
Acly	1848.39	-0.451836	0.0762716	-5.92404	3.14124e-09	3.28157e-08
Marco	7.22062	7.67674	1.29639	5.92164	3.18754e-09	3.32765e-08
Slc15a3	29.3037	2.79129	0.471414	5.92111	3.19777e-09	3.33604e-08
Srebf2	369.077	0.629919	0.106401	5.92024	3.21463e-09	3.35133e-08
Caprin1	1685.61	-0.387101	0.0653907	-5.91982	3.22303e-09	3.35778e-08
A730017L22Rik	10.2993	7.37795	1.24647	5.91908	3.23741e-09	3.37046e-08
Trp53i11	140.673	1.30625	0.220695	5.91878	3.24338e-09	3.37436e-08
Gnat2	81.0645	-1.31675	0.222754	-5.91125	3.39525e-09	3.52995e-08
AI413582	41.1028	1.56021	0.263955	5.9109	3.40246e-09	3.53502e-08
Ubr3	1427.33	-0.573625	0.0970599	-5.91001	3.42092e-09	3.55177e-08
Gramd3	389.205	0.572599	0.0969172	5.90812	3.46026e-09	3.59017e-08
Galnt6	32.5578	3.41644	0.578467	5.90603	3.50446e-09	3.63355e-08
Nfat5	810.289	-0.765808	0.129749	-5.90224	3.58593e-09	3.71548e-08
Ces1d	812.497	-0.770546	0.130572	-5.9013	3.60643e-09	3.73418e-08
Tuba1b	41.7096	1.71332	0.290347	5.90094	3.61432e-09	3.7398e-08
Rps21	1227.36	0.46826	0.0793625	5.90026	3.62921e-09	3.75265e-08
Mll3	1891.03	-0.719815	0.122021	-5.89908	3.65524e-09	3.777e-08
Itprip	33.1293	2.26733	0.384513	5.89662	3.71018e-09	3.83116e-08
2610002J02Rik	95.9377	0.994261	0.16865	5.8954	3.73779e-09	3.85555e-08
Vps13b	587.796	-0.628373	0.106588	-5.89535	3.73887e-09	3.85555e-08
Tmc6	498.484	-0.537363	0.0911616	-5.89463	3.75533e-09	3.8699e-08
Gabrr2	18.2735	-2.61554	0.443776	-5.89384	3.77326e-09	3.88574e-08
Stx4a	152.58	1.07423	0.182308	5.89242	3.80569e-09	3.91649e-08
Celf2	213.044	1.14561	0.194502	5.88998	3.86233e-09	3.97209e-08
Atp8b1	721.185	-0.794446	0.1349	-5.88916	3.88154e-09	3.98914e-08
Rab6b	69.938	2.62588	0.445967	5.88806	3.90762e-09	4.01323e-08
Sp140	133.958	1.27714	0.216914	5.88779	3.91392e-09	4.01699e-08
Entpd3	580.536	-0.597873	0.101576	-5.88598	3.95697e-09	4.05843e-08
Phf17	832.368	-0.66326	0.112696	-5.88538	3.9713e-09	4.07038e-08
Zfp385a	54.3781	1.50925	0.256449	5.88518	3.97626e-09	4.07272e-08
Plcb1	95.5385	1.72237	0.292908	5.88025	4.09655e-09	4.1931e-08
Anp32b	243.881	0.800878	0.13621	5.87974	4.10919e-09	4.20321e-08
Igsf6	34.2129	1.9016	0.323429	5.87948	4.11553e-09	4.20686e-08
Otx1	673.922	-0.588797	0.100158	-5.87867	4.13588e-09	4.22482e-08
Synpo2	49.3735	1.44473	0.245772	5.87831	4.14477e-09	4.23106e-08
Fbxo30	98.2646	-1.04244	0.177353	-5.87779	4.1577e-09	4.24141e-08
Klhl21	877.386	-0.63222	0.107589	-5.87628	4.19588e-09	4.27749e-08
Rcn1	784.352	-0.642574	0.109367	-5.87538	4.21887e-09	4.29804e-08
Slamf9	35.0518	1.98498	0.337884	5.87475	4.23491e-09	4.3115e-08
Alpk1	236.03	-0.810797	0.138177	-5.86779	4.41631e-09	4.49316e-08
Trib1	460.797	-0.735745	0.125413	-5.86656	4.44939e-09	4.5238e-08
Mib1	612.814	-0.863806	0.147266	-5.86562	4.4747e-09	4.54648e-08
Aurkb	13.4347	3.22702	0.550624	5.86066	4.61042e-09	4.67843e-08
Ptprn2	22.4227	-3.02643	0.516399	-5.86065	4.61071e-09	4.67843e-08
Pm20d2	393.721	-0.763622	0.130336	-5.85886	4.66056e-09	4.72585e-08
Cyp46a1	17.1863	-3.91865	0.668881	-5.85852	4.67017e-09	4.73244e-08
Tnfaip3	107.753	1.49365	0.255106	5.85504	4.76906e-09	4.82942e-08
Rnf19b	301.738	0.809245	0.138247	5.85362	4.80975e-09	4.86739e-08
Rpl12	2583.95	0.604323	0.103285	5.85105	4.88479e-09	4.94004e-08
Il9r	8.15737	5.36658	0.917502	5.84912	4.94175e-09	4.99432e-08
Cst7	8.59103	4.70409	0.80426	5.84897	4.94618e-09	4.99548e-08
A430078G23Rik	9.6316	4.35908	0.745646	5.84605	5.03395e-09	5.08074e-08
Znrf1	148.222	0.926166	0.158487	5.8438	5.1024e-09	5.14642e-08
Grhl2	631.04	-0.861764	0.147614	-5.83796	5.28447e-09	5.32653e-08
Masp2	18.0489	-7.01312	1.20167	-5.83612	5.34294e-09	5.38189e-08
Osgin1	452.585	-0.761095	0.130461	-5.8339	5.41465e-09	5.44974e-08
Slc1a3	604.757	-0.737493	0.126417	-5.83381	5.41747e-09	5.44974e-08
H1f0	1476.98	-0.592493	0.101568	-5.83345	5.42944e-09	5.45817e-08
Pip5k1c	178.406	1.25282	0.214932	5.82893	5.57838e-09	5.60419e-08
Lrrc25	17.2984	2.53033	0.434361	5.82542	5.69691e-09	5.71949e-08
Tagap	17.3146	2.79228	0.479392	5.82462	5.72427e-09	5.74317e-08
Slc7a7	41.3663	1.64944	0.283318	5.82187	5.8193e-09	5.83465e-08
Ptafr	20.5511	2.27458	0.391027	5.81695	5.99327e-09	6.00512e-08
Spcs3	3155	-0.530182	0.0911526	-5.81642	6.01216e-09	6.02008e-08
Pik3cg	73.7081	1.72973	0.297594	5.81239	6.15886e-09	6.16292e-08
Ccdc6	671.314	-0.490044	0.0843122	-5.81225	6.16378e-09	6.16378e-08
Klra1	10.2983	7.80031	1.3434	5.8064	6.38303e-09	6.37883e-08
Zmym5	552.165	-0.612199	0.10544	-5.80614	6.39286e-09	6.38446e-08
Clec7a	36.5862	2.44276	0.420779	5.80533	6.42385e-09	6.41119e-08
Gpr162	13.8878	2.73572	0.471252	5.80522	6.42822e-09	6.41135e-08
Gimap7	11.3107	6.24122	1.07532	5.80405	6.47322e-09	6.452e-08
Bbx	343.844	-0.585891	0.100959	-5.80324	6.50438e-09	6.47881e-08
F13a1	294.398	1.04152	0.17957	5.80005	6.62934e-09	6.59895e-08
Zfp36l1	647.434	0.716784	0.123591	5.79966	6.64511e-09	6.61032e-08
Kcnma1	503.249	-0.674111	0.116249	-5.79884	6.6776e-09	6.63829e-08
Fbn1	461.675	0.980502	0.169121	5.79763	6.72592e-09	6.68196e-08
Ctnnal1	270.295	-1.20072	0.207111	-5.79748	6.73186e-09	6.68349e-08
Rpl39	659.446	0.965935	0.166624	5.79708	6.74782e-09	6.69496e-08
Psd4	174.938	1.42759	0.246265	5.79697	6.75229e-09	6.69503e-08
Fdft1	176.735	1.97645	0.341245	5.79188	6.96012e-09	6.89659e-08
Xdh	217.015	1.10321	0.190548	5.78968	7.05219e-09	6.98328e-08
Slc17a5	1243.41	-0.655804	0.113422	-5.782	7.38157e-09	7.30468e-08
Trex1	66.3831	1.51434	0.262043	5.77896	7.51659e-09	7.43346e-08
Rab3il1	58.494	1.32849	0.229913	5.7782	7.55036e-09	7.46199e-08
6720401G13Rik	612.613	-0.826218	0.142994	-5.778	7.55941e-09	7.46315e-08
Rpl17	2038.95	0.430775	0.0745548	5.77796	7.56135e-09	7.46315e-08
Grn	1597.02	0.420133	0.0727294	5.77666	7.61963e-09	7.51579e-08
Chst15	60.3992	1.61643	0.280073	5.77146	7.85882e-09	7.74669e-08
Cldn12	541.338	-0.652275	0.113028	-5.7709	7.88498e-09	7.76745e-08
Cyp2b19	652.645	-1.37363	0.23806	-5.77011	7.92201e-09	7.79887e-08
Mark1	210.821	-1.24944	0.216618	-5.76793	8.02504e-09	7.89519e-08
Usp35	13.4108	2.49803	0.433233	5.76601	8.1171e-09	7.98059e-08
1500012F01Rik	73.0103	1.23569	0.214375	5.76416	8.20661e-09	8.06338e-08
Ctsa	547.698	0.847813	0.147123	5.7626	8.28276e-09	8.13294e-08
Creb3l2	568.647	-0.789638	0.137056	-5.76145	8.33956e-09	8.17815e-08
Lancl1	222.69	-0.659516	0.114468	-5.76155	8.33428e-09	8.17815e-08
Usp47	1612.45	-0.502452	0.0872565	-5.75834	8.49464e-09	8.32486e-08
Abhd8	30.5525	1.94964	0.338643	5.75722	8.55081e-09	8.3745e-08
Arhgef3	397.416	0.776514	0.134924	5.7552	8.65391e-09	8.47002e-08
Sdhb	748.271	-0.450387	0.0782655	-5.7546	8.68461e-09	8.4946e-08
Rab4b	98.9699	1.11097	0.193085	5.75377	8.72743e-09	8.53099e-08
Gatad2a	469.148	0.493102	0.0857047	5.7535	8.74129e-09	8.53905e-08
Lgals9	112.114	1.72125	0.299192	5.75297	8.76872e-09	8.56034e-08
Nadk	704.548	0.510261	0.0887009	5.7526	8.78815e-09	8.5738e-08
Tnpo1	648.242	-0.545637	0.0948966	-5.74981	8.93429e-09	8.71079e-08
Ptprs	83.5118	1.38613	0.241148	5.74805	9.02771e-09	8.79623e-08
Sepsecs	109.817	-1.12532	0.195807	-5.74709	9.07946e-09	8.84098e-08
Lmnb1	74.874	1.53443	0.26714	5.74392	9.25071e-09	9.00197e-08
Myo5c	1412.22	-0.685389	0.119372	-5.74163	9.37684e-09	9.11887e-08
Dtx3l	131.377	1.63781	0.285369	5.73927	9.50864e-09	9.24114e-08
Serpine2	68.2421	1.64759	0.287109	5.73857	9.54806e-09	9.27352e-08
Spib	83.8318	6.63752	1.15681	5.73779	9.59189e-09	9.31014e-08
Arid4b	453.681	-0.599993	0.104576	-5.73739	9.61443e-09	9.32606e-08
Foxred2	163.597	-1.24101	0.216311	-5.73717	9.62726e-09	9.3266e-08
Plin3	1495.96	-0.658431	0.114766	-5.73718	9.62661e-09	9.3266e-08
Sept11	220.57	0.736554	0.128406	5.73614	9.6856e-09	9.37714e-08
Sash1	352.725	0.669416	0.116712	5.73561	9.71599e-09	9.40058e-08
Whsc1l1	1404.78	-0.522101	0.091034	-5.73523	9.73793e-09	9.41581e-08
Ctage5	4031.13	-0.626005	0.109197	-5.73278	9.87962e-09	9.54674e-08
Lysmd3	240.99	-0.768114	0.133998	-5.7323	9.90798e-09	9.56806e-08
Rcbtb2	112.741	0.973091	0.169904	5.72731	1.02034e-08	9.84713e-08
Zdhhc18	111.366	1.41748	0.247546	5.72612	1.02754e-08	9.91031e-08
Wwc2	219.759	-0.980947	0.171322	-5.72574	1.02986e-08	9.92639e-08
Selenbp1	172.791	-0.823096	0.143797	-5.72403	1.04028e-08	1.00204e-07
Thbs1	206.161	-1.56518	0.273476	-5.72328	1.04485e-08	1.00581e-07
Chst12	33.3994	1.61048	0.281441	5.72228	1.05101e-08	1.0111e-07
Pou2af1	70.2055	3.98819	0.697366	5.71893	1.07197e-08	1.03e-07
Tmem123	858.883	0.527547	0.0922458	5.71892	1.07201e-08	1.03e-07
Ugcg	114.821	1.17004	0.204737	5.71485	1.09799e-08	1.05429e-07
BC026585	47.9003	1.42029	0.248597	5.71323	1.10855e-08	1.06376e-07
Sbno2	252.913	0.882571	0.154487	5.71291	1.11062e-08	1.06507e-07
6330403K07Rik	15.1437	7.2372	1.26684	5.71279	1.11137e-08	1.06512e-07
Clcf1	8.62612	4.78306	0.837311	5.7124	1.11395e-08	1.06692e-07
Coq10b	266.419	-1.1205	0.196195	-5.71118	1.12195e-08	1.0739e-07
Prps2	256.925	-0.616592	0.107992	-5.70963	1.13225e-08	1.08308e-07
Xrn1	254.135	-0.633398	0.110944	-5.70914	1.13547e-08	1.08548e-07
9030617O03Rik	638.901	-0.663753	0.11628	-5.70821	1.14168e-08	1.09073e-07
Luc7l2	1481.71	-0.520588	0.0912205	-5.70692	1.15038e-08	1.09835e-07
Il1rl2	306.878	-0.784575	0.137515	-5.70537	1.16089e-08	1.10769e-07
Nfe2l1	1289.5	0.426592	0.0747837	5.70434	1.16794e-08	1.11372e-07
Camk4	9.59706	3.2118	0.563293	5.70183	1.18531e-08	1.12957e-07
Pear1	47.482	1.58339	0.277731	5.70117	1.18991e-08	1.13325e-07
Mettl13	116.477	-1.00766	0.176782	-5.70001	1.19798e-08	1.14022e-07
Cap2	76.4171	1.64268	0.288224	5.69933	1.20281e-08	1.14348e-07
Stx11	7.70509	4.11757	0.722468	5.69931	1.20291e-08	1.14348e-07
Cmas	426.565	0.606983	0.106506	5.69905	1.20474e-08	1.1445e-07
Ppp1r15b	2057.24	-0.534174	0.0937504	-5.69783	1.21341e-08	1.15202e-07
Npl	19.0239	2.4411	0.428704	5.69414	1.23993e-08	1.17646e-07
Ube2e3	305.833	-0.619056	0.108759	-5.69201	1.25551e-08	1.1905e-07
Mmab	74.5689	1.23092	0.216299	5.69085	1.26407e-08	1.19787e-07
Slc25a19	57.3315	1.47599	0.259372	5.69064	1.26561e-08	1.19858e-07
Mau2	661.483	-0.587934	0.103334	-5.68962	1.27321e-08	1.20503e-07
Gm10863	49.9655	-1.5257	0.268189	-5.68887	1.27882e-08	1.20959e-07
Slpi	81.1483	4.10141	0.721079	5.68788	1.28628e-08	1.21589e-07
D930020B18Rik	62.3131	-1.61375	0.28374	-5.68743	1.28966e-08	1.21832e-07
Igj	1912.06	3.11438	0.54765	5.6868	1.29441e-08	1.22205e-07
Slc2a3	14.5127	3.21653	0.565624	5.6867	1.29521e-08	1.22205e-07
Clec2i	10.9956	4.73436	0.833056	5.68312	1.32262e-08	1.24714e-07
Dock4	189.462	-0.812379	0.143017	-5.68031	1.34454e-08	1.26702e-07
Plekhf2	143.764	0.899795	0.158415	5.68	1.34694e-08	1.26849e-07
Dgkd	318.277	1.09529	0.192852	5.67944	1.3514e-08	1.27191e-07
Arhgap17	191.887	0.799993	0.140932	5.67646	1.37511e-08	1.29342e-07
Zbtb11	282.85	-0.6837	0.120473	-5.67514	1.38577e-08	1.30265e-07
Alg10b	274.999	-0.746396	0.131529	-5.67476	1.38881e-08	1.30469e-07
Etv3	176.109	0.789797	0.13921	5.67342	1.39971e-08	1.31412e-07
Tsc22d4	356.28	0.576129	0.101572	5.67213	1.41032e-08	1.32326e-07
Cd300lf	9.89517	3.78011	0.666655	5.67026	1.42583e-08	1.33699e-07
Camsap3	1021.25	-0.529635	0.0934144	-5.66973	1.4302e-08	1.34026e-07
Nf2	1192.92	-0.546406	0.0964546	-5.6649	1.47109e-08	1.37773e-07
Pgm5	70.7126	1.23597	0.218212	5.66407	1.47827e-08	1.3836e-07
Stard5	1084.97	-0.617323	0.109069	-5.65995	1.51419e-08	1.41635e-07
Map4k5	331.218	-0.597656	0.105607	-5.65923	1.52053e-08	1.42141e-07
Itpr1	140.997	1.10125	0.194635	5.65802	1.53127e-08	1.43056e-07
Polr2k	47.3547	-1.49354	0.264023	-5.65686	1.54166e-08	1.43939e-07
Mcf2l	466.272	-0.598715	0.105886	-5.65433	1.56455e-08	1.45986e-07
N4bp2	484.726	-0.706808	0.12501	-5.65401	1.5675e-08	1.46171e-07
Rab8b	132.386	1.13706	0.201172	5.65217	1.58431e-08	1.47649e-07
Matk	11.9602	3.20879	0.567834	5.65093	1.59582e-08	1.4863e-07
Tnfrsf21	233.1	0.785203	0.138982	5.64969	1.60737e-08	1.49614e-07
Bcl2a1b	15.4165	4.06668	0.7199	5.64895	1.61431e-08	1.50169e-07
Amica1	25.3585	2.44402	0.432721	5.64803	1.62297e-08	1.50881e-07
Hipk3	792.593	-0.428164	0.075837	-5.64584	1.64372e-08	1.52717e-07
Hagh	295.213	-0.688961	0.122035	-5.64559	1.64613e-08	1.52847e-07
Fam135a	81.1048	-1.12533	0.19937	-5.64442	1.65736e-08	1.53796e-07
Plekha1	547.164	-0.504532	0.0894234	-5.64205	1.68036e-08	1.55836e-07
St6galnac4	22.5211	2.20838	0.391631	5.63892	1.71124e-08	1.58603e-07
Ncr1	14.0944	3.13909	0.556726	5.63849	1.71548e-08	1.58899e-07
Itgb3	31.6698	1.84744	0.327716	5.63731	1.72725e-08	1.59891e-07
Erdr1	17.4369	3.0678	0.544559	5.63355	1.76539e-08	1.63323e-07
Cog4	606.896	-0.462721	0.0822145	-5.62822	1.82078e-08	1.68344e-07
Ahnak	795.121	0.819833	0.145692	5.62715	1.83214e-08	1.69292e-07
Mast3	159.93	1.065	0.189293	5.62621	1.8421e-08	1.70109e-07
Lass4	31.0106	2.06978	0.367963	5.62495	1.85559e-08	1.7125e-07
9230009I02Rik	63.4615	-1.47646	0.262593	-5.62261	1.88092e-08	1.7343e-07
Zfp429	30.1641	1.60797	0.285985	5.62256	1.88149e-08	1.7343e-07
Pbx1	970.126	-0.654131	0.116364	-5.6214	1.89416e-08	1.74493e-07
Nap1l1	598.003	0.610237	0.108614	5.61838	1.92759e-08	1.77464e-07
Parp4	129.251	0.992279	0.176658	5.61694	1.94365e-08	1.78835e-07
Actr2	1097.92	0.401986	0.0716079	5.61371	1.98036e-08	1.82102e-07
Tox	11.1152	4.00786	0.714089	5.61255	1.99362e-08	1.8321e-07
Hspa1a	25.5493	-2.83488	0.505344	-5.6098	2.0256e-08	1.86037e-07
Ncs1	18.1857	-2.37299	0.423024	-5.60959	2.02801e-08	1.86146e-07
1810010H24Rik	43.5467	-1.53236	0.273187	-5.6092	2.03268e-08	1.86462e-07
Ptger4	15.735	3.22857	0.575772	5.60737	2.0543e-08	1.88332e-07
Ssr1	2657.47	-0.501269	0.0894191	-5.60584	2.07244e-08	1.8988e-07
Sepx1	857.772	-0.590369	0.105319	-5.60554	2.07607e-08	1.90098e-07
G2e3	213.638	-0.686328	0.122477	-5.60374	2.09771e-08	1.91964e-07
Trp53	111.451	1.0629	0.18975	5.60156	2.12436e-08	1.94286e-07
Dmbt1	6022.06	0.653111	0.11662	5.60033	2.13948e-08	1.95551e-07
Mtch1	687.403	-0.427785	0.0763911	-5.59993	2.14433e-08	1.95876e-07
Trafd1	275.971	0.971256	0.173454	5.59951	2.14959e-08	1.96154e-07
Zfp39	38.3474	1.70908	0.305221	5.59948	2.14995e-08	1.96154e-07
Gm6086	3433.57	-0.724873	0.129479	-5.59839	2.16351e-08	1.97273e-07
Csad	819.977	-0.620166	0.110806	-5.59688	2.18241e-08	1.98876e-07
Aldh1a2	34.5394	1.94147	0.346933	5.59608	2.19257e-08	1.99683e-07
Tmem205	192.561	-0.85634	0.153041	-5.59549	2.19996e-08	2.00236e-07
Zfp187	752.034	-0.683592	0.122196	-5.59423	2.21605e-08	2.01579e-07
Calml4	13.2429	3.46305	0.619455	5.59048	2.26448e-08	2.05862e-07
Pcx	986.116	-0.584493	0.104556	-5.59024	2.26752e-08	2.06015e-07
Tmod3	897.292	-0.480364	0.0859386	-5.58961	2.27575e-08	2.06639e-07
Cdk19	267.36	0.653269	0.11688	5.58923	2.28076e-08	2.0697e-07
Cd300a	26.3888	2.22091	0.397471	5.58761	2.30218e-08	2.08789e-07
Slc35a3	389.914	-0.615379	0.110164	-5.586	2.32357e-08	2.10604e-07
Nfkbid	15.8973	3.11743	0.558273	5.58407	2.34952e-08	2.12829e-07
Hopx	400.089	-0.829585	0.148586	-5.5832	2.3614e-08	2.13777e-07
Map4k2	131.402	1.20414	0.215728	5.58174	2.38129e-08	2.1545e-07
Klrd1	10.2158	3.60946	0.646694	5.58141	2.38574e-08	2.15724e-07
Bag1	1066.34	-0.656019	0.117595	-5.57863	2.42413e-08	2.19066e-07
Igfbp5	962.826	0.992675	0.177961	5.57804	2.43239e-08	2.19681e-07
Ifit1	62.4715	1.92438	0.345028	5.57747	2.44046e-08	2.20279e-07
Dmxl2	461.972	-0.860658	0.15435	-5.57601	2.46097e-08	2.21999e-07
Arhgap32	862.469	-0.80786	0.14489	-5.57566	2.46592e-08	2.22181e-07
Nlrc3	17.5891	3.48982	0.625891	5.57576	2.46451e-08	2.22181e-07
Dusp1	370.266	-1.018	0.18261	-5.57472	2.47932e-08	2.23256e-07
Homer2	685.234	-0.745684	0.133768	-5.57447	2.48281e-08	2.23438e-07
Pdia2	27.9003	-1.84473	0.331079	-5.57186	2.52027e-08	2.26675e-07
Dpagt1	531.438	-0.481962	0.0865206	-5.57049	2.54023e-08	2.28335e-07
Zfp62	544.846	-0.604207	0.108493	-5.56908	2.56085e-08	2.30053e-07
6330407J23Rik	63.4219	-1.11444	0.200147	-5.56811	2.57521e-08	2.31206e-07
Rad9	47.9415	1.41556	0.254279	5.56695	2.59234e-08	2.32606e-07
Cdc42bpa	321.852	-0.652491	0.117222	-5.5663	2.60204e-08	2.3334e-07
Il28ra	243.277	-0.963245	0.173087	-5.56508	2.62038e-08	2.34846e-07
Npdc1	789.845	-0.51004	0.0916747	-5.56359	2.64277e-08	2.36712e-07
Gbp8	27.1536	5.32292	0.956796	5.56327	2.6476e-08	2.37005e-07
Strn3	629.407	-0.465157	0.083639	-5.56149	2.67481e-08	2.393e-07
Cep250	109.393	1.42088	0.255553	5.56001	2.69752e-08	2.4119e-07
B4galt5	41.5894	2.08375	0.374835	5.55912	2.71143e-08	2.42292e-07
Dcaf15	79.7395	1.33151	0.239559	5.55817	2.72622e-08	2.43469e-07
Notch2	420.969	0.687211	0.123658	5.55734	2.73915e-08	2.44481e-07
Syne2	726.06	-0.678155	0.122035	-5.55706	2.74353e-08	2.44728e-07
Ank3	536.573	-0.651541	0.117265	-5.55612	2.75835e-08	2.45906e-07
Dennd5a	252.247	0.74939	0.134914	5.55457	2.78304e-08	2.47961e-07
Cyp4v3	70.0251	1.41259	0.254326	5.55423	2.78835e-08	2.48289e-07
Nupr1	5324.05	0.954633	0.171969	5.55119	2.83732e-08	2.52502e-07
Nckap1	1642.91	-0.587929	0.105935	-5.54993	2.85789e-08	2.54183e-07
Atp6v1b1	28.4556	2.15901	0.38904	5.54958	2.86351e-08	2.54535e-07
Sulf1	43.137	1.76853	0.318767	5.54804	2.88893e-08	2.56644e-07
Zhx3	119.857	-1.03259	0.18623	-5.5447	2.94451e-08	2.61429e-07
Gpr81	332.865	-0.682683	0.123146	-5.5437	2.96149e-08	2.62783e-07
Nfam1	36.8942	1.89113	0.341295	5.54103	3.00693e-08	2.66659e-07
Snx8	167.491	0.810713	0.146325	5.54048	3.01641e-08	2.67343e-07
Apol9b	18.6426	2.78015	0.501852	5.53978	3.02846e-08	2.68255e-07
Dcaf10	566.419	-0.604318	0.109092	-5.5395	3.03335e-08	2.68532e-07
Ak4	83.6327	-2.05196	0.370623	-5.53652	3.08535e-08	2.72976e-07
4930556M19Rik	27.5998	-1.75509	0.317037	-5.53593	3.09582e-08	2.73743e-07
Gpr35	15.1968	3.29302	0.594985	5.53463	3.11889e-08	2.75623e-07
Dlg3	335.626	-0.625488	0.113031	-5.53378	3.13397e-08	2.76795e-07
Ctla4	11.8631	5.89356	1.06509	5.5334	3.14082e-08	2.77078e-07
Slc16a7	123.389	-0.979112	0.176944	-5.53344	3.14003e-08	2.77078e-07
Slc43a1	203.993	-0.875741	0.158354	-5.53029	3.19703e-08	2.81873e-07
Entpd2	182.493	-0.910938	0.164726	-5.53001	3.2022e-08	2.82165e-07
Xrcc1	113.539	1.10581	0.200031	5.52819	3.23542e-08	2.84927e-07
Tom1	216.585	-0.777001	0.140567	-5.52762	3.24609e-08	2.85701e-07
Ddx3x	3366.13	-0.487993	0.0882957	-5.5268	3.26128e-08	2.86872e-07
Ccdc122	9.13982	3.9467	0.714193	5.5261	3.27419e-08	2.87841e-07
Atp10d	63.2514	1.4851	0.268814	5.52466	3.30116e-08	2.90044e-07
Ppara	185.164	-0.922425	0.166985	-5.52399	3.31384e-08	2.9099e-07
Eif4ebp2	993.455	-0.579871	0.104983	-5.52349	3.32331e-08	2.91653e-07
Ndst4	35.6195	-1.79158	0.324681	-5.51799	3.42908e-08	3.00762e-07
Slc35c2	1393.66	-0.436946	0.079227	-5.51511	3.48563e-08	3.05545e-07
Marveld3	670.051	-0.661685	0.120057	-5.5114	3.55981e-08	3.11868e-07
Arhgap5	748.549	-0.711235	0.129055	-5.5111	3.56605e-08	3.12234e-07
Pfkfb4	32.9631	1.57993	0.286692	5.51091	3.5698e-08	3.12383e-07
Maf	107.391	1.04434	0.189665	5.50627	3.66524e-08	3.2055e-07
Rps29	1671.88	0.650662	0.118173	5.50603	3.67024e-08	3.20803e-07
Lbr	162.464	1.1199	0.203604	5.5004	3.78921e-08	3.31012e-07
Hexdc	86.0123	-1.1657	0.211935	-5.5003	3.79154e-08	3.31025e-07
Kdm1b	960.97	-0.630908	0.114829	-5.49431	3.92235e-08	3.42249e-07
Asph	533.764	-0.684379	0.124569	-5.49396	3.9303e-08	3.42746e-07
E2f2	55.1757	1.57453	0.286649	5.4929	3.95381e-08	3.44525e-07
Epha2	95.5964	-1.25146	0.227836	-5.49284	3.95524e-08	3.44525e-07
Lta	7.77819	5.30004	0.965025	5.49213	3.97115e-08	3.45713e-07
Homer1	117.391	-1.00716	0.183387	-5.49199	3.97435e-08	3.45793e-07
Carm1	338.793	-0.644634	0.117396	-5.4911	3.99445e-08	3.47343e-07
Rpl9	1824.66	0.520809	0.0948604	5.49027	4.01329e-08	3.48782e-07
Cd55	68.8862	1.81912	0.331357	5.4899	4.02152e-08	3.49298e-07
H2afj	304.057	-0.731542	0.133257	-5.4897	4.02625e-08	3.49509e-07
Cpxm2	52.2359	1.49362	0.272421	5.48277	4.18725e-08	3.63277e-07
Proc	93.8161	-1.46511	0.267263	-5.48192	4.20743e-08	3.6482e-07
Sh3bp5	165.377	0.993913	0.181316	5.48166	4.2135e-08	3.65138e-07
Slc2a6	7.88131	5.42834	0.990317	5.48142	4.21934e-08	3.65435e-07
Myrip	234.029	-0.76363	0.139345	-5.48012	4.25034e-08	3.67911e-07
Slco1a1	9.20237	7.1131	1.29806	5.4798	4.25798e-08	3.68362e-07
4931429I11Rik	9.56161	7.54885	1.37764	5.47955	4.2641e-08	3.68683e-07
1810074P20Rik	1129.6	-0.548064	0.100031	-5.47891	4.2795e-08	3.69803e-07
Mrgpre	15.7238	2.30083	0.420135	5.47642	4.34022e-08	3.74837e-07
Scrib	666.921	-0.412194	0.075291	-5.47467	4.38321e-08	3.78335e-07
Rpl7l1	538.51	-0.508655	0.0929191	-5.47418	4.3955e-08	3.79181e-07
Enah	270.219	-0.798103	0.145829	-5.47287	4.42815e-08	3.81781e-07
Gtf2f1	202.287	0.680639	0.124382	5.47216	4.44581e-08	3.83086e-07
Rps23	854.661	0.60492	0.110561	5.47137	4.46574e-08	3.84585e-07
Stat2	691.153	0.825699	0.150924	5.47096	4.47608e-08	3.85257e-07
Anp32e	276.349	0.695621	0.127161	5.47041	4.49002e-08	3.86238e-07
Nbeal2	178.689	1.01109	0.184874	5.46908	4.52375e-08	3.8892e-07
Adora2a	10.587	4.05005	0.74062	5.46846	4.53964e-08	3.90065e-07
Il3ra	16.074	2.66459	0.487451	5.46638	4.59315e-08	3.9444e-07
Sorbs2	789.675	-0.612771	0.112162	-5.46324	4.67509e-08	4.0125e-07
Rpl22	1036.05	0.478149	0.0875693	5.46023	4.75507e-08	4.07884e-07
Naaa	84.3103	1.35701	0.248558	5.45955	4.77354e-08	4.09238e-07
Hmgn3	121.037	1.10442	0.202323	5.45873	4.79565e-08	4.10901e-07
Ilf2	152.157	0.735154	0.134753	5.45556	4.88186e-08	4.18052e-07
Rpl7	2892.69	0.503158	0.0922335	5.45526	4.8902e-08	4.1853e-07
2810001G20Rik	29.023	1.75425	0.321611	5.45458	4.90893e-08	4.19897e-07
Hk3	23.305	2.59373	0.475995	5.44906	5.06357e-08	4.32638e-07
Tulp2	14.8755	-3.07982	0.5652	-5.44909	5.06286e-08	4.32638e-07
Sos1	365.667	-0.566844	0.104045	-5.44808	5.09153e-08	4.34782e-07
Kif16b	949.773	-0.566558	0.104021	-5.44659	5.13437e-08	4.38195e-07
Aagab	743.796	-0.473999	0.0870377	-5.44591	5.15408e-08	4.39629e-07
Gmip	163.477	1.32066	0.24253	5.44533	5.17094e-08	4.40821e-07
Ripk2	41.8959	1.43175	0.262958	5.44478	5.18696e-08	4.41939e-07
Tank	345.992	0.668869	0.122917	5.44163	5.27946e-08	4.49567e-07
Clic3	21.8648	-2.3428	0.430903	-5.43695	5.41992e-08	4.6127e-07
Cacna1e	9.01126	3.40833	0.627007	5.43587	5.45283e-08	4.63811e-07
Sumf2	58.4677	1.15458	0.212506	5.43318	5.53575e-08	4.70601e-07
Nfkbia	480.788	0.72022	0.13265	5.42949	5.65154e-08	4.79959e-07
P2rx6	27.9063	-1.73209	0.319016	-5.42947	5.65214e-08	4.79959e-07
Bri3bp	44.6779	1.94882	0.359056	5.42764	5.71055e-08	4.84647e-07
Ncoa3	667.301	-0.619715	0.114195	-5.42682	5.7367e-08	4.86595e-07
Zwint	273.851	-0.612118	0.112816	-5.4258	5.7695e-08	4.89104e-07
Enc1	253.8	-0.724003	0.13349	-5.42367	5.83889e-08	4.94711e-07
2200002K05Rik	44.3374	-1.27971	0.235962	-5.42339	5.8478e-08	4.9519e-07
Tifab	40.4255	1.71468	0.3162	5.42276	5.86855e-08	4.9667e-07
Ptp4a3	267.334	0.733235	0.135249	5.42136	5.91462e-08	5.00291e-07
Arpc5l	436.984	0.450975	0.0831914	5.42094	5.92874e-08	5.01206e-07
Ccnt2	472.377	-0.532285	0.0982151	-5.41959	5.97373e-08	5.04729e-07
Chmp4b	1184.91	0.456681	0.0842827	5.41844	6.01198e-08	5.07648e-07
Unc5a	301.52	-0.688499	0.127068	-5.41836	6.01496e-08	5.07648e-07
Cc2d2a	81.3873	-1.31348	0.242545	-5.4154	6.11529e-08	5.15829e-07
Dnajc16	185.858	-0.675731	0.124793	-5.41482	6.13494e-08	5.172e-07
Icam2	19.3935	3.11639	0.575555	5.41459	6.14302e-08	5.17594e-07
Tshz2	787.091	-0.713182	0.131719	-5.41443	6.14847e-08	5.17766e-07
Slc22a17	99.8533	-1.14509	0.211521	-5.4136	6.17697e-08	5.19787e-07
Zfp703	210.372	0.875785	0.161777	5.41353	6.17931e-08	5.19787e-07
Rab30	15.3944	2.38255	0.440156	5.41296	6.1991e-08	5.21164e-07
Sel1l	4928.82	-0.544449	0.100597	-5.41217	6.22667e-08	5.22903e-07
Srrt	440.754	0.622829	0.115079	5.41219	6.22593e-08	5.22903e-07
Ppt2	162.245	-0.913308	0.168813	-5.41019	6.29594e-08	5.28428e-07
Zmiz1	344.62	0.673257	0.124481	5.40853	6.35448e-08	5.33047e-07
Mc5r	434.163	-0.999225	0.184781	-5.40761	6.38728e-08	5.35503e-07
Dtx1	25.4925	2.32231	0.429563	5.40621	6.43726e-08	5.39396e-07
Gramd1c	215.714	-0.813701	0.150639	-5.40167	6.60247e-08	5.52934e-07
Sdad1	223.752	0.769103	0.142461	5.3987	6.71242e-08	5.61833e-07
Camsap2	288.895	-0.531258	0.0984408	-5.39673	6.78679e-08	5.67745e-07
Tbc1d10b	142.285	0.794013	0.147197	5.39423	6.8818e-08	5.75376e-07
Rpl6	2117.43	0.579729	0.107561	5.38975	7.05563e-08	5.89585e-07
Foxa1	497.959	-0.630841	0.117091	-5.38763	7.13934e-08	5.96252e-07
Man2b1	425.479	0.815973	0.151506	5.38576	7.21379e-08	6.01809e-07
Prss36	98.2595	-0.935256	0.173653	-5.38579	7.2129e-08	6.01809e-07
Mtmr10	1364.82	-0.644327	0.119655	-5.38489	7.24905e-08	6.04419e-07
Ttc12	70.7087	-1.13318	0.210485	-5.38364	7.2993e-08	6.08275e-07
Shank1	8.35945	4.57583	0.850239	5.38182	7.37366e-08	6.14135e-07
Ppapdc2	230.274	-0.656819	0.122058	-5.3812	7.39918e-08	6.15923e-07
Wdfy3	697.175	-0.604016	0.112269	-5.38009	7.44468e-08	6.19371e-07
Rnf167	376.508	0.634476	0.117945	5.37942	7.47255e-08	6.2135e-07
Snhg11	46.128	1.73105	0.321819	5.37895	7.49218e-08	6.22642e-07
Tcf25	3577.61	-0.396345	0.0737115	-5.37698	7.5745e-08	6.29139e-07
Map2k1	299.121	0.727309	0.135267	5.37684	7.58042e-08	6.29287e-07
Pax6	1804.37	-0.600744	0.111743	-5.37612	7.61061e-08	6.31448e-07
Cxcl10	22.4519	3.85531	0.717667	5.372	7.78666e-08	6.45702e-07
Mia1	34.7488	2.1117	0.393223	5.37024	7.86321e-08	6.51694e-07
S1pr3	34.0728	1.81959	0.339125	5.36556	8.06962e-08	6.68438e-07
Vrk3	152.727	0.781674	0.145805	5.36108	8.27256e-08	6.84875e-07
Snx20	19.1847	2.71551	0.506545	5.36084	8.28336e-08	6.85395e-07
Rps11	978.118	0.670104	0.125021	5.35994	8.32517e-08	6.8848e-07
Snx33	253.782	-0.577397	0.107768	-5.35778	8.42504e-08	6.9636e-07
Cgn	485.776	-0.609553	0.113785	-5.35704	8.45969e-08	6.98844e-07
Hyi	54.0006	1.19868	0.223763	5.35692	8.46547e-08	6.98941e-07
Kctd2	123.304	0.759682	0.141836	5.35606	8.50551e-08	7.01866e-07
Cthrc1	267.187	-0.735364	0.137299	-5.35594	8.5114e-08	7.01971e-07
Smad1	333.794	-0.579917	0.108311	-5.35416	8.59558e-08	7.08529e-07
Pde7a	74.4154	1.53596	0.28688	5.35399	8.60345e-08	7.08794e-07
Gstm1	407.487	-0.675115	0.126101	-5.35377	8.61394e-08	7.09273e-07
Zfp90	20.8816	2.09775	0.391904	5.3527	8.66515e-08	7.13104e-07
Arglu1	780.251	-0.486753	0.0909529	-5.35171	8.71292e-08	7.16647e-07
Pltp	163.407	0.964477	0.180304	5.34917	8.83567e-08	7.2635e-07
Mrps24	224.813	-0.706155	0.13202	-5.34885	8.85132e-08	7.27243e-07
Dvl1	560.323	-0.436075	0.081542	-5.34786	8.90003e-08	7.3085e-07
Tgfbr2	518.724	0.820692	0.153465	5.34773	8.90629e-08	7.3097e-07
Wibg	95.3309	1.06429	0.199088	5.34586	8.99897e-08	7.38178e-07
Avl9	613.8	-0.54555	0.102068	-5.34495	9.04404e-08	7.41474e-07
Rps8	1697.47	0.50594	0.0946672	5.34441	9.07127e-08	7.43307e-07
Hspa1b	74.7708	-3.59341	0.672442	-5.34381	9.10109e-08	7.45112e-07
Phka1	161.923	-0.731207	0.136833	-5.34377	9.10311e-08	7.45112e-07
Spred1	138.61	-0.752158	0.140793	-5.34229	9.17785e-08	7.50825e-07
Mcts2	30.3481	-1.74978	0.327543	-5.34214	9.18576e-08	7.51068e-07
Ccdc149	669.091	-0.836154	0.156555	-5.34097	9.24525e-08	7.55526e-07
Sap130	322.335	-0.565461	0.10589	-5.34009	9.28985e-08	7.58763e-07
Jarid2	482.936	-0.456259	0.0854514	-5.3394	9.32566e-08	7.61279e-07
Incenp	57.1206	1.5585	0.291947	5.3383	9.38227e-08	7.65488e-07
Uty	327.761	-0.764057	0.143159	-5.33713	9.44308e-08	7.70036e-07
Nucks1	353.616	0.542268	0.101639	5.33526	9.54091e-08	7.77597e-07
Il18rap	9.71053	3.81725	0.715938	5.33182	9.72317e-08	7.92027e-07
Ano10	188.597	-0.705506	0.132333	-5.3313	9.75138e-08	7.93899e-07
Mir3064	76.2869	-1.25536	0.235499	-5.33064	9.78671e-08	7.96349e-07
Cds2	282.968	0.770047	0.144491	5.32938	9.85478e-08	8.01459e-07
Ifitm3	274.146	1.45054	0.272587	5.32138	1.02985e-07	8.37097e-07
Adam23	28.7035	1.60538	0.301866	5.31817	1.04817e-07	8.51534e-07
Abcd3	2092.43	-0.628648	0.118312	-5.31347	1.07559e-07	8.73345e-07
Tns3	2246.13	-0.461895	0.0869473	-5.31235	1.08222e-07	8.78255e-07
Tnks1bp1	1827.82	-0.520902	0.0981555	-5.3069	1.11503e-07	9.04404e-07
Tbc1d13	417.336	0.44644	0.0841609	5.30461	1.12917e-07	9.15381e-07
Nr4a1	304.222	-0.912857	0.172145	-5.30282	1.14025e-07	9.23866e-07
Myadm	216.781	0.926018	0.174634	5.30263	1.14145e-07	9.24348e-07
Hip1	73.7612	1.34511	0.253702	5.30191	1.14595e-07	9.27502e-07
Ramp1	19.496	2.21897	0.418605	5.30087	1.1525e-07	9.32302e-07
Tnfsf13b	15.4126	2.35569	0.444479	5.29988	1.15877e-07	9.36875e-07
Glyr1	1269.01	-0.409799	0.0773285	-5.29945	1.16152e-07	9.386e-07
Jakmip1	8.43655	4.02722	0.760041	5.29869	1.16635e-07	9.42003e-07
Acpl2	343.827	-0.664139	0.125347	-5.29843	1.16805e-07	9.42876e-07
Procr	39.8877	1.3759	0.259837	5.29527	1.18841e-07	9.58805e-07
BC035044	7.00429	4.61529	0.871725	5.29444	1.19385e-07	9.62679e-07
Tnfrsf9	8.6029	7.04353	1.3304	5.29429	1.19482e-07	9.62949e-07
Slc25a16	518.053	-0.606229	0.114515	-5.29388	1.1975e-07	9.64603e-07
Nlrp1a	7.98415	6.94058	1.31222	5.28917	1.22869e-07	9.89202e-07
Ehd4	231.343	0.833788	0.157652	5.28877	1.2314e-07	9.9086e-07
Adam11	100.717	1.2085	0.228683	5.2846	1.25978e-07	1.0131e-06
Pick1	262.491	-0.699247	0.13232	-5.28452	1.26038e-07	1.0131e-06
Myb	15.8454	2.97148	0.562363	5.28391	1.26456e-07	1.01539e-06
Myo1d	182.451	-0.998616	0.18899	-5.28397	1.26416e-07	1.01539e-06
Cyp1b1	30.2337	2.87224	0.543708	5.28269	1.27299e-07	1.02054e-06
Emd	186.811	0.631065	0.119458	5.28272	1.27282e-07	1.02054e-06
Myl12a	434.887	0.654796	0.123948	5.28284	1.27199e-07	1.02054e-06
Lzts2	244.965	0.6052	0.114591	5.28141	1.28192e-07	1.02716e-06
Pfkm	308.656	-0.778527	0.147422	-5.28094	1.28523e-07	1.02927e-06
Prpf18	551.922	-0.442692	0.08384	-5.2802	1.2904e-07	1.03287e-06
Tbc1d2b	124.912	0.923878	0.174987	5.2797	1.29394e-07	1.03515e-06
Fkbp1a	253.623	0.700957	0.13278	5.27907	1.29841e-07	1.03818e-06
Serinc5	372.803	-0.634865	0.12032	-5.27648	1.3169e-07	1.05241e-06
Kif13b	501.803	-0.64801	0.122898	-5.27275	1.34397e-07	1.07348e-06
Aoah	15.4318	2.42225	0.459477	5.27175	1.35129e-07	1.07876e-06
BC017643	171.792	1.04616	0.198491	5.27057	1.36001e-07	1.08515e-06
Ankfy1	480.291	0.443126	0.0841123	5.26826	1.3772e-07	1.09771e-06
Rab3a	236.649	-0.770476	0.146248	-5.26827	1.37715e-07	1.09771e-06
Zfp318	166.964	1.06595	0.20239	5.26679	1.38829e-07	1.10597e-06
Skiv2l	338.805	0.584704	0.111025	5.26644	1.39096e-07	1.10752e-06
Ell3	18.9702	2.43052	0.461602	5.26539	1.39889e-07	1.11325e-06
Me2	81.2975	1.38067	0.26225	5.26471	1.40407e-07	1.11679e-06
Adarb1	111.691	-0.937178	0.178015	-5.26459	1.40501e-07	1.11695e-06
Pex19	578.961	-0.442158	0.0840071	-5.26334	1.41459e-07	1.12398e-06
Socs7	487.709	-0.592141	0.112552	-5.26105	1.43232e-07	1.13748e-06
Sectm1b	47.1537	2.63649	0.501143	5.26095	1.43313e-07	1.13752e-06
Gm8369	7.22634	7.1176	1.35296	5.26076	1.43462e-07	1.13811e-06
Klhdc5	106.72	0.954134	0.181382	5.26036	1.43771e-07	1.13997e-06
Pkib	10.5577	2.92766	0.556631	5.2596	1.4437e-07	1.14412e-06
Ssrp1	743.209	0.416396	0.0791977	5.25768	1.45886e-07	1.15553e-06
Alas1	1193.31	-0.593899	0.112988	-5.25631	1.46978e-07	1.16358e-06
Rpl23a	1336.22	0.465387	0.0885463	5.25587	1.4733e-07	1.16576e-06
Tbxas1	18.6314	2.41969	0.460487	5.25464	1.48315e-07	1.17294e-06
Ceacam16	7.81984	6.38772	1.21567	5.2545	1.48427e-07	1.17322e-06
Myh11	765.615	0.571479	0.108788	5.25314	1.49525e-07	1.18128e-06
Abhd5	286.722	-0.618879	0.117821	-5.25271	1.49878e-07	1.18345e-06
Art2a-ps	9.60595	4.38067	0.834057	5.25225	1.50255e-07	1.18581e-06
Rpl18a	1209.33	0.640737	0.122024	5.25092	1.51343e-07	1.19378e-06
Ppia	1024.75	0.476235	0.0907038	5.25044	1.51733e-07	1.19624e-06
Siglec1	67.9812	1.40416	0.26756	5.24802	1.53744e-07	1.21146e-06
Rnasel	44.4449	1.51212	0.288244	5.24596	1.55468e-07	1.22441e-06
Clip2	40.2622	1.6702	0.318412	5.24539	1.55953e-07	1.2276e-06
Smarca4	802.778	0.352539	0.067239	5.24307	1.57928e-07	1.2425e-06
Arc	23.5764	-3.07676	0.586968	-5.24178	1.59036e-07	1.25057e-06
Rnf144a	21.885	2.21954	0.423441	5.24167	1.59131e-07	1.25067e-06
Pafah2	311.049	0.726978	0.138721	5.24059	1.60064e-07	1.25735e-06
Slamf1	7.72537	6.36227	1.21407	5.24046	1.60173e-07	1.25756e-06
Acsl5	558.947	0.553337	0.105601	5.23988	1.60684e-07	1.26092e-06
Usp11	26.7302	2.44964	0.467528	5.23956	1.60957e-07	1.2624e-06
BC031353	391.095	-0.517221	0.098733	-5.23859	1.61809e-07	1.26778e-06
Heg1	86.3569	1.13157	0.216004	5.23865	1.61752e-07	1.26778e-06
Pacsin1	7.84738	4.52692	0.864545	5.23618	1.63933e-07	1.28376e-06
Tor2a	735.634	-0.450826	0.0861051	-5.23577	1.64299e-07	1.28597e-06
Baz1a	163.293	0.753075	0.143904	5.23316	1.66633e-07	1.30289e-06
Pcmtd2	368.818	-0.589986	0.112739	-5.23318	1.6662e-07	1.30289e-06
Rab3gap2	755.89	-0.444311	0.0849065	-5.23295	1.6683e-07	1.30376e-06
Slfn5	246.648	1.07261	0.205012	5.23195	1.6773e-07	1.31012e-06
Gm14446	7.75888	5.30068	1.0134	5.23057	1.68991e-07	1.31929e-06
Fam126b	274.222	-0.735981	0.140721	-5.23009	1.69428e-07	1.32185e-06
Ift20	827.04	-0.522284	0.0998627	-5.23002	1.69492e-07	1.32185e-06
Gspt2	33.9173	-1.59113	0.304265	-5.22941	1.70051e-07	1.32485e-06
Tnk2	697.462	-0.54521	0.104257	-5.22949	1.69978e-07	1.32485e-06
Msc	8.60012	3.46535	0.662793	5.2284	1.70981e-07	1.33141e-06
Nup62	125.31	0.762702	0.145904	5.22743	1.7188e-07	1.33772e-06
Rras2	323.041	-0.523029	0.100067	-5.22679	1.72475e-07	1.34167e-06
1300010F03Rik	673.248	-0.479149	0.0916877	-5.22588	1.73325e-07	1.34759e-06
H2-K1	1015.03	2.59886	0.497564	5.22316	1.75896e-07	1.36688e-06
Fam3c	117.471	1.23781	0.237015	5.2225	1.7652e-07	1.37103e-06
Gm12185	7.78058	4.11693	0.788446	5.22157	1.7741e-07	1.37702e-06
Gm1943	13.1658	5.6944	1.09057	5.22151	1.77472e-07	1.37702e-06
Hbs1l	1130.86	-0.49068	0.0939821	-5.22099	1.77965e-07	1.38014e-06
Ddx39	173.463	0.824531	0.157944	5.22041	1.78526e-07	1.38378e-06
Klra7	5.6179	6.95016	1.33169	5.21905	1.79839e-07	1.39254e-06
Zfp946	172.748	-0.848559	0.162588	-5.21909	1.79806e-07	1.39254e-06
Usp28	34.4416	1.56282	0.299482	5.21842	1.80459e-07	1.39663e-06
Ranbp1	176.408	0.689557	0.132169	5.21724	1.81608e-07	1.4048e-06
Cables1	215.77	-0.700597	0.134319	-5.21594	1.8289e-07	1.414e-06
9030619P08Rik	14.6802	-5.08817	0.975614	-5.21535	1.83473e-07	1.41779e-06
Mrpl14	114.837	-0.820366	0.157349	-5.21368	1.85134e-07	1.42989e-06
Fam189b	24.2785	2.36782	0.454311	5.21189	1.86929e-07	1.44302e-06
Rit1	340.715	-0.510593	0.0979773	-5.21134	1.8748e-07	1.44655e-06
Gm9041	151571	-1.30698	0.25085	-5.21023	1.88609e-07	1.45452e-06
Pex10	111.241	-0.839677	0.161216	-5.20839	1.9049e-07	1.46828e-06
Rab15	1446.07	0.611033	0.117369	5.20608	1.92874e-07	1.4859e-06
Fam115a	211.908	-0.754997	0.145095	-5.20348	1.95593e-07	1.50608e-06
Bid	30.4823	2.18847	0.420597	5.20325	1.95828e-07	1.50713e-06
Peg13	358.832	-0.587325	0.112944	-5.20014	1.99139e-07	1.53184e-06
Smarcc2	1448.84	-0.390515	0.0751203	-5.19853	2.0087e-07	1.54437e-06
Ybx1	425.381	0.606706	0.116745	5.19686	2.02684e-07	1.55753e-06
Chchd4	73.4319	1.08339	0.208481	5.19661	2.02958e-07	1.55885e-06
Rpl21	1735.61	0.446147	0.0858722	5.19548	2.04194e-07	1.56755e-06
Cry2	425.386	-0.705765	0.135878	-5.19412	2.05692e-07	1.57825e-06
Oas2	57.8111	1.56163	0.300676	5.19374	2.06115e-07	1.5807e-06
Kif23	14.2597	2.83293	0.545526	5.19302	2.06908e-07	1.58598e-06
Stk39	1214.76	-0.630258	0.12141	-5.19114	2.09007e-07	1.60126e-06
Oxr1	2138.11	-0.58292	0.112297	-5.1909	2.09283e-07	1.60257e-06
Coro1b	677.664	0.413423	0.0796549	5.19017	2.10099e-07	1.60801e-06
5730508B09Rik	60.0169	1.14888	0.221398	5.1892	2.11199e-07	1.61561e-06
Papss1	1855.72	-0.557097	0.107361	-5.18901	2.11419e-07	1.61649e-06
Nars	2837.5	-0.591695	0.114039	-5.18854	2.11946e-07	1.6197e-06
Rasgef1b	96.4737	1.44231	0.278095	5.18639	2.14404e-07	1.63766e-06
Nipsnap1	15.4938	2.33406	0.450185	5.18468	2.16391e-07	1.65201e-06
Ogfod1	278.194	-0.721176	0.139115	-5.18402	2.17154e-07	1.65616e-06
Sod3	36.9971	2.11601	0.408172	5.18411	2.17053e-07	1.65616e-06
Hist1h4h	17.3478	-3.19775	0.617169	-5.18131	2.20333e-07	1.67957e-06
Tnfsf11	4.41577	7.22435	1.39434	5.18121	2.2045e-07	1.67962e-06
Slc22a29	19.4476	-2.04398	0.394541	-5.18066	2.21104e-07	1.68358e-06
Usp16	818.294	-0.541423	0.10451	-5.18058	2.21192e-07	1.68358e-06
Tbc1d19	116.85	-0.753282	0.145422	-5.17996	2.21939e-07	1.68842e-06
[truncated: 21,339 more rows]
