# Supplementary material for: Transcriptomic changes in the lacrimal glands of a Sjogren’s disease animal model highlight key molecular mediators and altered biological functions underpinning glandular inflammation and hypofunction
Source: Front Ophthalmol (Lausanne). 2026 Mar 13;6:1697924. doi: 10.3389/fopht.2026.1697924 (PMC13021454; doi:10.3389/fopht.2026.1697924)
Supplement: Supplementary file 5 [file Table4.xlsx]

## Sheet: sheet 1
Supplementary Table S4. Differential Expression Analysis Results of Dataset Genes Encoding Molecules Involved in the Synthesis/Production of Different Eicosanoids
3-weeks (NOR vs. BALB/c)
Gene Name	Gene Symbol	P value	Adjusted P value	Log2 Fold-change	Molecule Type	Location
prostaglandin E synthase	Ptges	6.52e-10	3.5e-08	1.11	enzyme	Cytoplasm
8-weeks (NOR vs. BALB/c)
Gene Name	Gene Symbol	P value	Adjusted P value	Log2 Fold-change	Molecule Type	Location
prostaglandin E receptor 1	Ptger1	0.0075	0.03	0.5	G-protein coupled receptor	Plasma Membrane
prostaglandin E receptor 2	Ptger2	0.00816	0.04	4.22	G-protein coupled receptor	Plasma Membrane
prostaglandin E receptor 4	Ptger4	0.000163	0.00133	2.65	G-protein coupled receptor	Plasma Membrane
prostaglandin E synthase	Ptges	0.000794	0.00523	0.52	enzyme	Cytoplasm
prostaglandin D2 synthase	Ptgds	0.000783	0.00518	-3.53	enzyme	Cytoplasm
prostaglandin I2 receptor	Ptgir	0.00157	0.00939	2.13	G-protein coupled receptor	Plasma Membrane
thromboxane A synthase 1	Tbxas1	0.000543	0.00379	1.71	enzyme	Plasma Membrane
prostaglandin F2 receptor inhibitor	Ptgfrn	4.02e-06	4.97e-05	0.45	other	Plasma Membrane
16-weeks (NOR vs. BALB/c)
Gene Name	Gene Symbol	P value	Adjusted P value	Log2 Fold-change	Molecule Type	Location
prostaglandin E receptor 1	Ptger1	4.11e-06	2.45e-05	0.83	G-protein coupled receptor	Plasma Membrane
prostaglandin E receptor 2	Ptger2	0.000313	0.00125	4.78	G-protein coupled receptor	Plasma Membrane
prostaglandin E receptor 4	Ptger4	2.05e-08	1.88e-07	3.23	G-protein coupled receptor	Plasma Membrane
prostaglandin-endoperoxide synthase 1 (or COX-1)	Ptgs1	0.00505	0.01	0.91	enzyme	Cytoplasm
prostaglandin-endoperoxide synthase 2 (or COX-2)	Ptgs2	0.00397	0.01	-2.35	enzyme	Cytoplasm
prostaglandin D2 synthase	Ptgds	0.000256	0.00104	-3.27	enzyme	Cytoplasm
prostaglandin I2 receptor	Ptgir	0.00118	0.00405	1.82	G-protein coupled receptor	Plasma Membrane
thromboxane A2 receptor	Tbxa2r	0.00114	0.00393	3.4	G-protein coupled receptor	Plasma Membrane
thromboxane A synthase 1	Tbxas1	1.48e-07	1.17e-06	2.42	enzyme	Plasma Membrane
cysteinyl leukotriene receptor 2	Cysltr2	0.00237	0.00754	5.2	G-protein coupled receptor	Plasma Membrane
