# Supplementary material for: Transcriptomic changes in the lacrimal glands of a Sjogren’s disease animal model highlight key molecular mediators and altered biological functions underpinning glandular inflammation and hypofunction
Source: Front Ophthalmol (Lausanne). 2026 Mar 13;6:1697924. doi: 10.3389/fopht.2026.1697924 (PMC13021454; doi:10.3389/fopht.2026.1697924)
Supplement: Supplementary file 6 [file Table5.xlsx]

## Sheet: Sheet1
Supplementary Table S5. List of Differentially Expressed Analyzed Dataset Genes in the "Synthesis of Lipid" Ingenuity Pathway Analysis Biological Function
										Analyzed genes that passed the cutoffs
Gene Symbol	Entrez Gene Name	P value	Adjusted P value	Log2 Foldchange	Molecule Type	Location
A3GALT2	alpha 1,3-galactosyltransferase 2	8.34e-06	4.71e-05	-1.28	enzyme	Cytoplasm
ABCA7	ATP binding cassette subfamily A member 7	8.82e-12	1.34e-10	1.8	transporter	Plasma Membrane
ABCB1	ATP binding cassette subfamily B member 1	0.0039	0.01	-1.83	transporter	Plasma Membrane
ABCB11	ATP binding cassette subfamily B member 11	0.01	0.03	-1.46	transporter	Plasma Membrane
Abcb1a	ATP-binding cassette, sub-family B member 1A	1.07e-80	1.8e-77	3.69	transporter	Plasma Membrane
ABCG1	ATP binding cassette subfamily G member 1	1.15e-16	3.26e-15	2.31	transporter	Plasma Membrane
ACACB	acetyl-CoA carboxylase beta	3.45e-26	3.05e-24	-1.68	enzyme	Cytoplasm
ACSBG1	acyl-CoA synthetase bubblegum family member 1	1.05e-11	1.56e-10	-2.93	enzyme	Cytoplasm
ADORA2B	adenosine A2b receptor	0.000193	0.000807	-1.41	G-protein coupled receptor	Plasma Membrane
ADRB2	adrenoceptor beta 2	3.25e-05	0.000162	2.19	G-protein coupled receptor	Plasma Membrane
AFDN	afadin, adherens junction formation factor	4.94e-34	9.63e-32	-1.2	other	Nucleus
AGER	advanced glycosylation end-product specific receptor	0.000711	0.00259	2.69	transmembrane receptor	Plasma Membrane
AGMO	alkylglycerol monooxygenase	3.86e-05	0.00019	-1.14	enzyme	Cytoplasm
AGPAT4	1-acylglycerol-3-phosphate O-acyltransferase 4	0.000356	0.00139	1.54	enzyme	Cytoplasm
Akr1c14	aldo-keto reductase family 1, member C14	2.15e-06	1.35e-05	-1.79	enzyme	Cytoplasm
ALDH1A2	aldehyde dehydrogenase 1 family member A2	2.19e-08	2e-07	1.94	enzyme	Cytoplasm
ALDH1A3	aldehyde dehydrogenase 1 family member A3	0.000629	0.00232	-1.19	enzyme	Cytoplasm
Aldh1a7	aldehyde dehydrogenase family 1, subfamily A7	0.00877	0.02	1.05	enzyme	Cytoplasm
ALG1	ALG1 chitobiosyldiphosphodolichol beta-mannosyltransferase	3.6e-14	7.49e-13	-1.06	enzyme	Cytoplasm
ALOX5AP	arachidonate 5-lipoxygenase activating protein	5.91e-11	8.07e-10	2.07	enzyme	Plasma Membrane
APOC1	apolipoprotein C1	8.76e-05	0.000397	1.5	transporter	Extracellular Space
APOE	apolipoprotein E	2.3e-34	4.6e-32	1.82	transporter	Extracellular Space
AR	androgen receptor	1.26e-10	1.65e-09	-1.1	ligand-dependent nuclear receptor	Nucleus
ARRB2	arrestin beta 2	9.83e-15	2.19e-13	2.06	other	Cytoplasm
AVIL	advillin	0.000778	0.0028	-1.88	other	Plasma Membrane
B3GNT5	UDP-GlcNAc:betaGal beta-1,3-N-acetylglucosaminyltransferase 5	2.5e-05	0.000128	5.69	enzyme	Cytoplasm
B4GALT1	beta-1,4-galactosyltransferase 1	2.12e-13	4.05e-12	-1.8	enzyme	Cytoplasm
BAK1	BCL2 antagonist/killer 1	3.07e-09	3.21e-08	1.83	transporter	Cytoplasm
BCL2	BCL2 apoptosis regulator	9.57e-10	1.08e-08	1.84	transporter	Cytoplasm
BMAL2	basic helix-loop-helix ARNT like 2	8.31e-06	4.69e-05	-2.15	transcription regulator	Nucleus
BMP6	bone morphogenetic protein 6	7.03e-13	1.26e-11	-2.9	growth factor	Extracellular Space
BRCA1	BRCA1 DNA repair associated	0.000465	0.00177	1.49	transcription regulator	Nucleus
C3	complement C3	9.18e-10	1.03e-08	1.99	peptidase	Extracellular Space
C5	complement C5	0.000172	0.00073	-3.27	cytokine	Extracellular Space
C5AR2	complement C5a receptor 2	0.00107	0.00372	4.58	G-protein coupled receptor	Plasma Membrane
CACNA1H	calcium voltage-gated channel subunit alpha1 H	0.000438	0.00168	2.12	ion channel	Plasma Membrane
CALML3	calmodulin like 3	1.47e-22	8.74e-21	2.45	other	Cytoplasm
CASP8	caspase 8	1.56e-10	2e-09	1.1	peptidase	Nucleus
CCHCR1	coiled-coil alpha-helical rod protein 1	0.000131	0.000571	-1.57	other	Cytoplasm
Ccl3	C-C motif chemokine ligand 3	0.000155	0.000663	3.99	cytokine	Extracellular Space
CCL5	C-C motif chemokine ligand 5	1.77e-22	1.04e-20	4.29	cytokine	Extracellular Space
CCN1	cellular communication network factor 1	4.23e-11	5.9e-10	-1.92	other	Extracellular Space
CD4	CD4 molecule	8.33e-49	4.09e-46	5.79	transmembrane receptor	Plasma Membrane
CD40	CD40 molecule	2.97e-05	0.00015	4.74	transmembrane receptor	Plasma Membrane
CD40LG	CD40 ligand	0.00386	0.01	4.76	cytokine	Extracellular Space
CD74	CD74 molecule	4.23e-37	1.04e-34	3.49	transmembrane receptor	Plasma Membrane
CD83	CD83 molecule	2.31e-21	1.21e-19	2.9	transmembrane receptor	Plasma Membrane
Ceacam1/Ceacam2	CEA cell adhesion molecule 1	9.03e-93	1.72e-89	8.05	other	Plasma Membrane
CERK	ceramide kinase	2.34e-12	3.91e-11	2.48	kinase	Plasma Membrane
CERS3	ceramide synthase 3	0.00134	0.00454	-1.56	transcription regulator	Nucleus
CERS4	ceramide synthase 4	1.86e-08	1.71e-07	2.07	transcription regulator	Cytoplasm
CERS6	ceramide synthase 6	5.87e-05	0.000277	1.85	transcription regulator	Nucleus
CLEC7A	C-type lectin domain containing 7A	6.42e-09	6.41e-08	2.44	transmembrane receptor	Plasma Membrane
CNR2	cannabinoid receptor 2	2.86e-10	3.51e-09	4.18	G-protein coupled receptor	Plasma Membrane
COTL1	coactosin like F-actin binding protein 1	7.15e-28	7.1e-26	2.92	other	Cytoplasm
CXCL12	C-X-C motif chemokine ligand 12	1.54e-20	7.46e-19	1.08	cytokine	Extracellular Space
CYP1B1	cytochrome P450 family 1 subfamily B member 1	1.27e-07	1.02e-06	2.87	enzyme	Cytoplasm
CYP46A1	cytochrome P450 family 46 subfamily A member 1	4.67e-09	4.73e-08	-3.92	enzyme	Cytoplasm
CYP4F2	cytochrome P450 family 4 subfamily F member 2	2.07e-17	6.74e-16	5.58	enzyme	Cytoplasm
DCLK1	doublecortin like kinase 1	0.00419	0.01	1.24	kinase	Plasma Membrane
DEGS2	- -	5.52e-17	1.63e-15	4.59	enzyme	Cytoplasm
DGKD	diacylglycerol kinase delta	1.35e-08	1.27e-07	1.09	kinase	Cytoplasm
DGKG	diacylglycerol kinase gamma	5.39e-11	7.4e-10	-1.07	kinase	Cytoplasm
DKKL1	dickkopf like acrosomal protein 1	0.00344	0.01	4.8	other	Extracellular Space
EBF1	EBF transcription factor 1	0.000393	0.00152	1.41	transcription regulator	Nucleus
EGF	epidermal growth factor	1.08e-20	5.32e-19	-1.16	growth factor	Extracellular Space
EGR1	early growth response 1	0.000133	0.00058	-2.07	transcription regulator	Nucleus
ELOVL5	ELOVL fatty acid elongase 5	3.58e-12	5.84e-11	1.33	enzyme	Cytoplasm
ELOVL6	- -	3.1e-05	0.000156	1.13	enzyme	Cytoplasm
ENPP2	ectonucleotide pyrophosphatase/phosphodiesterase 2	1.5e-18	5.66e-17	2.29	enzyme	Plasma Membrane
ERBB4	erb-b2 receptor tyrosine kinase 4	0.00987	0.03	-1.24	kinase	Plasma Membrane
ERLIN1	ER lipid raft associated 1	1.67e-20	8.05e-19	-1.13	other	Plasma Membrane
ERRFI1	ERBB receptor feedback inhibitor 1	8.4e-24	5.55e-22	-1.77	other	Cytoplasm
ESR2	estrogen receptor 2	4.02e-07	2.92e-06	-1.88	ligand-dependent nuclear receptor	Nucleus
ETV1	ETS variant transcription factor 1	4.81e-47	2.09e-44	-1.5	transcription regulator	Nucleus
F2	coagulation factor II, thrombin	0.000202	0.000841	-1.88	peptidase	Extracellular Space
F2RL1	F2R like trypsin receptor 1	4.34e-06	2.58e-05	1.43	G-protein coupled receptor	Plasma Membrane
FABP5	fatty acid binding protein 5	5.94e-20	2.65e-18	2.67	transporter	Cytoplasm
FADS1	fatty acid desaturase 1	1.72e-06	1.1e-05	1.49	enzyme	Plasma Membrane
FADS2	fatty acid desaturase 2	7.42e-05	0.000341	1.89	enzyme	Plasma Membrane
FADS3	fatty acid desaturase 3	0.01	0.03	1.43	enzyme	Plasma Membrane
FASLG	Fas ligand	0.000773	0.00279	5.17	cytokine	Extracellular Space
FCER1G	Fc epsilon receptor Ig	8.11e-13	1.43e-11	2.18	transmembrane receptor	Plasma Membrane
FCGR1A	Fc gamma receptor Ia	2.36e-10	2.95e-09	2.46	transmembrane receptor	Plasma Membrane
FDFT1	farnesyl-diphosphate farnesyltransferase 1	6.96e-09	6.9e-08	1.98	enzyme	Cytoplasm
FFAR2	free fatty acid receptor 2	0.00236	0.00751	3.37	G-protein coupled receptor	Plasma Membrane
FFAR4	free fatty acid receptor 4	0.01	0.04	3.54	G-protein coupled receptor	Plasma Membrane
FGR	FGR proto-oncogene, Src family tyrosine kinase	1.51e-14	3.28e-13	3.33	kinase	Nucleus
FMO3	flavin containing dimethylaniline monoxygenase 3	6.92e-28	6.92e-26	-3.2	enzyme	Cytoplasm
FUT1	fucosyltransferase 1 (H blood group)	0.02	0.05	2.65	enzyme	Cytoplasm
FYN	FYN proto-oncogene, Src family tyrosine kinase	2.04e-19	8.58e-18	1.94	kinase	Plasma Membrane
GAD1	glutamate decarboxylase 1	3.5e-06	2.12e-05	5.68	enzyme	Cytoplasm
GGT1	gamma-glutamyltransferase 1	3.4e-16	8.98e-15	-1.67	enzyme	Plasma Membrane
GGT5	gamma-glutamyltransferase 5	1.86e-06	1.18e-05	1.69	enzyme	Plasma Membrane
GPAT2	glycerol-3-phosphate acyltransferase 2, mitochondrial	0.0028	0.00871	-1.91	enzyme	Cytoplasm
GPAT3	glycerol-3-phosphate acyltransferase 3	1.64e-12	2.8e-11	-1.52	enzyme	Cytoplasm
GPC1	glypican 1	0.00464	0.01	1.44	transmembrane receptor	Plasma Membrane
GPR146	G protein-coupled receptor 146	2.47e-07	1.86e-06	1.24	G-protein coupled receptor	Plasma Membrane
GRK2	G protein-coupled receptor kinase 2	6.54e-16	1.66e-14	1.26	kinase	Cytoplasm
GRP	gastrin releasing peptide	0.00307	0.00946	-1.41	growth factor	Extracellular Space
HDC	histidine decarboxylase	6.43e-05	0.000299	-1.47	enzyme	Cytoplasm
HINT2	histidine triad nucleotide binding protein 2	8.85e-10	1e-08	-1.06	enzyme	Cytoplasm
HPGDS	hematopoietic prostaglandin D synthase	0.000202	0.000842	1.17	enzyme	Cytoplasm
HSD11B1	hydroxysteroid 11-beta dehydrogenase 1	3.19e-06	1.94e-05	1.56	enzyme	Cytoplasm
HSD17B11	hydroxysteroid 17-beta dehydrogenase 11	2.85e-17	8.95e-16	-1.18	enzyme	Cytoplasm
HSD17B7	hydroxysteroid 17-beta dehydrogenase 7	0.000597	0.00222	1.74	enzyme	Cytoplasm
IFNG	interferon gamma	0.000565	0.00211	6.16	cytokine	Extracellular Space
IGF2	insulin like growth factor 2	0.00964	0.03	1.02	growth factor	Extracellular Space
IGFBP2	insulin like growth factor binding protein 2	9.92e-10	1.11e-08	1.13	other	Extracellular Space
IGFBP4	insulin like growth factor binding protein 4	1.19e-10	1.55e-09	1.18	other	Extracellular Space
IL15	interleukin 15	0.00282	0.00875	1.32	cytokine	Extracellular Space
IL16	interleukin 16	2.69e-24	1.93e-22	3.5	cytokine	Extracellular Space
IL18	interleukin 18	0.00388	0.01	1.46	cytokine	Extracellular Space
IL18RAP	interleukin 18 receptor accessory protein	9.72e-08	7.92e-07	3.82	transmembrane receptor	Plasma Membrane
IL33	interleukin 33	3.99e-06	2.39e-05	1.21	cytokine	Extracellular Space
INHA	inhibin subunit alpha	6.31e-16	1.61e-14	-1.29	growth factor	Extracellular Space
INPP4B	inositol polyphosphate-4-phosphatase type II B	2.8e-07	2.09e-06	3.26	phosphatase	Cytoplasm
INPP5D	inositol polyphosphate-5-phosphatase D	2.24e-36	5.15e-34	3.35	phosphatase	Cytoplasm
ITGB2	integrin subunit beta 2	2.19e-23	1.37e-21	3.19	transmembrane receptor	Plasma Membrane
JAK2	Janus kinase 2	1.93e-09	2.09e-08	1.07	kinase	Cytoplasm
KAT2B	lysine acetyltransferase 2B	1.29e-21	6.97e-20	-1.04	enzyme	Nucleus
KLF5	KLF transcription factor 5	0.00156	0.00519	-1.19	transcription regulator	Nucleus
LBR	lamin B receptor	3.79e-08	3.31e-07	1.12	enzyme	Nucleus
LDLR	low density lipoprotein receptor	0.0019	0.0062	1.15	transporter	Plasma Membrane
LEPR	leptin receptor	1.23e-20	6.01e-19	-1.61	transmembrane receptor	Plasma Membrane
LGALS9	galectin 9	8.77e-09	8.56e-08	1.72	other	Plasma Membrane
LIPA	lipase A, lysosomal acid type	3.64e-10	4.41e-09	1.24	enzyme	Cytoplasm
LPCAT1	lysophosphatidylcholine acyltransferase 1	8.32e-11	1.11e-09	2.59	enzyme	Cytoplasm
LPCAT2	lysophosphatidylcholine acyltransferase 2	7.95e-14	1.58e-12	2.66	enzyme	Cytoplasm
LPCAT4	lysophosphatidylcholine acyltransferase 4	3.14e-06	1.92e-05	2.33	enzyme	Cytoplasm
LRAT	lecithin retinol acyltransferase	5.56e-05	0.000264	-1.6	enzyme	Cytoplasm
LYN	LYN proto-oncogene, Src family tyrosine kinase	5.15e-12	8.14e-11	1.27	kinase	Cytoplasm
MAP3K14	mitogen-activated protein kinase kinase kinase 14	1.12e-15	2.77e-14	2.24	kinase	Cytoplasm
ME1	malic enzyme 1	1.05e-28	1.15e-26	-1.3	enzyme	Cytoplasm
ME2	malic enzyme 2	1.4e-07	1.12e-06	1.38	enzyme	Cytoplasm
MGST2	microsomal glutathione S-transferase 2	0.000334	0.00132	5.33	enzyme	Cytoplasm
MLXIPL	MLX interacting protein like	1.48e-05	7.96e-05	-1.26	transcription regulator	Nucleus
MTMR7	myotubularin related protein 7	0.02	0.04	-1.25	phosphatase	Cytoplasm
Mup1 (includes others)	major urinary protein 1	5.61e-05	0.000266	-1.35	other	Extracellular Space
MVD	mevalonate diphosphate decarboxylase	1.13e-05	6.2e-05	1.24	enzyme	Cytoplasm
MYO5A	myosin VA	5.81e-12	9.07e-11	1.69	enzyme	Cytoplasm
MZB1	marginal zone B and B1 cell specific protein	2.85e-24	2.03e-22	3.72	other	Extracellular Space
NCAPG	- -	0.000803	0.00289	2.12	other	Nucleus
NCS1	neuronal calcium sensor 1	2.03e-08	1.86e-07	-2.37	other	Plasma Membrane
NEU3	neuraminidase 3	0.000332	0.00131	1.96	enzyme	Plasma Membrane
NFATC2	nuclear factor of activated T cells 2	4.14e-10	4.98e-09	1.79	transcription regulator	Nucleus
NGFR	nerve growth factor receptor	0.02	0.05	1.37	transmembrane receptor	Plasma Membrane
NPC2	NPC intracellular cholesterol transporter 2	1.16e-10	1.52e-09	1.24	transporter	Extracellular Space
NR1H3	nuclear receptor subfamily 1 group H member 3	4.88e-10	5.78e-09	2.02	ligand-dependent nuclear receptor	Nucleus
NRG1	neuregulin 1	9.99e-27	9.14e-25	-3.33	growth factor	Plasma Membrane
NTN1	netrin 1	9.27e-17	2.65e-15	-1.18	growth factor	Extracellular Space
ORAI2	ORAI calcium release-activated calcium modulator 2	1.33e-14	2.9e-13	3.65	ion channel	Plasma Membrane
OSBPL7	oxysterol binding protein like 7	0.000264	0.00107	1.53	other	Cytoplasm
OSM	oncostatin M	0.0033	0.01	2.59	cytokine	Extracellular Space
P2RY12	purinergic receptor P2Y12	8.91e-05	0.000403	2.05	G-protein coupled receptor	Plasma Membrane
PAQR3	- -	4.52e-11	6.28e-10	3.99	other	Cytoplasm
PDE3B	phosphodiesterase 3B	8.37e-13	1.47e-11	1.54	enzyme	Cytoplasm
PGF	placental growth factor	1.3e-14	2.85e-13	-1.35	growth factor	Extracellular Space
PIK3CD	phosphatidylinositol-4,5-bisphosphate 3-kinase catalytic subunit delta	4.54e-35	9.72e-33	3.71	kinase	Cytoplasm
PIK3CG	phosphatidylinositol-4,5-bisphosphate 3-kinase catalytic subunit gamma	6.16e-09	6.16e-08	1.73	kinase	Cytoplasm
PIP5K1C	phosphatidylinositol-4-phosphate 5-kinase type 1 gamma	5.58e-09	5.6e-08	1.25	kinase	Plasma Membrane
PITPNM1	phosphatidylinositol transfer protein membrane associated 1	8.14e-12	1.24e-10	1.92	transporter	Cytoplasm
Pla2g2d	phospholipase A2, group IID	2.57e-15	6.13e-14	2.7	enzyme	Unknown
PLA2G4F	phospholipase A2 group IVF	0.00468	0.01	3.56	enzyme	Cytoplasm
PLCB1	phospholipase C beta 1	4.1e-09	4.19e-08	1.72	enzyme	Cytoplasm
PLCG2	phospholipase C gamma 2	1.24e-14	2.73e-13	1.57	enzyme	Cytoplasm
PLIN1	perilipin 1	0.00688	0.02	1.37	other	Cytoplasm
Plscr1	phospholipid scramblase 1	0.00465	0.01	1.24	transporter	Plasma Membrane
PMVK	phosphomevalonate kinase	9.68e-18	3.26e-16	1.78	kinase	Cytoplasm
PNPLA3	patatin like phospholipase domain containing 3	0.000965	0.0034	1.3	enzyme	Cytoplasm
PPARD	peroxisome proliferator activated receptor delta	6.07e-05	0.000285	1.27	ligand-dependent nuclear receptor	Nucleus
PRKCA	protein kinase C alpha	1.31e-18	4.96e-17	-1.49	kinase	Cytoplasm
PRKCB	protein kinase C beta	3.24e-27	3.1e-25	3.15	kinase	Cytoplasm
PRKD2	protein kinase D2	1.85e-15	4.48e-14	1.98	kinase	Cytoplasm
PRKD3	protein kinase D3	4.58e-07	3.29e-06	1.05	kinase	Nucleus
PRLR	prolactin receptor	7.71e-05	0.000353	-1.08	transmembrane receptor	Plasma Membrane
PTAFR	platelet activating factor receptor	5.99e-09	6.01e-08	2.27	G-protein coupled receptor	Plasma Membrane
PTGDS	prostaglandin D2 synthase	0.000256	0.00104	-3.27	enzyme	Cytoplasm
PTGER2	prostaglandin E receptor 2	0.000313	0.00125	4.78	G-protein coupled receptor	Plasma Membrane
PTGS2	prostaglandin-endoperoxide synthase 2	0.00397	0.01	-2.35	enzyme	Cytoplasm
PTPN6	protein tyrosine phosphatase non-receptor type 6	2.04e-24	1.48e-22	2.02	phosphatase	Cytoplasm
PTPN7	protein tyrosine phosphatase non-receptor type 7	1.65e-20	7.98e-19	4.59	phosphatase	Cytoplasm
PTX3	pentraxin 3	0.00013	0.000567	-2.82	other	Extracellular Space
RARRES2	retinoic acid receptor responder 2	0.00315	0.00967	1.03	transmembrane receptor	Plasma Membrane
RASGRP2	RAS guanyl releasing protein 2	5.97e-25	4.65e-23	4	other	Cytoplasm
Rdh1 (includes others)	retinol dehydrogenase 1 (all trans)	0.01	0.03	3.66	enzyme	Cytoplasm
RELB	RELB proto-oncogene, NF-kB subunit	5.34e-13	9.65e-12	1.79	transcription regulator	Nucleus
RGR	retinal G protein coupled receptor	2.25e-05	0.000116	-5.22	G-protein coupled receptor	Plasma Membrane
RGS2	regulator of G protein signaling 2	1.03e-13	2.01e-12	1.62	enzyme	Nucleus
S1PR1	sphingosine-1-phosphate receptor 1	2.56e-17	8.15e-16	2.68	G-protein coupled receptor	Plasma Membrane
S1PR2	sphingosine-1-phosphate receptor 2	0.000547	0.00206	1.23	G-protein coupled receptor	Plasma Membrane
S1PR3	sphingosine-1-phosphate receptor 3	8.07e-08	6.68e-07	1.82	G-protein coupled receptor	Plasma Membrane
S1PR4	sphingosine-1-phosphate receptor 4	5.6e-14	1.13e-12	5.45	G-protein coupled receptor	Plasma Membrane
SERPINE2	serpin family E member 2	9.55e-09	9.27e-08	1.65	other	Extracellular Space
SGMS2	sphingomyelin synthase 2	1.67e-14	3.62e-13	-1.44	enzyme	Plasma Membrane
SH3KBP1	SH3 domain containing kinase binding protein 1	3.68e-21	1.9e-19	2.27	other	Cytoplasm
SLC27A2	solute carrier family 27 member 2	2.51e-12	4.16e-11	-1.03	transporter	Cytoplasm
SLC44A3	solute carrier family 44 member 3	6.66e-06	3.82e-05	-1.17	transporter	Plasma Membrane
Smpd5	sphingomyelin phosphodiesterase 5	0.00134	0.00453	2.37	enzyme	Cytoplasm
SOCS1	suppressor of cytokine signaling 1	0.000154	0.000659	3.2	other	Cytoplasm
ST3GAL2	ST3 beta-galactoside alpha-2,3-sialyltransferase 2	0.000116	0.000513	1	enzyme	Cytoplasm
ST3GAL3	ST3 beta-galactoside alpha-2,3-sialyltransferase 3	2.1e-05	0.000109	1.9	enzyme	Cytoplasm
St6galnac1	ST6 (alpha-N-acetyl-neuraminyl-2,3-beta-galactosyl-1,3)-N-acetylgalactosaminide alpha-2,6-sialyltransferase 1	1.4e-30	1.78e-28	2.29	enzyme	Cytoplasm
ST6GALNAC6	ST6 N-acetylgalactosaminide alpha-2,6-sialyltransferase 6	2.06e-05	0.000107	1.46	enzyme	Cytoplasm
ST8SIA1	ST8 alpha-N-acetyl-neuraminide alpha-2,8-sialyltransferase 1	4.06e-05	0.000198	3.7	enzyme	Cytoplasm
ST8SIA4	ST8 alpha-N-acetyl-neuraminide alpha-2,8-sialyltransferase 4	3.05e-09	3.19e-08	2.36	enzyme	Cytoplasm
STARD4	StAR related lipid transfer domain containing 4	2.9e-05	0.000147	2.16	transporter	Cytoplasm
STK26	serine/threonine kinase 26	8.4e-05	0.000381	1.57	kinase	Nucleus
SYK	spleen associated tyrosine kinase	6.16e-32	9.45e-30	2.88	kinase	Cytoplasm
TAC1	tachykinin precursor 1	0.00222	0.00712	1.41	other	Extracellular Space
TACR1	tachykinin receptor 1	5.15e-05	0.000247	2.02	G-protein coupled receptor	Plasma Membrane
TBXA2R	thromboxane A2 receptor	0.00114	0.00393	3.4	G-protein coupled receptor	Plasma Membrane
TBXAS1	thromboxane A synthase 1	1.48e-07	1.17e-06	2.42	enzyme	Plasma Membrane
TFEB	transcription factor EB	2.25e-06	1.41e-05	1.1	transcription regulator	Nucleus
TGFB1	transforming growth factor beta 1	1.96e-09	2.11e-08	1.87	growth factor	Extracellular Space
TLR2	toll like receptor 2	1.26e-12	2.18e-11	2.16	transmembrane receptor	Plasma Membrane
TNF	tumor necrosis factor	0.000192	0.000807	1.92	cytokine	Extracellular Space
TNFRSF1B	TNF receptor superfamily member 1B	3.31e-20	1.54e-18	2.62	transmembrane receptor	Plasma Membrane
TNFSF10	TNF superfamily member 10	1.59e-05	8.48e-05	1.42	cytokine	Extracellular Space
TP53	tumor protein p53	2.12e-08	1.94e-07	1.06	transcription regulator	Nucleus
TRERF1	transcriptional regulating factor 1	1.68e-05	8.93e-05	1.88	transcription regulator	Nucleus
TREX1	three prime repair exonuclease 1	7.52e-09	7.43e-08	1.51	enzyme	Nucleus
TRPV2	transient receptor potential cation channel subfamily V member 2	2.53e-17	8.08e-16	2.92	ion channel	Plasma Membrane
UCN2	urocortin 2	0.000336	0.00132	-1.45	other	Extracellular Space
UGCG	UDP-glucose ceramide glucosyltransferase	1.1e-08	1.05e-07	1.17	enzyme	Cytoplasm
UGT8	UDP glycosyltransferase 8	0.000839	0.003	1.92	enzyme	Cytoplasm
VAV1	vav guanine nucleotide exchange factor 1	4.02e-21	2.06e-19	3.41	transcription regulator	Nucleus
VEGFA	vascular endothelial growth factor A	4.03e-50	2.19e-47	-1.64	growth factor	Extracellular Space
VIM	vimentin	3.94e-17	1.2e-15	1.87	other	Cytoplasm
VTN	vitronectin	0.000189	0.000796	1.34	other	Extracellular Space
WNT1	Wnt family member 1	0.02	0.05	-3.88	cytokine	Extracellular Space
WNT4	Wnt family member 4	4.39e-10	5.24e-09	1.98	cytokine	Extracellular Space
WNT5A	Wnt family member 5A	1.22e-09	1.36e-08	3.3	growth factor	Extracellular Space
XDH	xanthine dehydrogenase	7.05e-09	6.98e-08	1.1	enzyme	Cytoplasm
