# Supplementary material for: Transcriptomic changes in the lacrimal glands of a Sjogren’s disease animal model highlight key molecular mediators and altered biological functions underpinning glandular inflammation and hypofunction
Source: Front Ophthalmol (Lausanne). 2026 Mar 13;6:1697924. doi: 10.3389/fopht.2026.1697924 (PMC13021454; doi:10.3389/fopht.2026.1697924)
Supplement: Supplementary file 7 [file Table6.xlsx]

## Sheet: Sheet0
Supplementary Table S6. Molecules Commonly Differentially Expressed in chronically Inflamed Lacrimal Glands at the Gene and Protein Level Based on the Present Transcriptomic Study and our Previous Proteomic Study. Data table generated and downloaded using the QIAGEN Ingenuity Pathway Analysis Software.
				Transcriptomic Data (NOR vs BALB/c)		Proteomic Data (NOR vs BALB/c)
Symbol	Entrez Gene Name	Gene Symbol	Protein ID	Log2 foldchange	Adjusted P value	Log2 foldchange	Adjusted P value	Location	Type(s)	Biomarker Application(s)	Drug(s)	Entrez Gene ID for Human	Entrez Gene ID for Mouse	Entrez Gene ID for Rat
ABCD3	ATP binding cassette subfamily D member 3	Abcd3	P55096	-0.629	8.73e-07	-1.118	4.27e-06	Cytoplasm	transporter			5825	19299	25270
ABHD12	abhydrolase domain containing 12, lysophospholipase	Abhd12	Q99LR1	0.389	1.73e-05	2.931	4.03e-07	Plasma Membrane	enzyme			26090	76192	499913
ACAD10	acyl-CoA dehydrogenase family member 10	Acad10	Q8K370	-1.157	4.91e-12	-1.098	0.0129	Cytoplasm	enzyme			80724	71985	304500
ACOT9	acyl-CoA thioesterase 9	Acot9	Q9R0X4	0.963	4.77e-05	3.395	3.64e-08	Cytoplasm	enzyme			23597	56360	302640
ACSF2	acyl-CoA synthetase family member 2	Acsf2	Q8VCW8	0.786	0.00216	2.406	4.93e-11	Cytoplasm	enzyme	unspecified application		80221	264895	619561
ACTA2	actin alpha 2, smooth muscle	Acta2	P62737	0.595	1.36e-05	2.529	4.81e-34	Cytoplasm	other	efficacy		59	11475	81633
ACTB	actin beta	Actb	P60710	1.17	1.44e-09	1.178	0.0252	Cytoplasm	enzyme			60	11461	81822
ACTG1	actin gamma 1	Actg1	P63260	-0.573	0.0111	1.514	5.65e-28	Cytoplasm	other	unspecified application		71	11465	287876
ACTL6A	actin like 6A	Actl6a	Q9Z2N8	0.302	0.0259	1.572	5.34e-06	Nucleus	other			86	56456	361925
ACTR2	actin related protein 2	Actr2	P61161	0.402	1.82e-07	2.219	5.34e-16	Plasma Membrane	other			10097	66713	289820
ACTR3	actin related protein 3	Actr3	Q99JY9	0.983	3.42e-16	1.983	9.54e-13	Plasma Membrane	other	diagnosis		10096	74117	81732
ACTR1A	actin related protein 1A	Actr1a	P61164	0.221	0.0126	1.075	0.0106	Cytoplasm	other			10121	54130	294010
ADD1	adducin 1	Add1	Q9QYC0	0.398	0.000349	2.062	3.17e-09	Cytoplasm	other			118	11518	24170
ADH1C	alcohol dehydrogenase 1C (class I), gamma polypeptide	Adh1	P00329	0.991	4.06e-12	2.645	1.68e-14	Cytoplasm	enzyme		fomepizole	126	11522	24172
ADHFE1	alcohol dehydrogenase iron containing 1	Adhfe1	Q8R0N6	-1.912	1.42e-50	0.992	0.00667	Cytoplasm	enzyme			137872	76187	362474
ALAD	aminolevulinate dehydratase	Alad	P10518	-0.768	4.48e-10	1.754	0.000193	Cytoplasm	enzyme		delta-aminolevulinic acid	210	17025	25374
ALDH1L1	aldehyde dehydrogenase 1 family member L1	Aldh1l1	Q8R0Y6	-0.799	4.33e-06	-1.494	0.00457	Cytoplasm	enzyme			10840	107747	64392
ALDH1L2	aldehyde dehydrogenase 1 family member L2	Aldh1l2	Q8K009	-1.384	1.06e-05	-1.754	7.07e-08	Cytoplasm	enzyme			160428	216188	299699
Aldh3a2	aldehyde dehydrogenase family 3, subfamily A2	Aldh3a2	P47740	0.846	4.8e-14	1.018	2.8e-10	Cytoplasm	enzyme				11671
ALDH9A1	aldehyde dehydrogenase 9 family member A1	Aldh9a1	Q9JLJ2	-0.649	8.49e-09	-1.008	1.6e-10	Cytoplasm	enzyme			223	56752	64040
ALG2	ALG2 alpha-1,3/1,6-mannosyltransferase	Alg2	Q9DBE8	-0.294	0.0478	-0.826	0.0105	Cytoplasm	enzyme			85365	56737	313231
ALYREF	Aly/REF export factor	Alyref	O08583	0.523	0.00796	3.758	2.38e-07	Nucleus	transcription regulator			10189	21681	690585
ANP32A	acidic nuclear phosphoprotein 32 family member A	Anp32a	O35381	0.435	0.000345	2.962	2.71e-05	Cytoplasm	other			8125	11737	25379
ANXA2	annexin A2	Anxa2	P07356	1.268	2.77e-08	2.348	1.6e-42	Plasma Membrane	other	diagnosis,unspecified application		302	12306	56611
ANXA3	annexin A3	Anxa3	O35639	0.773	0.0232	2.802	1.37e-05	Cytoplasm	enzyme	diagnosis,unspecified application		306	11745	25291
ANXA4	annexin A4	Anxa4	P97429	1.6	7.78e-15	2.674	9.48e-21	Plasma Membrane	other			307	11746	79124
APEX1	apurinic/apyrimidinic endodeoxyribonuclease 1	Apex1	P28352	0.891	0.0286	2.259	0.0163	Nucleus	enzyme		lucanthone, E 3330	328	11792	79116
APIP	APAF1 interacting protein	Apip	Q9WVQ5	-1.513	3.17e-22	-2.071	9.53e-09	Cytoplasm	enzyme			51074	56369	295961
APOE	apolipoprotein E	Apoe	P08226	1.821	4.6e-32	-1.332	0.0225	Extracellular Space	transporter	diagnosis,efficacy,prognosis,unspecified application		348	11816	25728
ARFGAP3	ARF GTPase activating protein 3	Arfgap3	Q9D8S3	-0.378	0.00203	-0.874	0.000233	Cytoplasm	transporter			26286	66251	503165
ARG1	arginase 1	Arg1	Q61176	-3.345	1.24e-58	-4.907	2.71e-25	Cytoplasm	enzyme	unspecified application	OATD-02	383	11846	29221
ARHGAP17	Rho GTPase activating protein 17	Arhgap17	Q3UIA2	0.8	1.29e-07	2.382	0.00728	Cytoplasm	other			55114	70497	63994
ARHGDIB	Rho GDP dissociation inhibitor beta	Arhgdib	Q61599	3.615	1.2e-22	5.793	1.84e-11	Cytoplasm	enzyme	diagnosis		397	11857	362456
ARHGEF1	Rho guanine nucleotide exchange factor 1	Arhgef1	Q61210	1.508	1.26e-21	2.951	0.000233	Cytoplasm	other	unspecified application		9138	16801	60323
ARPC2	actin related protein 2/3 complex subunit 2	Arpc2	Q9CVB6	0.627	3.27e-06	2.48	5.8e-13	Cytoplasm	other			10109	76709	301511
ARPC4	actin related protein 2/3 complex subunit 4	Arpc4	P59999	0.983	4.49e-10	2.887	4.5e-08	Cytoplasm	other			10093	68089	297518
ARPC5	actin related protein 2/3 complex subunit 5	Arpc5	Q9CPW4	0.526	5.33e-05	2.274	6.45e-08	Cytoplasm	other	unspecified application		10092	67771	360854
ARPC1B	actin related protein 2/3 complex subunit 1B	Arpc1b	Q9WV32	0.955	1.15e-23	2.298	2.33e-16	Cytoplasm	other			10095	11867	54227
ASNS	asparagine synthetase (glutamine-hydrolyzing)	Asns	Q61024	-1.048	8.35e-11	-1.384	0.000169	Cytoplasm	enzyme			440	27053	25612
ASPH	aspartate beta-hydroxylase	Asph	Q8BSY0	-0.684	3.43e-07	-1.014	0.0159	Cytoplasm	enzyme			444	65973	312981
ATL2	atlastin GTPase 2	Atl2	Q6PA06	-1.237	3.19e-32	-1.213	0.00238	Cytoplasm	enzyme			64225	56298	298757
ATP1B3	ATPase Na+/K+ transporting subunit beta 3	Atp1b3	P97370	0.648	1.97e-10	1.527	0.000916	Plasma Membrane	transporter			483	11933	25390
ATP6V1B2	ATPase H+ transporting V1 subunit B2	Atp6v1b2	P62814	-0.254	0.0288	1.226	0.000281	Cytoplasm	transporter	unspecified application	gallium nitrate	526	11966	117596
ATP6V1C1	ATPase H+ transporting V1 subunit C1	Atp6v1c1	Q9Z1G3	-0.376	0.000969	1.187	0.0268	Cytoplasm	transporter			528	66335	299971
B2M	beta-2-microglobulin	B2m	P01887	1.338	0.00343	2.663	1.12e-06	Plasma Membrane	transmembrane receptor	disease progression,efficacy,safety,unspecified application	4'-iodo-4'-deoxydoxorubicin	567	12010	24223
B4GALNT1	beta-1,4-N-acetyl-galactosaminyltransferase 1	B4galnt1	Q09200	-0.26	0.00583	-1.517	0.000258	Cytoplasm	enzyme	diagnosis,prognosis		2583	14421	64828
B4GALT1	beta-1,4-galactosyltransferase 1	B4galt1	P15535	-1.8	4.05e-12	-2.531	8.55e-13	Cytoplasm	enzyme	diagnosis		2683	14595	24390
BDH1	3-hydroxybutyrate dehydrogenase 1	Bdh1	Q80XN0	0.392	0.0166	1.481	0.00137	Cytoplasm	enzyme			622	71911	117099
BGN	biglycan	Bgn	P28653	1.68	3.62e-14	2.844	4.24e-10	Extracellular Space	other			633	12111	25181
BLVRA	biliverdin reductase A	Blvra	Q9CY64	0.743	0.00128	2.082	0.000187	Cytoplasm	enzyme			644	109778	116599
BLVRB	biliverdin reductase B	Blvrb	Q923D2	0.837	7.25e-05	1.123	0.000136	Cytoplasm	enzyme			645	233016	292737
C11orf54	chromosome 11 open reading frame 54	4931406C07Rik	Q91V76	-0.301	0.0364	-1.284	2.42e-10	Nucleus	enzyme			28970	70984	363016
CA6	carbonic anhydrase 6	Car6	P18761	-2.065	1.38e-41	-1.882	0.00367	Extracellular Space	enzyme		hydrochlorothiazide, trichloromethiazide, benzthiazide, sulfacetamide, topiramate, SAR566658, chlorothiazide, chlorthalidone, acetazolamide, methazolamide	765	12353	298657
CAP1	cyclase associated actin cytoskeleton regulatory protein 1	Cap1	P40124	0.69	3.09e-10	1.696	9.54e-13	Plasma Membrane	other			10487	12331	64185
CAPG	capping actin protein, gelsolin like	Capg	P24452	0.987	0.000102	3.138	1.87e-07	Nucleus	other			822	12332	297339
CAPN1	calpain 1	Capn1	O35350	0.366	0.0229	1.158	0.000888	Cytoplasm	peptidase		alicapistat, BLD-2660	823	12333	29153
CAPZB	capping actin protein of muscle Z-line subunit beta	Capzb	P47757	0.707	9.56e-10	1.475	4.13e-09	Cytoplasm	other		vacuolin-1	832	12345	298584
CBR3	carbonyl reductase 3	Cbr3	Q8K354	-0.738	0.0158	-1.085	0.017	Cytoplasm	enzyme			874	109857	304078
CCDC47	coiled-coil domain containing 47	Ccdc47	Q9D024	-0.3	0.00158	1.053	0.0186	Extracellular Space	other			57003	67163	303606
CCT6A	chaperonin containing TCP1 subunit 6A	Cct6a	P80317	-0.369	0.000513	1.035	2.38e-07	Cytoplasm	other			908	12466	288620
CD47	CD47 molecule	Cd47	Q61735	1.144	5.17e-11	3.228	1.27e-06	Plasma Membrane	other	unspecified application	lemzoparlimab, magrolimab, TTI-622, BAT7104, AO-176, ISB 1442, LB101, PT886, ALX148, timdarpacept, gentulizumab, VT1021, CPO107, PF-07257876, IBI322, anti-CD47 monoclonal antibody, PT217, CC-90002, MIL95, ZL-1201, NI-1801, TG-1801, STI-6643, IMM2902, 6MW3211, IMC-002, HMPL-A83, SGN-CD47M, recombinant fusion protein IMM01, HX009, IMM2520, IMM0306, DSP107, letaplimab, TTI-621, SL-172154	961	16423
CD48	CD48 molecule	Cd48	P18181	3.065	1.45e-14	2.081	8.13e-09	Plasma Membrane	other		SGN-CD48A	962	12506	245962
CD74	CD74 molecule	Cd74	P04441	3.488	1.04e-34	2.125	0.00196	Plasma Membrane	transmembrane receptor		milatuzumab, milatuzumab-doxorubicin antibody-drug conjugate	972	16149	25599
CD82	CD82 molecule	Cd82	P40237	-0.221	0.0164	-0.842	0.0396	Plasma Membrane	other			3732	12521	83628
CDC42	cell division cycle 42	Cdc42	P60766	0.593	1.66e-11	1.167	6.97e-08	Cytoplasm	enzyme	unspecified application		998	12540	64465
Ces1d	carboxylesterase 1D	Ces1d	Q8VCT4	-0.771	3.73e-08	-1.328	7.05e-06	Cytoplasm	enzyme				104158	113902
CFL1	cofilin 1	Cfl1	P18760	1.162	6.78e-15	2.798	7.48e-23	Nucleus	other			1072	12631	29271
CHID1	chitinase domain containing 1	Chid1	Q922Q9	-0.261	0.0325	-1.757	0.000803	Cytoplasm	other			66005	68038	293628
CHMP4B	charged multivesicular body protein 4B	Chmp4b	Q9D8B3	0.457	5.08e-07	1.523	1.23e-05	Cytoplasm	other			128866	75608	100359642
CKB	creatine kinase B	Ckb	Q04447	1.017	0.000529	1.32	0.0252	Cytoplasm	kinase	safety		1152	12709	24264
CLIC1	chloride intracellular channel 1	Clic1	Q9Z1Q5	0.313	0.0491	0.822	0.0015	Nucleus	ion channel			1192	114584	406864
CMAS	cytidine monophosphate N-acetylneuraminic acid synthetase	Cmas	Q99KK2	0.607	1.14e-07	0.95	0.00418	Nucleus	enzyme			55907	12764	312826
COL6A1	collagen type VI alpha 1 chain	Col6a1	Q04857	0.513	0.00173	2.036	4.67e-09	Extracellular Space	other		collagenase	1291	12833	294337
COL6A2	collagen type VI alpha 2 chain	Col6a2	Q02788	0.365	0.00498	1.693	3.44e-06	Extracellular Space	other		collagenase	1292	12834	361821
COL6A5	collagen type VI alpha 5 chain	Col6a5	A6H584	0.796	4.58e-05	2.714	0.000164	Extracellular Space	other			256076	665033	501047
CORO1A	coronin 1A	Coro1a	O89053	4.431	1.63e-26	4.101	8.28e-13	Cytoplasm	other			11151	12721	155151
CORO1B	coronin 1B	Coro1b	Q9WUM3	0.413	1.61e-06	1.939	1.33e-06	Cytoplasm	other			57175	23789	29474
CPD	carboxypeptidase D	Cpd	O89001	-0.715	4.02e-13	-1.364	1.97e-12	Extracellular Space	peptidase			1362	12874	25306
CPT1A	carnitine palmitoyltransferase 1A	Cpt1a	P97742	-1.069	1.28e-11	2.327	0.0134	Cytoplasm	enzyme	unspecified application	perhexiline	1374	12894	25757
CRLF3	cytokine receptor like factor 3	Crlf3	Q9Z2L7	2.147	7e-14	2.292	1.52e-10	Cytoplasm	transcription regulator			51379	54394	54395
Cryzl2	crystallin zeta like 2	BC026585	Q3UNZ8	1.42	1.06e-07	1.772	0.0128	Cytoplasm	enzyme				226527	289138
CSK	C-terminal Src kinase	Csk	P41241	1.619	5.42e-16	2.128	3.59e-09	Cytoplasm	kinase		SC-204303, bosutinib, bosutinib/rituximab, bosutinib/imatinib	1445	12988	315707
CTSB	cathepsin B	Ctsb	P10605	1.124	8.04e-18	1.969	8.23e-14	Cytoplasm	peptidase		pegulicianine	1508	13030	64529
CTSH	cathepsin H	Ctsh	P49935	2.26	1.06e-21	1.234	0.0212	Cytoplasm	peptidase			1512	13036	25425
CYBB	cytochrome b-245 beta chain	Cybb	Q61093	2.569	3.35e-27	3.032	9.35e-05	Cytoplasm	enzyme			1536	13058	66021
CYFIP1	cytoplasmic FMR1 interacting protein 1	Cyfip1	Q7TMB8	0.261	0.0494	0.83	0.0128	Cytoplasm	translation regulator			23191	20430	308666
CYP2F1	cytochrome P450 family 2 subfamily F member 1	Cyp2f2	P33267	-2.045	1.82e-40	-1.669	0.000241	Cytoplasm	enzyme			1572	13107
CYRIB	CYFIP related Rac1 interactor B	223601	Q921M7	1.258	6.44e-11	3.634	4.89e-06	Extracellular Space	other			51571	223601	299909
DBNL	drebrin like	Dbnl	Q62418	1.189	9.47e-14	2.97	1.36e-09	Cytoplasm	other	diagnosis		28988	13169	83527
DDX5	DEAD-box helicase 5	Ddx5	Q61656	-0.453	9.13e-09	2.223	1.5e-11	Nucleus	enzyme	unspecified application		1655	13207	287765
DDX17	DEAD-box helicase 17	Ddx17	Q501J6	-0.927	2.75e-17	2.25	1.45e-05	Nucleus	enzyme	unspecified application		10521	67040	315133
Dhrs4	dehydrogenase/reductase 4	Dhrs4	Q99LB2	0.801	8.26e-11	0.894	1.03e-07	Cytoplasm	enzyme				28200
DHTKD1	dehydrogenase E1 and transketolase domain containing 1	Dhtkd1	A2ATU0	-3.334	6.27e-109	-3.781	2.03e-12	Cytoplasm	enzyme			55526	209692	361272
DLGAP4	DLG associated protein 4	Dlgap4	B1AZP2	0.434	0.00113	1.398	0.00345	Plasma Membrane	other			22839	228836	286930
DNASE1	deoxyribonuclease 1	Dnase1	P49183	3.078	4.57e-23	1.677	2.2e-07	Extracellular Space	enzyme			1773	13419	25633
DOCK2	dedicator of cytokinesis 2	Dock2	Q8C3J5	3.59	3.73e-30	3.008	7.43e-18	Cytoplasm	other			1794	94176	360509
DPEP1	dipeptidase 1	Dpep1	P31428	0.388	0.0197	2.265	7.75e-08	Cytoplasm	peptidase		cilastatin	1800	13479	94199
DPYSL2	dihydropyrimidinase like 2	Dpysl2	O08553	2.146	1.88e-08	2.282	6.23e-08	Cytoplasm	enzyme			1808	12934	25416
DPYSL3	dihydropyrimidinase like 3	Dpysl3	Q62188	1.45	3.82e-05	3.133	4.18e-19	Cytoplasm	enzyme	unspecified application		1809	22240	25418
DSP	desmoplakin	Dsp	E9Q557	-0.391	0.000594	1.066	0.000494	Plasma Membrane	other			1832	109620	306871
EFHD2	EF-hand domain family member D2	Efhd2	Q9D8Y0	0.57	2.07e-06	1.35	7.67e-11	Plasma Membrane	other			79180	27984	298609
EHD3	EH domain containing 3	Ehd3	Q9QXY6	2.972	7.96e-43	3.191	9.4e-20	Cytoplasm	other			30845	57440	192249
EIF5	eukaryotic translation initiation factor 5	Eif5	P59325	-0.744	1.45e-08	-1.36	1.34e-11	Cytoplasm	translation regulator			1983	217869	108348073
ELMO1	engulfment and cell motility 1	Elmo1	Q8BPU7	0.435	0.0404	0.847	0.0191	Cytoplasm	other			9844	140580	361251
ENPEP	glutamyl aminopeptidase	Enpep	P16406	1.436	3.09e-33	2.602	1.72e-13	Plasma Membrane	peptidase			2028	13809	64017
EPHX1	epoxide hydrolase 1	Ephx1	Q9D379	0.437	0.0176	1.1	3.64e-08	Cytoplasm	peptidase	diagnosis		2052	13849	25315
EPPK1	epiplakin 1	Eppk1	Q8R0W0	-0.501	0.0428	1.447	1.13e-18	Cytoplasm	other			83481	223650	680860
ERAP1	endoplasmic reticulum aminopeptidase 1	Erap1	Q9EQH2	0.871	8.11e-06	2.58	1.28e-08	Extracellular Space	peptidase			51752	80898	80897
ERO1A	endoplasmic reticulum oxidoreductase 1 alpha	50527	Q8R180	-0.539	0.000472	-1.201	0.00571	Cytoplasm	enzyme			30001	50527	171562
Esp1	exocrine gland secreted peptide 1	619517	Q3LHH8	-6.688	3.96e-59	-3.207	7.91e-10	Extracellular Space	other				619517
ESYT1	extended synaptotagmin 1	Esyt1	Q3U7R1	1.891	1.07e-17	4.321	1.4e-26	Cytoplasm	transporter			23344	23943	29579
EVL	Enah/Vasp-like	Evl	P70429	3.734	2.64e-17	2.431	7.5e-12	Plasma Membrane	other			51466	14026	79115
EZR	ezrin	Ezr	P26040	0.868	7.95e-09	1.448	7.15e-07	Plasma Membrane	other	prognosis		7430	22350	54319
F13A1	coagulation factor XIII A chain	F13a1	Q8BH61	1.042	6.6e-08	1.106	0.0341	Extracellular Space	enzyme			2162	74145	60327
FABP5	fatty acid binding protein 5	Fabp5	Q05816	2.671	2.65e-18	3.685	0.000269	Cytoplasm	transporter	disease progression		2171	16592	140868
FAM221A	family with sequence similarity 221 member A	231946	Q8C790	-0.919	5.58e-09	-1.161	0.0206	Other	other			340277	231946	500118
FAM3C	FAM3 metabolism regulating signaling molecule C	Fam3c	Q91VU0	1.238	1.37e-06	1.794	0.0116	Extracellular Space	cytokine			10447	27999	312159
FBN1	fibrillin 1	Fbn1	Q61554	0.981	6.68e-08	2.713	3.47e-11	Extracellular Space	other			2200	14118	83727
FBP2	fructose-bisphosphatase 2	Fbp2	P70695	-0.578	0.000209	-1.04	8.41e-06	Cytoplasm	phosphatase			8789	14120	114508
FDX1	ferredoxin 1	Fdx1	P46656	-0.682	4.88e-06	-1.188	0.0191	Cytoplasm	transporter			2230	14148	29189
FERMT3	FERM domain containing kindlin 3	Fermt3	Q8K1B8	3.095	1.24e-17	2.242	0.0142	Cytoplasm	enzyme			83706	108101	309186
FKBP4	FKBP prolyl isomerase 4	Fkbp4	P30416	-0.948	4.91e-17	-1.729	5.86e-10	Nucleus	enzyme			2288	14228	260321
FLNA	filamin A	Flna	Q8BTM8	1.033	1.49e-09	2.707	1.26e-67	Cytoplasm	other	unspecified application		2316	192176	293860
FLNB	filamin B	Flnb	Q80X90	-0.377	0.000211	0.82	3.46e-19	Cytoplasm	other	unspecified application		2317	286940	306204
FMO5	flavin containing dimethylaniline monoxygenase 5	Fmo5	P97872	-1.004	0.00215	-1.325	0.000818	Cytoplasm	enzyme			2330	14263	246248
GAPDH	glyceraldehyde-3-phosphate dehydrogenase	Gapdh	P16858	0.908	9.49e-05	2.163	3.54e-20	Cytoplasm	enzyme	diagnosis,unspecified application		2597	14433	24383
GARS1	glycyl-tRNA synthetase 1	353172	Q9CZD3	-0.238	0.0164	-1.229	2.78e-07	Cytoplasm	enzyme			2617	353172	297113
Gbp5	guanylate binding protein 5	Gbp5	Q8CFB4	3.895	1.55e-20	2.732	9.15e-15	Other	enzyme				229898	362050
GCDH	glutaryl-CoA dehydrogenase	Gcdh	Q60759	-0.528	2.2e-05	-0.986	0.000287	Cytoplasm	enzyme			2639	270076	364975
GIMAP4	GTPase, IMAP family member 4	Gimap4	Q99JY3	4.293	7.55e-21	4.243	8.71e-07	Nucleus	other			55303	107526	286938
GLUD1	glutamate dehydrogenase 1	Glud1	P26443	0.498	2.05e-05	1.562	3.07e-18	Cytoplasm	enzyme	unspecified application		2746	14661	24399
GNAI2	G protein subunit alpha i2	Gnai2	P08752	1.446	8.3e-15	3.231	5.77e-10	Plasma Membrane	enzyme			2771	14678	81664
GNB1	G protein subunit beta 1	Gnb1	P62874	0.5	2.75e-10	1.463	1.56e-07	Plasma Membrane	enzyme			2782	14688	24400
GNMT	glycine N-methyltransferase	Gnmt	Q9QXF8	-0.78	5.38e-09	-1.895	7.68e-06	Cytoplasm	enzyme			27232	14711	25134
GPD1	glycerol-3-phosphate dehydrogenase 1	Gpd1	P13707	-0.586	0.000129	-1.614	3.59e-11	Cytoplasm	enzyme	unspecified application		2819	14555	60666
GRHPR	glyoxylate and hydroxypyruvate reductase	Grhpr	Q91Z53	-0.381	0.00465	-0.832	3.47e-06	Cytoplasm	enzyme		daprodustat	9380	76238	680021
Gstm2	glutathione S-transferase, mu 2	Gstm2	P15626	-0.693	1.17e-15	-1.601	0.003	Cytoplasm	enzyme				14863	24424
Gstt3	glutathione S-transferase, theta 3	Gstt3	Q99L20	-0.613	1.25e-09	-0.869	0.0161	Other	enzyme				103140
H1-4	H1.4 linker histone, cluster member	50709	P43274	-0.932	0.00144	2.057	2.28e-10	Nucleus	other			3008	50709	201097
H2AZ1	H2A.Z variant histone 1	51788	P0C0S6	0.915	1.43e-05	3.024	4.76e-07	Nucleus	other			3015	51788	58940
HEXA	hexosaminidase subunit alpha	Hexa	P29416	0.885	3.06e-18	2.361	0.00511	Cytoplasm	enzyme			3073	15211	300757
HEXB	hexosaminidase subunit beta	Hexb	P20060	-0.365	0.0261	-1.027	0.000472	Cytoplasm	enzyme			3074	15212	294673
HK1	hexokinase 1	Hk1	P17710	1.171	1.33e-10	1.685	4.15e-07	Cytoplasm	kinase			3098	15275	25058
HLA-A	major histocompatibility complex, class I, A	H2-Q6	P01899	3.783	2.52e-12	3.983	1.11e-12	Plasma Membrane	other	efficacy,response to therapy	tebentafusp	3105	14963|14964|14972|15006|15007|15013|15015|15018|69717|110557|667977	24973|24974|309603|309607|368153|414779|414783|414789|414790|414792|414793|414819
HLA-DQA1	major histocompatibility complex, class II, DQ alpha 1	H2-Aa	P04228	3.743	4.3e-29	5.979	4.21e-21	Plasma Membrane	transmembrane receptor			3117	14960
HMGB1	high mobility group box 1	Hmgb1	P63158	0.943	4.31e-05	2.933	2.62e-11	Nucleus	transcription regulator	diagnosis	SB17170	3146	15289	25459
HNRNPA3	heterogeneous nuclear ribonucleoprotein A3	Hnrnpa3	Q8BG05	-0.411	0.0292	1.738	4.17e-11	Nucleus	other			220988	229279	362152
HNRNPA2B1	heterogeneous nuclear ribonucleoprotein A2/B1	Hnrnpa2b1	O88569	-0.221	0.04	1.669	7.97e-27	Nucleus	other			3181	53379	362361
HNRNPAB	heterogeneous nuclear ribonucleoprotein A/B	Hnrnpab	Q99020	0.213	0.0211	0.988	1.93e-06	Nucleus	enzyme			3182	15384	83498
HNRNPC	heterogeneous nuclear ribonucleoprotein C	Hnrnpc	Q9Z204	0.269	0.0348	2.6	6.23e-11	Nucleus	other			3183	15381	290046
HNRNPUL2	heterogeneous nuclear ribonucleoprotein U like 2	Hnrnpul2	Q00PI9	0.28	7.52e-05	2.301	0.00102	Nucleus	other			221092	68693	309197
HP	haptoglobin	Hp	Q61646	-0.482	3.97e-05	-1.68	3.32e-07	Extracellular Space	other	diagnosis,efficacy,unspecified application		3240	15439	24464
HP1BP3	heterochromatin protein 1 binding protein 3	Hp1bp3	Q3TEA8	0.217	0.0142	1.974	4.38e-07	Nucleus	other			50809	15441	313647
HPRT1	hypoxanthine phosphoribosyltransferase 1	15452	P00493	0.384	0.00549	2.158	0.000349	Cytoplasm	enzyme		cytarabine/daunorubicin/thioguanine, 6-mercaptopurine/methotrexate, 6-mercaptopurine, 6-mercaptopurine/vincristine, hydroxyurea/6-mercaptopurine, imatinib/thioguanine, daunorubicin/etoposide/6-mercaptopurine/mitoxantrone/prednisolone/vindesine, L-asparaginase/cyclophosphamide/cytarabine/daunorubicin/6-mercaptopurine/prednisone/vincristine, 6-mercaptopurine/prednisone/thioguanine, dasatinib/6-merc…	3251	15452	24465
ICAM1	intercellular adhesion molecule 1	Icam1	P13597	2.806	2.7e-12	3.432	1.23e-22	Plasma Membrane	transmembrane receptor	diagnosis,efficacy,prognosis,unspecified application	tyroserleutide, BI-505	3383	15894	25464
IFI35	interferon induced protein 35	Ifi35	Q9D8C4	1.207	7.09e-11	3.042	3.13e-08	Nucleus	other			3430	70110	287719
Ifi204 (includes others)	interferon activated gene 204	BC094916	Q8BV49	4.648	0.000277	2.482	2.41e-12	Nucleus	transcription regulator				15950|15951|226691|226695|236312|381308|545384|623121|100033459|100040462|100504287|102639543
IKZF3	IKAROS family zinc finger 3	Ikzf3	O08900	5.44	1.67e-26	2.057	1.15e-08	Nucleus	transcription regulator			22806	22780	303511
ILF2	interleukin enhancer binding factor 2	Ilf2	Q9CXY6	0.735	4.18e-07	1.235	0.000379	Nucleus	transcription regulator			3608	67781	310612
IQGAP1	IQ motif containing GTPase activating protein 1	Iqgap1	Q9JKF1	0.454	1.45e-11	1.171	3.06e-09	Cytoplasm	other			8826	29875	361598
Irgm1	immunity-related GTPase family M member 1	Irgm1	Q60766	2.233	4e-11	3.468	5.9e-11	Cytoplasm	enzyme				15944	303090
ISOC1	isochorismatase domain containing 1	Isoc1	Q91V64	-0.371	0.00415	0.903	0.00662	Cytoplasm	enzyme	unspecified application		51015	66307	364879
ITGB1	integrin subunit beta 1	Itgb1	P09055	0.494	2.39e-11	1.189	1.49e-05	Plasma Membrane	transmembrane receptor	disease progression,prognosis	OS2966	3688	16412	24511
ITGB2	integrin subunit beta 2	Itgb2	P11835	3.186	1.37e-21	3.251	0.000421	Plasma Membrane	transmembrane receptor			3689	16414	309684
JUP	junction plakoglobin	Jup	Q02257	-0.348	0.000875	0.992	7.53e-14	Plasma Membrane	other	diagnosis,unspecified application		3728	16480	81679
KCTD12	potassium channel tetramerization domain containing 12	Kctd12	Q6WVG3	0.433	0.00308	2.618	2.71e-10	Plasma Membrane	ion channel			115207	239217	364458
KRT7	keratin 7	Krt7	Q9DCV7	-0.424	0.0222	2.215	9.22e-13	Cytoplasm	other	unspecified application		3855	110310	300242
KRT18	keratin 18	Krt18	P05784	-0.26	0.0149	0.993	0.000197	Cytoplasm	other	efficacy		3875	16668	294853
KRT80	keratin 80	Krt80	Q0VBK2	-0.813	0.00034	1.844	0.0002	Cytoplasm	other			144501	74127	315318
KYAT1	kynurenine aminotransferase 1	70266	Q8BTY1	-0.552	2.58e-06	-1.102	1.05e-05	Cytoplasm	enzyme			883	70266	311844
LAMB2	laminin subunit beta 2	Lamb2	Q61292	0.355	0.00926	0.892	0.0129	Extracellular Space	enzyme			3913	16779	25473
LCP1	lymphocyte cytosolic protein 1	Lcp1	Q61233	0.572	6.58e-09	2.813	4.21e-27	Cytoplasm	other	disease progression		3936	18826	306071
LDHA	lactate dehydrogenase A	Ldha	P06151	0.31	0.0114	1.251	5.21e-25	Cytoplasm	enzyme	efficacy,unspecified application	nedosiran	3939	16828	24533
LGALS3	galectin 3	Lgals3	P16110	2.118	2.94e-10	3.05	2.5e-18	Extracellular Space	other	diagnosis,unspecified application	GCS-100, selvigaltin, GR-MD-02, olitigaltin, GM-CT-01	3958	16854	83781
LGALS3BP	galectin 3 binding protein	Lgals3bp	Q07797	2.71	3.06e-16	1.771	0.0482	Plasma Membrane	transmembrane receptor	prognosis		3959	19039	245955
LMNB1	lamin B1	Lmnb1	P14733	1.534	9e-08	2.883	2.73e-17	Nucleus	other			4001	16906	116685
LMNB2	lamin B2	Lmnb2	P21619	0.697	0.0186	2.54	2.72e-06	Nucleus	other			84823	16907	299625
LSP1	lymphocyte specific protein 1	Lsp1	P19973	3.336	4.83e-32	3.429	1.23e-22	Cytoplasm	other			4046	16985	361680
LTF	lactotransferrin	Ltf	P08071	0.91	2.05e-24	1.482	2.86e-07	Extracellular Space	other	efficacy,unspecified application		4057	17002	301034
LZTFL1	leucine zipper transcription factor like 1	Lztfl1	Q9JHQ5	-0.519	3.89e-05	-1.619	2.48e-05	Cytoplasm	other			54585	93730	316102
MAGT1	magnesium transporter 1	Magt1	Q9CQY5	-0.429	0.000302	-0.839	2.32e-06	Plasma Membrane	enzyme			84061	67075	116967
MAPRE1	microtubule associated protein RP/EB family member 1	Mapre1	Q61166	0.297	0.000657	1.57	0.0208	Cytoplasm	other			22919	13589	114764
MARCKS	myristoylated alanine rich protein kinase C substrate	Marcks	P26645	1.427	1.96e-10	2.588	3.94e-09	Plasma Membrane	other		BIO-11006	4082	17118	25603
MARS1	methionyl-tRNA synthetase 1	216443	Q68FL6	-0.483	5.08e-06	1.444	2.04e-05	Cytoplasm	enzyme			4141	216443	299851
ME1	malic enzyme 1	Me1	P06801	-1.305	1.15e-26	-1.438	4.23e-06	Cytoplasm	enzyme			4199	17436	24552
MFAP5	microfibril associated protein 5	Mfap5	Q9QZJ6	0.655	0.0174	1.402	0.0412	Extracellular Space	other			8076	50530	362429
MIF	macrophage migration inhibitory factor	Mif	P34884	0.472	0.0446	1.572	0.0194	Extracellular Space	cytokine	diagnosis,prognosis,response to therapy	imalumab	4282	17319	81683
Mpeg1	macrophage expressed gene 1	Mpeg1	A1L314	2.313	1.74e-20	1.694	0.00238	Cytoplasm	transporter				17476
MPI	mannose phosphate isomerase	Mpi	Q924M7	-0.543	1.5e-05	-1.246	0.0224	Cytoplasm	enzyme			4351	110119	300741
MPZ	myelin protein zero	Mpz	P27573	1.126	0.047	3.091	0.00698	Plasma Membrane	other			4359	17528	24564
MS4A1	membrane spanning 4-domains A1	Ms4a1	P19437	6.747	3.12e-05	2.195	1.04e-09	Plasma Membrane	other	efficacy,prognosis,unspecified application	idelalisib/ofatumumab, IGM-2323, methotrexate/ofatumumab, cytarabine/fludarabine phosphate/oxaliplatin/rituximab, epcoritamab, JNJ-80948543, cyclophosphamide/dexamethasone/rituximab, anti-CD20 antibody, idelalisib/rituximab, chlorambucil/mitoxantrone/prednisone/rituximab, methylprednisolone/rituximab, CPO107, anti-CD20 B9E9 scfv-streptavidin fusion protein, ublituximab, carfilzomib/dexamethasone/…	931	12482	309217
MSN	moesin	Msn	P26041	2.47	2.54e-14	3.541	1.29e-13	Plasma Membrane	other			4478	17698	81521
MTHFD1L	methylenetetrahydrofolate dehydrogenase (NADP+ dependent) 1 like	Mthfd1l	Q3V3R1	1.249	3.45e-05	2.411	5.42e-07	Cytoplasm	enzyme			25902	270685	361472
Mug1/Mug2	murinoglobulin 1	Mug2	P28665	4.881	0.0067	-2.877	5.9e-11	Extracellular Space	other				17836|17837
Mup1 (includes others)	major urinary protein 1	Mup5	P11590	-1.351	0.000266	1.186	0.0365	Extracellular Space	other				17840|17841|17842|17843|17844|381530|381531|620807|100038948|100039008|100039028|100039054|100039089|100039116|100039150|100039177|100039206|100041658|100041687|100048884|100189605|100861909
MVP	major vault protein	Mvp	Q9EQK5	0.472	0.000457	1.162	1.1e-08	Nucleus	other			9961	78388	64681
MYH9	myosin heavy chain 9	Myh9	Q8VDD5	0.775	6.25e-12	2.717	6.04e-14	Cytoplasm	enzyme	unspecified application		4627	17886	25745
MYH11	myosin heavy chain 11	Myh11	O08638	0.571	1.18e-06	2.057	4.43e-19	Cytoplasm	other			4629	17880	24582
MYL6	myosin light chain 6	Myl6	Q60605	0.556	3.02e-05	1.947	1.11e-12	Cytoplasm	enzyme			4637	17904	685867
MYL12B	myosin light chain 12B	Myl12b	Q3THE2	0.428	0.00343	3.028	2.9e-08	Cytoplasm	other			103910	67938
MYO1C	myosin IC	Myo1c	Q9WTI7	-0.298	2.5e-05	0.911	6.18e-08	Cytoplasm	enzyme			4641	17913	65261
MYOF	myoferlin	Myof	Q69ZN7	0.569	0.000614	2.515	1.17e-12	Nucleus	other			26509	226101	309499
NAP1L1	nucleosome assembly protein 1 like 1	Nap1l1	P28656	0.61	1.77e-07	0.943	0.000477	Nucleus	other			4673	53605	89825
NARS1	asparaginyl-tRNA synthetase 1	70223	Q8BP47	-0.592	1.62e-06	-1.163	1.55e-06	Cytoplasm	enzyme			4677	70223	291556
NAXD	NAD(P)HX dehydratase	69225	Q9CZ42	-0.534	9.48e-06	-0.853	5.3e-06	Cytoplasm	enzyme			55739	69225	361185
NCEH1	neutral cholesterol ester hydrolase 1	Nceh1	Q8BLF1	0.422	0.0201	2.015	0.00544	Plasma Membrane	enzyme			57552	320024	294930
NCKAP1L	NCK associated protein 1 like	Nckap1l	Q8K1X4	2.97	6.61e-24	2.66	4.58e-14	Plasma Membrane	other			3071	105855	315348
NCL	nucleolin	Ncl	P09405	0.353	6.91e-06	1.765	3.57e-09	Nucleus	other		AGRO 100, IPP-204106N	4691	17975	25135
NMT1	N-myristoyltransferase 1	Nmt1	O70310	-0.366	0.000441	-1.082	1.21e-06	Cytoplasm	enzyme		PCLX-001	4836	18107	259274
NONO	non-POU domain containing octamer binding	Nono	Q99K48	0.34	0.00133	1.895	5.16e-10	Nucleus	transcription regulator			4841	53610	317259
NPM1	nucleophosmin 1	Npm1	Q61937	0.482	1.89e-05	1.269	4.93e-12	Nucleus	transcription regulator	disease progression,unspecified application		4869	18148	25498
NT5C	5', 3'-nucleotidase, cytosolic	Nt5c	Q9JM14	0.428	0.0273	1.917	8.94e-06	Cytoplasm	phosphatase	efficacy		30833	50773	100360582
OSTF1	osteoclast stimulating factor 1	Ostf1	Q62422	0.318	0.0242	2.18	3.75e-05	Nucleus	transcription regulator			26578	20409	259275
OTUB1	OTU deubiquitinase, ubiquitin aldehyde binding 1	Otub1	Q7TQI3	0.438	0.00127	1.546	5.58e-06	Cytoplasm	peptidase			55611	107260	293705
OXR1	oxidation resistance 1	Oxr1	Q4KMM3	-0.583	1.6e-06	-1.959	4.11e-11	Cytoplasm	enzyme			55074	170719	117520
PACSIN2	protein kinase C and casein kinase substrate in neurons 2	Pacsin2	Q9WVE8	-0.38	0.00299	-0.838	0.000245	Cytoplasm	other			11252	23970	124461
PAPSS2	3'-phosphoadenosine 5'-phosphosulfate synthase 2	Papss2	O88428	-0.403	0.0101	-1.297	3.62e-09	Cytoplasm	enzyme			9060	23972	294103
PARP1	poly(ADP-ribose) polymerase 1	Parp1	P11103	0.171	0.0461	1.367	2.36e-09	Nucleus	enzyme	diagnosis,efficacy,prognosis	talazoparib, SC10914, olaparib, ABT-767, rucaparib, HS-10502, TQB3823, iniparib, RP12146, [18F]fluorthanatrace, AMXI-5001, simmiparib, IDX-1197, veliparib, poly ADP ribose polymerase 1 inhibitor, CEP-9722, niraparib, 2X-121, amelparib, senaparib, fluzoparib, AZD9574	142	11545	25591
PDIA5	protein disulfide isomerase family A member 5	Pdia5	Q921X9	-0.312	0.0341	-0.882	7.75e-06	Cytoplasm	enzyme			10954	72599	360722
PECR	peroxisomal trans-2-enoyl-CoA reductase	Pecr	Q99MZ7	-0.341	0.0184	-0.862	8.21e-09	Cytoplasm	enzyme			55825	111175	113956
PEPD	peptidase D	Pepd	Q11136	0.671	4.16e-09	1.174	0.000242	Cytoplasm	peptidase			5184	18624	292808
PEX11A	peroxisomal biogenesis factor 11 alpha	Pex11a	Q9Z211	-1.043	1.49e-10	-2.043	1.34e-06	Cytoplasm	other			8800	18631	85249
PFKP	phosphofructokinase, platelet	Pfkp	Q9WUA3	2.176	2.01e-11	2.163	1.95e-09	Cytoplasm	kinase			5214	56421	60416
PFN1	profilin 1	Pfn1	P62962	1.045	8.72e-12	1.611	1.05e-11	Cytoplasm	other	unspecified application		5216	18643	64303
PGM3	phosphoglucomutase 3	Pgm3	Q9CYR6	-0.645	0.000103	-0.991	0.00576	Cytoplasm	enzyme			5238	109785	363109
PICALM	phosphatidylinositol binding clathrin assembly protein	Picalm	Q7M6Y3	0.153	0.0311	0.941	0.0389	Cytoplasm	other			8301	233489	89816
PKM	pyruvate kinase M1/2	18746	P52480	0.521	2.64e-05	1.51	7.37e-15	Cytoplasm	kinase	unspecified application	TP-1454, CAP-232	5315	18746	25630
PLBD1	phospholipase B domain containing 1	Plbd1	Q8VCI0	0.73	0.00091	2.117	4.29e-09	Cytoplasm	enzyme			79887	66857	297694
PLD4	phospholipase D family member 4	Pld4	Q8BG07	2.966	1.42e-23	2.152	2.33e-09	Extracellular Space	enzyme			122618	104759	362792
PML	PML nuclear body scaffold	Pml	Q60953	1.943	3.04e-13	1.308	0.00413	Nucleus	transcription regulator		arsenic trioxide	5371	18854	315713
PNP	purine nucleoside phosphorylase	Pnp	P23492	0.756	7.33e-09	0.982	1.45e-09	Cytoplasm	enzyme		forodesine, PD 141955, purine nucleoside phosphorylase inhibitor	4860	18950	290029
POSTN	periostin	Postn	Q62009	0.557	0.0307	2.816	4.32e-06	Extracellular Space	other	unspecified application		10631	50706	361945
PPP1R1B	protein phosphatase 1 regulatory inhibitor subunit 1B	Ppp1r1b	Q60829	-0.931	3.54e-13	-2.072	9.82e-06	Cytoplasm	phosphatase			84152	19049	360616
PRDX4	peroxiredoxin 4	Prdx4	O08807	1.109	5.57e-05	3.058	1.75e-06	Cytoplasm	enzyme			10549	53381	85274
PRELP	proline and arginine rich end leucine rich repeat protein	Prelp	Q9JK53	0.941	8.03e-11	2.602	1.87e-15	Extracellular Space	other			5549	116847	84400
PROM2	prominin 2	Prom2	Q3UUY6	-0.354	0.00688	-1.177	5.2e-05	Plasma Membrane	transmembrane receptor			150696	192212	192211
PSMB6	proteasome 20S subunit beta 6	Psmb6	Q60692	-0.237	0.00446	-0.901	0.0103	Nucleus	peptidase			5694	19175	29666
PSMB10	proteasome 20S subunit beta 10	Psmb10	O35955	2.749	1.44e-12	2.542	6.87e-13	Cytoplasm	peptidase		carfilzomib, carfilzomib/dexamethasone/lenalidomide, carfilzomib/dexamethasone/rituximab, carfilzomib/dexamethasone	5699	19171	291983
PSME1	proteasome activator subunit 1	Psme1	P97371	2.082	7.87e-16	3.081	3.39e-19	Cytoplasm	other			5720	19186	29630
PSME2	proteasome activator subunit 2	Psme2	P97372	1.625	1.26e-13	3.221	5.78e-06	Cytoplasm	other			5721	19188	29614
PTPN6	protein tyrosine phosphatase non-receptor type 6	Ptpn6	P29351	2.016	1.48e-22	3.122	6.7e-12	Cytoplasm	phosphatase		SC-43	5777	15170	116689
PTPRC	protein tyrosine phosphatase receptor type C	Ptprc	P06800	3.987	4.02e-28	3.552	9.66e-08	Plasma Membrane	phosphatase	diagnosis,efficacy,unspecified application	111 In-BC8, At 211 MAb BC8-B10, iodine I 131 apamistamab, 90Y anti-CD45 MoAb BC8, Y 90 AHN-12, anti-CD45 BC8 antibody-streptavidin conjugate	5788	19264	24699
PYGB	glycogen phosphorylase B	Pygb	Q8CI94	0.352	0.00505	2.678	4.82e-07	Cytoplasm	enzyme			5834	110078	25739
PYROXD2	pyridine nucleotide-disulphide oxidoreductase domain 2	Pyroxd2	Q3U4I7	-0.899	7.45e-14	-0.847	8.38e-05	Cytoplasm	other			84795	74580	309381
QSOX1	quiescin sulfhydryl oxidase 1	Qsox1	Q8BND5	-0.756	3.93e-11	-1.702	1.79e-09	Cytoplasm	enzyme			5768	104009	84491
RAB3D	RAB3D, member RAS oncogene family	Rab3d	P35276	-0.681	7.39e-11	-1.513	0.000686	Cytoplasm	enzyme			9545	19340	140665
RAB5C	RAB5C, member RAS oncogene family	Rab5c	P35278	0.264	0.0147	1.616	0.00427	Cytoplasm	enzyme			5878	19345	287709
RAC2	Rac family small GTPase 2	Rac2	Q05144	4.767	8.12e-23	2.382	2.2e-11	Cytoplasm	enzyme			5880	19354	366957
RAN	RAN, member RAS oncogene family	Ran	P62827	0.428	0.015	1.459	2.35e-09	Nucleus	enzyme			5901	19384	84509
RANBP1	RAN binding protein 1	Ranbp1	P34022	0.69	1.4e-06	1.366	0.0342	Nucleus	other	unspecified application		5902	19385	360739
RAP1B	RAP1B, member of RAS oncogene family	Rap1b	Q99JI6	0.95	7.33e-11	3.324	1.32e-10	Cytoplasm	enzyme	unspecified application		5908	215449	171337
RBM47	RNA binding motif protein 47	Rbm47	Q91WT8	-0.531	1.12e-05	-1.732	8.08e-08	Nucleus	other			54502	245945	305340
Rbmxl1	RNA binding motif protein, X-linked like-1	Rbmxl1	Q91VM5	0.768	0.0497	1.898	0.0117	Nucleus	other				19656	307779
RFTN1	raftlin, lipid raft linker 1	Rftn1	Q6A0D4	3.026	3.67e-15	2.726	1.01e-14	Plasma Membrane	other			23180	76438	501095
RINT1	RAD50 interactor 1	Rint1	Q8BZ36	-0.318	0.0256	2.289	0.00302	Nucleus	other			60561	72772	296750
RPL27A	ribosomal protein L27a	Rpl27a	P14115	0.616	2.19e-10	1.303	0.00674	Cytoplasm	other			6157	26451	293418
RPLP2	ribosomal protein lateral stalk subunit P2	Rplp2	P99027	0.936	9.74e-11	-0.874	0.000505	Cytoplasm	other			6181	67186	140662
RPS12	ribosomal protein S12	Rps12	P63323	0.516	4.39e-12	-0.832	7.18e-08	Cytoplasm	other		neomycin	6206	20042	65139
RTN4	reticulon 4	Rtn4	Q99P72	1.205	6.07e-12	3.625	2.35e-13	Cytoplasm	other	diagnosis		57142	68585	83765
SAMHD1	SAM and HD domain containing deoxynucleoside triphosphate triphosphohydrolase 1	Samhd1	Q60710	2.105	4.73e-19	4.071	5.63e-23	Nucleus	enzyme			25939	56045	311580
SARDH	sarcosine dehydrogenase	Sardh	Q99LB7	1.796	3.6e-22	2.754	0.00414	Cytoplasm	enzyme			1757	192166	114123
Scgb2b27 (includes others)	secretoglobin, family 2B, member 27	545947	Q6UGQ3	-4.399	1.51e-14	-1.33	1.14e-05	Extracellular Space	peptidase				110187|233090|233099|381970|494519|545947|624439|624584|626740|626970|668379|668419|668526|100043326|100043836|100043842|100043856|100503242|102632742	494527
SEC11C	SEC11 homolog C, signal peptidase complex subunit	Sec11c	Q9D8V7	-0.488	0.000269	-1.161	4.28e-09	Cytoplasm	peptidase			90701	66286	266758
Sec14l4	SEC14-like lipid binding 4	Sec14l4	Q8R0F9	-0.766	1.78e-10	-2.252	8.51e-09	Other	other				103655	498399
SEC16A	SEC16 homolog A, endoplasmic reticulum export factor	Sec16a	E9QAT4	-0.273	0.0374	-1.211	0.000959	Cytoplasm	other			9919	227648	100360302
SEC23B	SEC23 homolog B, COPII coat complex component	Sec23b	Q9D662	-0.323	0.0189	-0.904	0.00122	Extracellular Space	transporter			10483	27054	362226
Selenbp1/Selenbp2	selenium binding protein 1	Selenbp2	P17563	-1.089	0.0284	-1.45	4.21e-17	Cytoplasm	enzyme				20341|20342
SELENOF	selenoprotein F	93684	Q9ERR7	-0.366	0.000507	-1.478	6.59e-05	Cytoplasm	enzyme	efficacy		9403	93684	113922
SEPTIN6	septin 6	56526	Q9R1T4	3.755	1.36e-21	3.057	2.5e-18	Cytoplasm	other			23157	56526	691335
SEPTIN7	septin 7	235072	O55131	0.454	0.000825	3.196	4.28e-14	Cytoplasm	other			989	235072	64551
Serpina1a (includes others)	serine (or cysteine) peptidase inhibitor, clade A, member 1A	Serpina1b	P22599	5.298	3.91e-22	-1.836	0.00655	Extracellular Space	other				20700|20701|20702|20703|20704
SF3B4	splicing factor 3b subunit 4	Sf3b4	Q8QZY9	0.591	0.0217	2.266	0.000135	Nucleus	other			10262	107701	295270
SFTPD	surfactant protein D	Sftpd	P50404	0.709	3.94e-05	2.455	0.0076	Extracellular Space	other	efficacy		6441	20390	25350
SFXN3	sideroflexin 3	Sfxn3	Q91V61	0.913	0.000919	3.73	3.82e-05	Cytoplasm	transporter			81855	94280	65042
SGPL1	sphingosine-1-phosphate lyase 1	Sgpl1	Q8R0X7	0.439	0.000472	1.282	0.00159	Cytoplasm	enzyme			8879	20397	286896
SLC25A10	solute carrier family 25 member 10	Slc25a10	Q9QZD8	-0.482	0.000279	-1.308	2.23e-11	Cytoplasm	transporter			1468	27376	170943
SLC25A13	solute carrier family 25 member 13	Slc25a13	Q9QXX4	0.397	0.0475	0.988	0.000362	Cytoplasm	transporter			10165	50799	362322
SLC30A7	solute carrier family 30 member 7	Slc30a7	Q9JKN1	-0.736	6.24e-10	-1.367	0.00729	Cytoplasm	transporter			148867	66500	310801
SNRNP200	small nuclear ribonucleoprotein U5 subunit 200	Snrnp200	Q6P4T2	0.407	8.51e-06	1.989	2.58e-11	Nucleus	enzyme			23020	320632	296126
SNRPA1	small nuclear ribonucleoprotein polypeptide A'	Snrpa1	P57784	0.485	0.000966	2.131	3.45e-09	Nucleus	other			6627	68981	100361269
SNRPD2	small nuclear ribonucleoprotein D2 polypeptide	Snrpd2	P62317	0.579	0.00412	1.63	0.0161	Nucleus	other			6633	107686	680309
SNRPE	small nuclear ribonucleoprotein polypeptide E	Snrpe	P62305	0.678	0.000896	1.015	0.0215	Nucleus	other			6635	20643	100360682
SNTB1	syntrophin beta 1	Sntb1	Q99L88	-0.605	2.05e-06	-1.399	1.18e-07	Plasma Membrane	other			6641	20649	299940
SNX2	sorting nexin 2	Snx2	Q9CWK8	0.288	0.0134	1.404	9.13e-08	Cytoplasm	transporter			6643	67804	291464
SORBS2	sorbin and SH3 domain containing 2	Sorbs2	Q3UTJ2	-0.613	4.01e-07	0.885	0.00251	Plasma Membrane	other			8470	234214	114901
SPCS2	signal peptidase complex subunit 2	Spcs2	Q9CYN2	-0.368	0.00406	-0.831	4.67e-06	Cytoplasm	other			9789	66624	293142
SPTAN1	spectrin alpha, non-erythrocytic 1	20740	P16546	0.266	0.0053	0.882	3.79e-08	Plasma Membrane	other			6709	20740	64159
SPTBN1	spectrin beta, non-erythrocytic 1	20742	Q62261	-0.261	0.000738	0.955	2.64e-08	Plasma Membrane	other			6711	20742	305614
SRM	spermidine synthase	Srm	Q64674	-0.927	6.91e-14	-1.46	1.28e-08	Cytoplasm	enzyme			6723	20810	84596
SRRT	serrate, RNA effector molecule	Srrt	Q99MR6	0.623	5.23e-07	1.836	0.000666	Nucleus	other			51593	83701	686980
SRSF2	serine and arginine rich splicing factor 2	Srsf2	Q62093	-0.618	3.18e-10	1.734	1.81e-08	Nucleus	transcription regulator			6427	20382	494445
SSR3	signal sequence receptor subunit 3	Ssr3	Q9DCF9	-0.323	0.0111	-1.832	0.000329	Cytoplasm	other			6747	67437	81784
ST6GALNAC2	ST6 N-acetylgalactosaminide alpha-2,6-sialyltransferase 2	St6galnac2	P70277	-2.112	1.38e-67	-1.638	7.14e-06	Cytoplasm	enzyme			10610	20446	303692
STAT1	signal transducer and activator of transcription 1	Stat1	P42225	3.107	5.66e-22	2.666	8.28e-13	Nucleus	transcription regulator	diagnosis,efficacy,prognosis,response to therapy		6772	20846	25124
STAT3	signal transducer and activator of transcription 3	Stat3	P42227	0.362	8e-05	1.343	0.00072	Nucleus	transcription regulator	diagnosis,efficacy,prognosis,response to therapy	CAS3/SS3, KT-333, golotimod, OPB-31121, OPB-51602, danvatirsen, TTI-101, STAT3 inhibitor, NT219	6774	20848	25125
STIM1	stromal interaction molecule 1	Stim1	P70302	-0.57	0.000105	-1.355	1.39e-06	Plasma Membrane	ion channel			6786	20866	361618
STX7	syntaxin 7	Stx7	O70439	0.45	0.00799	2.225	0.0198	Plasma Membrane	transporter			8417	53331	60466
SUB1	SUB1 regulator of transcription	Sub1	P11031	0.245	0.0288	3.991	6.69e-05	Nucleus	transcription regulator			10923	20024	192269
SUCLG2	succinate-CoA ligase GDP-forming subunit beta	Suclg2	Q9Z2I8	-1.55	9.96e-35	-1.385	4.61e-10	Cytoplasm	enzyme			8801	20917	362404
SUOX	sulfite oxidase	Suox	Q8R086	-2.604	3.9e-37	-2.193	0.0052	Cytoplasm	enzyme			6821	211389	81805
SWAP70	switching B cell complex subunit SWAP70	Swap70	Q6A028	2.435	9.91e-21	0.986	0.0153	Cytoplasm	other			23075	20947	293410
SYK	spleen associated tyrosine kinase	Syk	P48025	2.877	9.45e-30	2.518	0.000381	Cytoplasm	kinase	efficacy,response to therapy	MTX-216, staurosporine, BAY 61-3606, OXSI-2, cevidoplenib, cerdulatinib, fostamatinib, sovleplenib, GSK2646264, R-348, entospletinib, lanraplenib, mivavotinib, tamatinib	6850	20963	25155
SYPL1	synaptophysin like 1	19027	O09117	-0.576	1.75e-10	-0.939	0.000119	Plasma Membrane	transporter			6856	19027	366595
SYTL1	synaptotagmin like 1	Sytl1	Q99N80	-0.771	1.31e-12	-2.637	7.68e-14	Cytoplasm	enzyme			84958	269589	297872
TAGLN2	transgelin 2	Tagln2	Q9WVA4	1.555	1.18e-08	4.109	9.78e-24	Cytoplasm	other			8407	21346	304983
TAP1	transporter 1, ATP binding cassette subfamily B member	Tap1	P21958	3.452	1.55e-10	1.582	0.0017	Cytoplasm	transporter			6890	21354	24811
TAP2	transporter 2, ATP binding cassette subfamily B member	Tap2	P36371	2.88	9.02e-12	4.385	2.64e-06	Cytoplasm	transporter			6891	21355	24812
TAPBP	TAP binding protein	Tapbp	Q9R233	1.774	1.63e-15	3.745	2.53e-06	Cytoplasm	transporter			6892	21356	25217
TARDBP	TAR DNA binding protein	Tardbp	Q921F2	-0.209	0.0203	1.582	1.69e-10	Nucleus	transcription regulator	unspecified application		23435	230908	298648
TCAF2	TRPM8 channel associated factor 2	232748	Q921K8	-0.303	0.0438	2.636	0.000635	Plasma Membrane	other			285966	232748	100912416
TCOF1	treacle ribosome biogenesis factor 1	Tcof1	O08784	1.57	1.85e-12	2.053	1.2e-08	Nucleus	transcription regulator			6949	21453	291571
TGFBI	transforming growth factor beta induced	Tgfbi	P82198	2.217	1.49e-15	3.982	3.62e-09	Extracellular Space	other			7045	21810	116487
TGM2	transglutaminase 2	Tgm2	P21981	1.3	5.02e-06	4.053	8.46e-17	Cytoplasm	enzyme			7052	21817	56083
THOP1	thimet oligopeptidase 1	Thop1	Q8C1A5	-0.506	0.000506	-1.291	1.17e-08	Cytoplasm	peptidase			7064	50492	64517
TLN1	talin 1	Tln1	P26039	0.766	1.05e-11	1.815	3.5e-24	Plasma Membrane	other	unspecified application		7094	21894	313494
TM9SF4	transmembrane 9 superfamily member 4	Tm9sf4	Q8BH24	-0.386	1.87e-05	1.057	0.00157	Cytoplasm	transporter			9777	99237	296279
TMEM214	transmembrane protein 214	Tmem214	Q8BM55	-0.416	5.37e-05	-1.113	1.06e-05	Extracellular Space	other			54867	68796	362711
TMOD3	tropomodulin 3	Tmod3	Q9JHJ0	-0.48	2.07e-07	0.856	0.00125	Cytoplasm	other			29766	50875	300838
TMPO	thymopoietin	Tmpo	Q61029	0.632	0.00436	2.619	7.47e-08	Nucleus	other			7112	21917	25359
TNS3	tensin 3	Tns3	Q5SSZ5	-0.462	8.78e-07	-1.886	0.000527	Plasma Membrane	phosphatase			64759	319939	360980
TOM1	target of myb1 membrane trafficking protein	Tom1	O88746	-0.777	2.86e-07	-1.657	0.000888	Cytoplasm	transporter			10043	21968	361370
TOR1AIP1	torsin 1A interacting protein 1	Tor1aip1	Q921T2	0.315	0.00198	3.045	0.00277	Nucleus	other			26092	208263	246314
TPD52L1	TPD52 like 1	Tpd52l1	O54818	-0.572	1.24e-05	-1.819	3.46e-06	Cytoplasm	other			7164	21987	689256
TPM3	tropomyosin 3	Tpm3	P21107	1.098	2.39e-10	1.607	0.0021	Cytoplasm	other	diagnosis,unspecified application	AZD-7451	7170	59069	117557
TPM4	tropomyosin 4	Tpm4	Q6IRU2	1.375	2.5e-25	3.962	4.11e-11	Cytoplasm	other			7171	326618	24852
TRABD	TraB domain containing	Trabd	Q99JY4	-0.378	0.00058	1.307	0.000418	Extracellular Space	other			80305	67976	300142
TRAM1	translocation associated membrane protein 1	Tram1	Q91V04	-0.796	1.36e-10	-1.138	7.56e-06	Cytoplasm	other			23471	72265	312903
TSN	translin	Tsn	Q62348	0.254	0.0264	0.95	0.00853	Nucleus	other	unspecified application		7247	22099	60381
TTC38	tetratricopeptide repeat domain 38	Ttc38	A3KMP2	0.484	0.00147	1.556	0.00156	Cytoplasm	other			55020	239570	300125
Tuba4a	tubulin, alpha 4A	Tuba4a	P68368	-0.538	9.48e-05	1.315	0.0128	Cytoplasm	other				22145
TUBB	tubulin beta class I	Tubb5	P99024	1.854	8.18e-24	2.499	1.71e-09	Cytoplasm	other	efficacy	anakinra/colchicine, ixabepilone, allopurinol/colchicine, canakinumab/colchicine, colchicine	203068	22154	29214
TUBB4B	tubulin beta 4B class IVb	Tubb4b	P68372	-0.358	0.00514	-2.535	0.00149	Cytoplasm	other	unspecified application	docetaxel/gemcitabine/vincristine, bevacizumab/paclitaxel/topotecan, colchicine/probenecid, cyclophosphamide/epirubicin/5-fluorouracil/paclitaxel, bevacizumab/docetaxel/prednisone/thalidomide/zoledronic acid, docetaxel/zoledronic acid, gemcitabine/paclitaxel, simotaxel, L-asparaginase/daunorubicin/dexamethasone/vincristine, prednisone/vincristine, docetaxel/5-fluorouracil, mebendazole, vinflunine…	10383	227613	296554
TXNRD1	thioredoxin reductase 1	Txnrd1	Q9JMH6	-0.248	0.0343	0.841	0.0163	Cytoplasm	enzyme		arsenic trioxide/tretinoin, arsenic trioxide/daunorubicin/tretinoin, arsenic trioxide/gemtuzumab ozogamicin/tretinoin, arsenic trioxide/idarubicin/tretinoin, ethaselen, arsenic trioxide/cytarabine/methotrexate, arsenic trioxide, auranofin	7296	50493	58819
U2AF2	U2 small nuclear RNA auxiliary factor 2	U2af2	P26369	0.315	0.00458	2.591	5.35e-10	Nucleus	other			11338	22185	308335
UBE2I	ubiquitin conjugating enzyme E2 I	Ube2i	P63280	0.301	0.0426	2.07	9.57e-09	Nucleus	enzyme	disease progression		7329	22196	25573
UBE2K	ubiquitin conjugating enzyme E2 K	Ube2k	P61087	-0.231	0.0178	-0.934	0.0286	Cytoplasm	transcription regulator			3093	53323	289623
UBFD1	ubiquitin family domain containing 1	Ubfd1	Q78JW9	-0.443	0.00132	-1.023	0.00121	Other	other			56061	28018	293454
VARS1	valyl-tRNA synthetase 1	22321	Q9Z1Q9	-1.487	6.99e-45	-2.961	1.42e-62	Cytoplasm	enzyme			7407	22321	25009
VASP	vasodilator stimulated phosphoprotein	Vasp	P70460	1.159	4.35e-12	2.185	4.93e-05	Plasma Membrane	other	efficacy		7408	22323	361517
VCL	vinculin	Vcl	Q64727	-0.289	0.0376	0.816	5.66e-10	Plasma Membrane	other	unspecified application		7414	22330	305679
VIM	vimentin	Vim	P20152	1.866	1.2e-15	2.501	5.41e-11	Cytoplasm	other	diagnosis,efficacy,prognosis,unspecified application	pritumumab	7431	22352	81818
Vwa5a	von Willebrand factor A domain containing 5A	Vwa5a	Q99KC8	0.303	0.0371	1.712	6.3e-17	Nucleus	other				67776	301097
WDFY4	WDFY family member 4	Wdfy4	E9Q2M9	4.266	4.47e-34	2.236	4.64e-10	Other	other			57705	545030	498582
WIPF1	WAS/WASL interacting protein family member 1	Wipf1	Q8K1I7	2.78	7.6e-18	2.911	9.04e-17	Cytoplasm	other			7456	215280	117538
XPO1	exportin 1	Xpo1	Q6P5F9	0.389	0.000108	1.082	7.96e-05	Nucleus	transporter	diagnosis,efficacy	bortezomib/dexamethasone/selinexor, WJ01024, WJ01075, selinexor, felezonexor, eltanexor, dexamethasone/selinexor, leptomycin B	7514	103573	85252
YWHAG	tyrosine 3-monooxygenase/tryptophan 5-monooxygenase activation protein gamma	Ywhag	P61982	0.538	3.41e-05	1.248	3.64e-06	Cytoplasm	other	unspecified application		7532	22628	56010
YWHAH	tyrosine 3-monooxygenase/tryptophan 5-monooxygenase activation protein eta	Ywhah	P68510	0.549	0.000896	3.353	6.18e-05	Cytoplasm	transcription regulator	unspecified application		7533	22629	25576
YWHAZ	tyrosine 3-monooxygenase/tryptophan 5-monooxygenase activation protein zeta	Ywhaz	P63101	0.36	0.00098	1.262	0.000266	Cytoplasm	enzyme	diagnosis		7534	22631	25578
